# Supplementary material for: Transcriptomic analysis of Chinese yam (Dioscorea polystachya Turcz.) variants indicates brassinosteroid involvement in tuber development
Source: Front Nutr. 2023 May 5;10:1112793. doi: 10.3389/fnut.2023.1112793 (PMC10196131; doi:10.3389/fnut.2023.1112793)
Supplement: Supplementary file 1 [file Data_Sheet_1.ZIP]

Archive with 7 entries (6 files):
- Supplementary_Tables/
- Supplementary_Tables/Supplementary_Table3.xlsx
- Supplementary_Tables/Supplementary_Table4.xlsx
- Supplementary_Tables/Supplementary_Table5.xlsx
- Supplementary_Tables/Supplementary_Table6.xlsx
- Supplementary_Tables/Supplementary_Table7.xlsx
- Supplementary_Tables/Supplementary_Table8.xlsx
