# Supplementary material for: Transcriptomic analysis of Chinese yam (Dioscorea polystachya Turcz.) variants indicates brassinosteroid involvement in tuber development
Source: Front Nutr. 2023 May 5;10:1112793. doi: 10.3389/fnut.2023.1112793 (PMC10196131; doi:10.3389/fnut.2023.1112793)
Supplement: Supplementary file 1 [file Data_Sheet_1.ZIP › Supplementary_Tables/Supplementary_Table3.xlsx]

## Sheet: F60_vs_F2000H
Gene-ID	log2foldchange(F60H/F2000H)	pvalue(F60H/F2000H)	padjust(F60H/F2000H)	NR Description	NT Description	Swissprot Description	PFAM description	BP Description	MF Description	CC Description	Swiss ID
Cluster-10003.0	-3.62344	0.00104821	0.0103154	PREDICTED: 60S ribosomal protein L26-2 [Cicer arietinum]	PREDICTED: Cicer arietinum 60S ribosomal protein L26-2 (LOC101493595), mRNA	60S ribosomal protein L26-2 OS=Arabidopsis thaliana OX=3702 GN=RPL26B PE=2 SV=1	KOW//Ribosomal	primary metabolic process//cellular biosynthetic process//cellular macromolecule biosynthetic process//cellular protein metabolic process//cellular macromolecule metabolic process//peptide biosynthetic process//organic substance metabolic process//gene expression//organic substance biosynthetic process//cellular process//biosynthetic process//macromolecule biosynthetic process//metabolic process/…	structural molecule activity//structural constituent of ribosome	large ribosomal subunit//ribonucleoprotein complex//intracellular non-membrane-bounded organelle//intracellular organelle//non-membrane-bounded organelle//cell//intracellular//organelle//cytoplasm//protein-containing complex//ribosomal subunit//ribosome//cell part//intracellular organelle part//cytoplasmic part//intracellular part//organelle part	Q9FJX2
Cluster-10008.0	-3.09521	0.00803123	0.0427977	PREDICTED: dihydrolipoyllysine-residue acetyltransferase component 2 of pyruvate dehydrogenase complex, mitochondrial-like [Cicer arietinum]	PREDICTED: Cicer arietinum dihydrolipoyllysine-residue acetyltransferase component 2 of pyruvate dehydrogenase complex, mitochondrial-like (LOC101492264), mRNA	Dihydrolipoyllysine-residue acetyltransferase component 3 of pyruvate dehydrogenase complex, mitochondrial OS=Arabidopsis thaliana OX=3702 GN=At1g54220 PE=1 SV=1	2-oxoacid	--	catalytic activity//transferase activity//transferase activity, transferring acyl groups	--	Q5M729
Cluster-10012.0	-3.46097	0.00279734	0.0207787	--	Sclerotinia sclerotiorum chromosome 1, complete sequence	--	--	--	--	--
Cluster-10013.0	-3.41488	0.00316237	0.0225734	--	Homo sapiens EPH receptor A2 (EPHA2), RefSeqGene on chromosome 1	Ephrin type-A receptor 2 OS=Homo sapiens OX=9606 GN=EPHA2 PE=1 SV=2	Ephrin//Protein	protein phosphorylation//primary metabolic process//phosphorylation//cellular process//cellular protein modification process//macromolecule modification//nitrogen compound metabolic process//metabolic process//phosphorus metabolic process//cellular protein metabolic process//organonitrogen compound metabolic process//cellular macromolecule metabolic process//protein metabolic process//phosphate-c…	kinase activity//catalytic activity, acting on a protein//catalytic activity//transferase activity, transferring phosphorus-containing groups//transferase activity//protein kinase activity//phosphotransferase activity, alcohol group as acceptor	--	P29317
Cluster-10017.0	-4.36219	0.000169115	0.00265567	nascent polypeptide-associated complex subunit beta-like [Quercus suber] >gi|1336319567|gb|POE59051.1| nascent polypeptide-associated complex subunit beta [Quercus suber]	Sclerotinia sclerotiorum 1980 UF-70 hypothetical protein partial mRNA	Nascent polypeptide-associated complex subunit beta OS=Sclerotinia sclerotiorum (strain ATCC 18683 / 1980 / Ss-1) OX=665079 GN=egd1 PE=3 SV=1	NAC domain	--	--	--	A7F9B8
Cluster-10019.0	-4.53001	3.07e-05	0.000724086	hypothetical protein AXG93_1440s1230 [Marchantia polymorpha subsp. ruderalis]	Homo sapiens BAC clone CH17-266P3 from chromosome 1, complete sequence	Histone H3.2 OS=Xenopus laevis OX=8355 PE=1 SV=2	Core histone H2A/H2B/H3/H4	--	binding//nucleic acid binding//DNA binding//heterocyclic compound binding//organic cyclic compound binding	nucleosome//DNA packaging complex//intracellular organelle//non-membrane-bounded organelle//chromatin//intracellular//protein-containing complex//intracellular non-membrane-bounded organelle//protein-DNA complex//cell part//cell//organelle//intracellular organelle part//intracellular part//chromosomal part//chromosome//organelle part	P84233
Cluster-10027.0	-4.54444	2.48e-05	0.000610202	PREDICTED: omega-6 fatty acid desaturase, endoplasmic reticulum isozyme 2 [Cicer arietinum]	PREDICTED: Cicer arietinum omega-6 fatty acid desaturase, endoplasmic reticulum isozyme 2 (LOC101507051), mRNA	Omega-6 fatty acid desaturase, endoplasmic reticulum isozyme 2 OS=Glycine max OX=3847 GN=FAD2-2 PE=2 SV=1	Fatty	primary metabolic process//lipid metabolic process//metabolic process//organic substance metabolic process	--	--	P48631
Cluster-10051.0	-3.38502	0.00270198	0.0203207	--	Human DNA sequence from clone RP1-232K4 on chromosome 6p22.3, complete sequence	Protein Jumonji OS=Homo sapiens OX=9606 GN=JARID2 PE=1 SV=2	ARID/BRIGHT	--	binding//organic cyclic compound binding//heterocyclic compound binding//nucleic acid binding//DNA binding	--	Q92833
Cluster-10055.0	-3.98562	0.000335342	0.00441743	PREDICTED: UMP-CMP kinase 3-like [Cicer arietinum]	PREDICTED: Cicer arietinum UMP-CMP kinase 3-like (LOC101513002), mRNA	UMP-CMP kinase 3 OS=Arabidopsis thaliana OX=3702 GN=UMK3 PE=1 SV=1	AAA//Adenylate	--	--	--	O04905
Cluster-10056.0	-5.23489	1.49e-06	6.69e-05	PREDICTED: 40S ribosomal protein S16-like [Cicer arietinum]	PREDICTED: Cicer arietinum 40S ribosomal protein S16-like (LOC101508784), mRNA	40S ribosomal protein S16 OS=Gossypium hirsutum OX=3635 GN=RPS16 PE=2 SV=1	Ribosomal protein S9/S16	primary metabolic process//cellular biosynthetic process//cellular macromolecule biosynthetic process//organic substance biosynthetic process//cellular macromolecule metabolic process//peptide biosynthetic process//organic substance metabolic process//gene expression//cellular protein metabolic process//cellular process//biosynthetic process//macromolecule biosynthetic process//metabolic process/…	structural molecule activity//structural constituent of ribosome	ribonucleoprotein complex//intracellular non-membrane-bounded organelle//intracellular organelle//non-membrane-bounded organelle//cell//intracellular//organelle//cytoplasm//protein-containing complex//ribosome//cell part//cytoplasmic part//intracellular part	P46293
Cluster-10058.0	-5.38493	2.91e-07	1.82e-05	glycine-rich protein 2 [Cicer arietinum] >gi|681877276|gb|AIM56894.1| cold shock protein [Cicer arietinum]	Cicer arietinum glycine-rich protein 2 (LOC101490833), mRNA >gi|681877275|gb|KM036036.1| Cicer arietinum cold shock protein mRNA, complete cds	Glycine-rich protein 2 OS=Nicotiana sylvestris OX=4096 GN=GRP-2 PE=2 SV=1	'Cold-shock'//Zinc	RNA biosynthetic process//regulation of metabolic process//regulation of cellular biosynthetic process//regulation of cellular metabolic process//nucleic acid metabolic process//cellular biosynthetic process//cellular nitrogen compound metabolic process//nitrogen compound metabolic process//cellular macromolecule biosynthetic process//organic cyclic compound biosynthetic process//regulation of bi…	cation binding//binding//DNA binding//ion binding//metal ion binding//nucleic acid binding//transition metal ion binding//organic cyclic compound binding//heterocyclic compound binding//zinc ion binding	--	P27484
Cluster-1006.0	-3.60134	0.00150888	0.0134463	60S ribosomal protein L37-A [Saprolegnia diclina VS20] >gi|813164368|ref|XP_012203244.1| 60S ribosomal protein L37-A [Saprolegnia parasitica CBS 223.65] >gi|530733259|gb|EQC31501.1| 60S ribosomal protein L37-A [Saprolegnia diclina VS20] >gi|641531908|gb|KDO25957.1| 60S ribosomal protein L37-A [Saprolegnia parasitica CBS 223.65] >gi|1173949662|gb|OQR97676.1| ribosomal protein L37e [Achlya hypogyna]	PREDICTED: Pongo abelii ribosomal protein L37 (RPL37), mRNA	60S ribosomal protein L37 OS=Bos taurus OX=9913 GN=RPL37 PE=3 SV=4	--	--	--	--	P79244
Cluster-10062.0	-5.64502	9.56e-09	1.1e-06	--	Paraphaeosphaeria sporulosa hypothetical protein mRNA	Uncharacterized secreted protein ARB_07590 OS=Arthroderma benhamiae (strain ATCC MYA-4681 / CBS 112371) OX=663331 GN=ARB_07590 PE=1 SV=1	Domain of unknown function (DUF4360)	--	--	--	D4ATM6
Cluster-10063.0	-4.72899	4.01e-05	0.000891102	--	Paraphaeosphaeria sporulosa hypothetical protein partial mRNA	Streptogrisin-C OS=Streptomyces griseus OX=1911 GN=sprC PE=3 SV=1	Trypsin	nitrogen compound metabolic process//metabolic process//primary metabolic process//organonitrogen compound metabolic process//protein metabolic process//macromolecule metabolic process//organic substance metabolic process//proteolysis	serine-type endopeptidase activity//endopeptidase activity//hydrolase activity//catalytic activity, acting on a protein//catalytic activity//peptidase activity//serine-type peptidase activity//serine hydrolase activity//peptidase activity, acting on L-amino acid peptides	--	P52320
Cluster-10065.0	-5.29111	4.57e-06	0.000164203	--	--	--	--	--	--	--
Cluster-10067.0	-3.09521	0.00803123	0.0427977	--	homo sapiens BAC clone VMRC62-345M13 from chromosome unknwon, complete sequence	Neutrophil defensin 1 OS=Homo sapiens OX=9606 GN=DEFA1 PE=1 SV=1	Defensin	defense response//response to stress//response to stimulus	--	--	P59665
Cluster-10069.0	-3.4562	0.00276273	0.0206164	--	Homo sapiens neurotrophic receptor tyrosine kinase 3 (NTRK3), RefSeqGene on chromosome 15	--	--	--	--	--
Cluster-10071.0	-3.6674	0.00112089	0.0108263	PREDICTED: charged multivesicular body protein 1-like [Cicer arietinum]	PREDICTED: Cicer arietinum charged multivesicular body protein 1-like (LOC101502588), mRNA	ESCRT-related protein CHMP1B OS=Arabidopsis thaliana OX=3702 GN=CHMP1B PE=1 SV=1	Snf7	transport//vacuolar transport//localization//establishment of localization	--	--	Q9SSM4
Cluster-10072.0	-3.79634	0.000887144	0.00911754	--	Homo sapiens UDP glucuronosyltransferase family 1 member A complex locus (UGT1A); and UDP glucuronosyltransferase family 1 member A1 (UGT1A1); and UDP glucuronosyltransferase family 1 member A10 (UGT1A10); and UDP glucuronosyltransferase family 1 member A3 (UGT1A3); and UDP glucuronosyltransferase family 1 member A4 (UGT1A4); and UDP glucuronosyltransferase family 1 member A5 (UGT1A5); and UDP gl…	UDP-glucuronosyltransferase 1-8 OS=Homo sapiens OX=9606 GN=UGT1A8 PE=1 SV=1	--	--	--	--	Q9HAW9
Cluster-10078.0	-3.5616	0.00172539	0.0148183	DNA mismatch repair enzyme [Micromonas pusilla CCMP1545] >gi|226459683|gb|EEH56978.1| DNA mismatch repair enzyme [Micromonas pusilla CCMP1545]	Homo sapiens mutL homolog 3 (MLH3), RefSeqGene (LRG_217) on chromosome 14	DNA mismatch repair protein Mlh3 OS=Homo sapiens OX=9606 GN=MLH3 PE=1 SV=3	Histidine kinase-, DNA gyrase B-, and HSP90-like ATPase//Histidine kinase-, DNA gyrase B-, and HSP90-like ATPase	--	--	--	Q9UHC1
Cluster-1008.0	-5.16113	1.12e-06	5.35e-05	--	Sclerotinia sclerotiorum 1980 UF-70 ATP synthase subunit 4, mitochondrial precursor partial mRNA	ATP synthase subunit 4, mitochondrial OS=Neurospora crassa (strain ATCC 24698 / 74-OR23-1A / CBS 708.71 / DSM 1257 / FGSC 987) OX=367110 GN=atp-3 PE=3 SV=1	Mitochondrial	proton transmembrane transport//purine ribonucleoside monophosphate metabolic process//cellular nitrogen compound metabolic process//nucleotide biosynthetic process//small molecule metabolic process//ribonucleoside monophosphate metabolic process//nucleoside monophosphate metabolic process//organic cyclic compound biosynthetic process//purine nucleoside monophosphate biosynthetic process//organic…	inorganic molecular entity transmembrane transporter activity//monovalent inorganic cation transmembrane transporter activity//transporter activity//cation transmembrane transporter activity//inorganic cation transmembrane transporter activity//ion transmembrane transporter activity//transmembrane transporter activity//proton transmembrane transporter activity	cytoplasmic part//envelope//inner mitochondrial membrane protein complex//cytoplasm//proton-transporting ATP synthase complex, coupling factor F(o)//organelle membrane//membrane//mitochondrion//mitochondrial membrane part//organelle envelope//mitochondrial membrane//protein-containing complex//intracellular membrane-bounded organelle//cell part//proton-transporting ATP synthase complex//cell//int…	Q7SE71
Cluster-10091.0	-3.43654	0.00215942	0.0173197	--	Sclerotinia sclerotiorum chromosome 3, complete sequence	Polyubiquitin OS=Avena fatua OX=4499 PE=2 SV=2	Ubiquitin//Ubiquitin-2	--	binding//protein binding	--	P69309
Cluster-10097.0	-3.91037	0.000550245	0.00641447	PREDICTED: 2-methylene-furan-3-one reductase-like [Cicer arietinum]	PREDICTED: Cicer arietinum 2-methylene-furan-3-one reductase-like (LOC101499001), mRNA	2-methylene-furan-3-one reductase OS=Fragaria ananassa OX=3747 GN=EO PE=1 SV=2	Zinc-binding dehydrogenase	--	--	--	Q941I0
Cluster-10099.0	-4.00407	0.000281605	0.00387636	--	Homo sapiens phosphoglycerate mutase 1 (PGAM1), transcript variant 1, mRNA	Phosphoglycerate mutase 1 OS=Mus musculus OX=10090 GN=Pgam1 PE=1 SV=3	Histidine	--	--	--	Q9DBJ1
Cluster-10109.0	-3.68607	0.000838858	0.00874122	--	Sclerotinia sclerotiorum 1980 UF-70 hypothetical protein partial mRNA	Probable 4-hydroxy-2-oxoglutarate aldolase, mitochondrial OS=Emericella nidulans (strain FGSC A4 / ATCC 38163 / CBS 112.46 / NRRL 194 / M139) OX=227321 GN=AN1503 PE=1 SV=1	Dihydrodipicolinate	--	catalytic activity//lyase activity	--	Q5BD77
Cluster-1012.0	-4.16699	0.0100414	0.0497517	leucine aminopeptidase 1-like [Quercus suber]	--	Leucine aminopeptidase 1 OS=Colletotrichum graminicola (strain M1.001 / M2 / FGSC 10212) OX=645133 GN=LAP1 PE=3 SV=1	Peptidase family M28//Peptidase family M20/M25/M40	--	catalytic activity//hydrolase activity	--	E3QQU9
Cluster-10123.0	-4.4222	5.69e-05	0.00116088	--	Sclerotinia sclerotiorum 1980 UF-70 hypothetical protein partial mRNA	--	--	--	--	--
Cluster-10125.0	-4.19575	7e-05	0.0013557	PREDICTED: probable LRR receptor-like serine/threonine-protein kinase At1g74360 [Cicer arietinum]	PREDICTED: Cicer arietinum probable LRR receptor-like serine/threonine-protein kinase At1g74360 (LOC101496260), mRNA	Probable LRR receptor-like serine/threonine-protein kinase At1g74360 OS=Arabidopsis thaliana OX=3702 GN=At1g74360 PE=1 SV=1	Protein tyrosine kinase//Protein kinase domain	phosphorylation//nitrogen compound metabolic process//cellular protein metabolic process//cellular macromolecule metabolic process//organic substance metabolic process//protein phosphorylation//cellular process//cellular protein modification process//macromolecule modification//protein modification process//metabolic process//primary metabolic process//organonitrogen compound metabolic process//p…	purine ribonucleoside triphosphate binding//drug binding//binding//nucleotide binding//heterocyclic compound binding//nucleoside phosphate binding//anion binding//ion binding//transferase activity//protein kinase activity//purine nucleotide binding//ATP binding//kinase activity//catalytic activity, acting on a protein//small molecule binding//catalytic activity//adenyl nucleotide binding//transfe…	--	C0LGJ1
Cluster-10128.0	-4.00113	0.000250263	0.00355819	--	Homo sapiens cDNA FLJ26237 fis, clone CBR04649, highly similar to Stathmin	Stathmin OS=Gekko japonicus OX=146911 GN=STMN1 PE=2 SV=1	Stathmin	regulation of microtubule polymerization or depolymerization//regulation of organelle organization//cellular process//microtubule polymerization or depolymerization//regulation of cellular process//microtubule cytoskeleton organization//regulation of microtubule-based process//regulation of cellular component organization//regulation of biological process//cellular component organization or bioge…	--	--	A9YWH3
Cluster-10132.0	-3.50911	0.00277686	0.0206873	PREDICTED: probable phospholipid hydroperoxide glutathione peroxidase [Cicer arietinum]	PREDICTED: Cicer arietinum probable phospholipid hydroperoxide glutathione peroxidase (LOC101488996), mRNA	Probable phospholipid hydroperoxide glutathione peroxidase OS=Citrus sinensis OX=2711 GN=CSA PE=1 SV=1	Glutathione	response to stress//metabolic process//response to oxidative stress//response to stimulus//oxidation-reduction process	antioxidant activity//peroxidase activity//catalytic activity//glutathione peroxidase activity//oxidoreductase activity, acting on peroxide as acceptor//oxidoreductase activity	--	Q06652
Cluster-10137.0	-3.92516	0.000611969	0.00694269	probable xyloglucan endotransglucosylase/hydrolase protein 23 [Cajanus cajan] >gi|1012321361|gb|KYP33886.1| putative xyloglucan endotransglucosylase/hydrolase protein 23 [Cajanus cajan]	--	Xyloglucan endotransglucosylase/hydrolase 2 OS=Glycine max OX=3847 PE=2 SV=1	Glycosyl	organic substance metabolic process//primary metabolic process//carbohydrate metabolic process//metabolic process	hydrolase activity//hydrolase activity, acting on glycosyl bonds//catalytic activity//hydrolase activity, hydrolyzing O-glycosyl compounds	--	P35694
Cluster-10137.1	-4.76907	6.66e-07	3.56e-05	PREDICTED: putative xyloglucan endotransglucosylase/hydrolase protein 13 [Raphanus sativus]	--	Putative xyloglucan endotransglucosylase/hydrolase protein 13 OS=Arabidopsis thaliana OX=3702 GN=XTH13 PE=3 SV=1	Xyloglucan//Glycosyl	cellular process//cellular metabolic process//metabolic process//carbohydrate metabolic process//glucan metabolic process//primary metabolic process//cellular polysaccharide metabolic process//cellular carbohydrate metabolic process//cellular macromolecule metabolic process//polysaccharide metabolic process//macromolecule metabolic process//organic substance metabolic process//cellular glucan met…	hydrolase activity//xyloglucan:xyloglucosyl transferase activity//hydrolase activity, acting on glycosyl bonds//catalytic activity//glucosyltransferase activity//transferase activity//hydrolase activity, hydrolyzing O-glycosyl compounds//transferase activity, transferring hexosyl groups//transferase activity, transferring glycosyl groups	external encapsulating structure//apoplast//cell periphery//cell wall//cell part//cell//extracellular region	Q9FKL8
Cluster-10141.0	-4.49644	1.68e-05	0.000451353	--	Sclerotinia sclerotiorum chromosome 5, complete sequence	--	--	--	--	--
Cluster-10145.0	-3.83504	0.000694597	0.00762791	f-actin-capping protein subunit beta [Quercus suber]	Homo sapiens capping actin protein of muscle Z-line beta subunit (CAPZB), transcript variant 1, mRNA	F-actin-capping protein subunit beta OS=Rattus norvegicus OX=10116 GN=Capzb PE=1 SV=1	F-actin	regulation of organelle organization//negative regulation of cellular component organization//regulation of cellular component organization//regulation of actin polymerization or depolymerization//regulation of protein complex disassembly//cellular component organization or biogenesis//negative regulation of protein complex disassembly//supramolecular fiber organization//negative regulation of cy…	--	protein-containing complex//intracellular non-membrane-bounded organelle//cell part//cell//intracellular//intracellular part//organelle part//actin cytoskeleton//intracellular organelle//non-membrane-bounded organelle//organelle//cytoskeleton//cytoskeletal part//intracellular organelle part//F-actin capping protein complex	Q5XI32
Cluster-10151.0	-3.95073	0.000447779	0.0054988	PREDICTED: cyclin-dependent kinase F-4 [Cicer arietinum]	PREDICTED: Cicer arietinum cyclin-dependent kinase F-4 (LOC101514329), mRNA	--	--	--	--	--
Cluster-10155.0	-4.68001	9.04e-06	0.000279165	PREDICTED: uncharacterized protein LOC101496636 isoform X1 [Cicer arietinum]	PREDICTED: Cicer arietinum uncharacterized LOC101496636 (LOC101496636), transcript variant X1, mRNA	--	--	--	--	--
Cluster-10156.0	-4.27474	0.0085169	0.0445771	--	--	--	--	--	--	--
Cluster-10159.0	-3.90203	0.000398343	0.00503523	PREDICTED: acidic leucine-rich nuclear phosphoprotein 32-related protein-like [Phoenix dactylifera]	Homo sapiens acidic nuclear phosphoprotein 32 family member A (ANP32A), mRNA	Acidic leucine-rich nuclear phosphoprotein 32 family member A OS=Bos taurus OX=9913 GN=ANP32A PE=1 SV=2	Leucine-rich repeat	--	--	--	P51122
Cluster-10163.1	-4.39901	0.00704186	0.0391652	pyruvate dehydrogenase E1 component subunit alpha, mitochondrial-like [Quercus suber] >gi|1336337798|gb|POE73292.1| pyruvate dehydrogenase e1 component subunit alpha, mitochondrial [Quercus suber]	Bipolaris maydis ATCC 48331 hypothetical protein mRNA	Pyruvate dehydrogenase E1 component subunit alpha, mitochondrial OS=Saccharomyces cerevisiae (strain ATCC 204508 / S288c) OX=559292 GN=PDA1 PE=1 SV=2	Dehydrogenase E1 component	--	catalytic activity//oxidoreductase activity, acting on the aldehyde or oxo group of donors//oxidoreductase activity, acting on the aldehyde or oxo group of donors, disulfide as acceptor//oxidoreductase activity	--	P16387
Cluster-10164.0	-3.21859	0.00606377	0.0353784	PREDICTED: uncharacterized protein LOC101505139 [Cicer arietinum]	PREDICTED: Cicer arietinum uncharacterized LOC105852219 (LOC105852219), ncRNA	Ubiquinol-cytochrome c reductase complex 6.7 kDa protein OS=Solanum tuberosum OX=4113 PE=1 SV=2	--	--	--	--	P48505
Cluster-10165.0	-5.27416	3.4e-07	2.07e-05	60S ribosomal protein L10-A-like [Quercus suber] >gi|1336363665|gb|POE93376.1| 60s ribosomal protein l10-a [Quercus suber]	Homo sapiens ribosomal protein L10 (RPL10), transcript variant 4, mRNA	60S ribosomal protein L10 OS=Pongo abelii OX=9601 GN=RPL10 PE=2 SV=3	Ribosomal protein L16p/L10e	primary metabolic process//cellular biosynthetic process//cellular macromolecule biosynthetic process//organic substance biosynthetic process//cellular macromolecule metabolic process//peptide biosynthetic process//organic substance metabolic process//gene expression//cellular protein metabolic process//cellular process//biosynthetic process//macromolecule biosynthetic process//metabolic process/…	structural molecule activity//structural constituent of ribosome	ribonucleoprotein complex//intracellular non-membrane-bounded organelle//intracellular organelle//non-membrane-bounded organelle//cell//intracellular//organelle//cytoplasm//protein-containing complex//ribosome//cell part//cytoplasmic part//intracellular part	Q5R931
Cluster-10166.0	-4.4159	4.11e-05	0.00090728	PREDICTED: uncharacterized protein LOC101506467 [Cicer arietinum]	PREDICTED: Cicer arietinum uncharacterized LOC101506467 (LOC101506467), mRNA	--	--	--	--	--
Cluster-10175.0	-3.7854	0.000945835	0.00958258	--	Phialocephala scopiformis cytochrome-c oxidase, subunit VIIa partial mRNA	Cytochrome c oxidase subunit 7A OS=Schizosaccharomyces pombe (strain 972 / ATCC 24843) OX=284812 GN=cox9 PE=3 SV=3	--	--	--	--	O94705
Cluster-10177.0	-3.67262	0.00152702	0.013554	PREDICTED: cytochrome P450 83B1-like [Cicer arietinum]	PREDICTED: Cicer arietinum cytochrome P450 83B1-like (LOC101496712), mRNA	Cytochrome P450 83B1 OS=Arabidopsis thaliana OX=3702 GN=CYP83B1 PE=1 SV=1	Cytochrome P450	metabolic process//oxidation-reduction process	heme binding//catalytic activity//cofactor binding//binding//heterocyclic compound binding//oxidoreductase activity//cation binding//transition metal ion binding//tetrapyrrole binding//organic cyclic compound binding//oxidoreductase activity, acting on paired donors, with incorporation or reduction of molecular oxygen//ion binding//iron ion binding//metal ion binding	--	O65782
Cluster-10185.0	-4.83182	0.00209985	0.0169789	hypothetical protein CFP56_53655 [Quercus suber]	--	--	--	--	--	--
Cluster-10186.0	-4.34525	0.00010703	0.00187794	nadh dehydrogenase [ubiquinone] 1 beta subcomplex subunit 9 [Quercus suber]	Paraphaeosphaeria sporulosa hypothetical protein partial mRNA	NADH dehydrogenase [ubiquinone] 1 beta subcomplex subunit 9 OS=Arabidopsis thaliana OX=3702 GN=CIB22 PE=1 SV=1	Complex	--	--	--	Q945M1
Cluster-10188.0	-5.89639	2.91e-08	2.84e-06	--	Paraphaeosphaeria sporulosa CHAP-domain-containing protein partial mRNA	Staphylococcal secretory antigen ssaA2 OS=Staphylococcus aureus (strain MSSA476) OX=282459 GN=ssaA2 PE=3 SV=1	CHAP domain	--	--	--	Q6G723
Cluster-10193.0	-3.6574	0.00120352	0.0113913	--	Homo sapiens fibroblast growth factor receptor 3 (FGFR3), RefSeqGene (LRG_1021) on chromosome 4	Fibroblast growth factor receptor 3 OS=Homo sapiens OX=9606 GN=FGFR3 PE=1 SV=1	--	--	--	--	P22607
Cluster-10194.0	-3.84988	0.00042999	0.00533213	--	--	--	--	--	--	--
Cluster-10197.0	-4.44028	1.82e-05	0.000481997	--	PREDICTED: Cicer arietinum proton pump-interactor 1-like (LOC101490103), mRNA	--	--	--	--	--
Cluster-102.0	-4.19708	7.69e-05	0.00145472	putative 4-hydroxy-2-oxoglutarate aldolase, mitochondrial [Quercus suber]	Sclerotinia sclerotiorum chromosome 3, complete sequence	L-threo-3-deoxy-hexylosonate aldolase OS=Hypocrea jecorina OX=51453 GN=lga1 PE=1 SV=1	Dihydrodipicolinate	--	catalytic activity//lyase activity	--	A6Y9S5
Cluster-10205.0	-3.49956	0.00272384	0.0204244	--	Homo sapiens BAC clone CH17-437O13 from chromosome 1, complete sequence	Low affinity immunoglobulin gamma Fc region receptor III-B OS=Homo sapiens OX=9606 GN=FCGR3B PE=1 SV=2	Immunoglobulin	--	--	--	O75015
Cluster-10211.0	-4.55233	0.000878628	0.00905563	60S ribosomal protein L31-B-like [Quercus suber]	Parastagonospora nodorum SN15 hypothetical protein (SNOG_05336), mRNA	60S ribosomal protein L31 OS=Ashbya gossypii (strain ATCC 10895 / CBS 109.51 / FGSC 9923 / NRRL Y-1056) OX=284811 GN=RPL31 PE=3 SV=2	Ribosomal	primary metabolic process//cellular biosynthetic process//cellular macromolecule biosynthetic process//organic substance biosynthetic process//cellular macromolecule metabolic process//peptide biosynthetic process//organic substance metabolic process//gene expression//cellular protein metabolic process//cellular process//biosynthetic process//macromolecule biosynthetic process//metabolic process/…	structural molecule activity//structural constituent of ribosome	ribonucleoprotein complex//intracellular non-membrane-bounded organelle//intracellular organelle//non-membrane-bounded organelle//cell//intracellular//organelle//cytoplasm//protein-containing complex//ribosome//cell part//cytoplasmic part//intracellular part	Q757D7
Cluster-10220.0	-5.15851	3.49e-06	0.000133054	PREDICTED: plasma membrane ATPase 4-like [Cicer arietinum]	PREDICTED: Cicer arietinum plasma membrane ATPase 4-like (LOC101501416), mRNA	Plasma membrane ATPase 4 OS=Nicotiana plumbaginifolia OX=4092 GN=PMA4 PE=2 SV=1	haloacid	--	--	--	Q03194
Cluster-10221.0	-4.21831	0.000130399	0.00218926	--	PREDICTED: Gorilla gorilla gorilla protocadherin beta 3 (PCDHB3), transcript variant X1, mRNA	Protocadherin beta-10 OS=Homo sapiens OX=9606 GN=PCDHB10 PE=1 SV=1	Cadherin	homophilic cell adhesion via plasma membrane adhesion molecules//cell-cell adhesion//biological adhesion//cell adhesion//cell-cell adhesion via plasma-membrane adhesion molecules	cation binding//ion binding//binding//metal ion binding//calcium ion binding	membrane	Q9UN67
Cluster-10223.0	-4.38433	2.38e-06	9.69e-05	hypothetical protein LSAT_7X10600 [Lactuca sativa]	--	Acidic endochitinase OS=Vitis vinifera OX=29760 GN=CHIT3 PE=2 SV=1	Glycosyl hydrolases family 18	primary metabolic process//carbohydrate metabolic process//metabolic process//organic substance metabolic process	--	--	P51614
Cluster-10226.0	-5.45383	4.75e-08	4.23e-06	60s acidic ribosomal protein p1 [Quercus suber]	Botrytis cinerea strain T4 cDNA library	60S acidic ribosomal protein P1 OS=Alternaria alternata OX=5599 GN=ALTA12 PE=1 SV=1	60s	--	--	--	P49148
Cluster-10227.0	-5.16537	5.26e-07	2.94e-05	PREDICTED: elongation factor 1-beta [Cicer arietinum]	PREDICTED: Cicer arietinum elongation factor 1-beta (LOC101493594), mRNA	Elongation factor 1-beta OS=Oryza sativa subsp. japonica OX=39947 GN=Os07g0662500 PE=1 SV=3	EF-1	primary metabolic process//cellular biosynthetic process//cellular nitrogen compound metabolic process//nitrogen compound metabolic process//cellular macromolecule biosynthetic process//organic substance biosynthetic process//cellular macromolecule metabolic process//peptide biosynthetic process//organic substance metabolic process//gene expression//cellular protein metabolic process//cellular pr…	nucleic acid binding//binding//heterocyclic compound binding//translation factor activity, RNA binding//translation elongation factor activity//organic cyclic compound binding//RNA binding	--	P29545
Cluster-10228.0	-3.78752	0.000705896	0.00771657	--	Sclerotinia sclerotiorum chromosome 11, complete sequence	--	--	--	--	--
Cluster-10233.0	-4.33035	3.28e-05	0.000764975	PREDICTED: ATP-citrate synthase alpha chain protein 2-like [Cicer arietinum] >gi|502087676|ref|XP_004488607.1| PREDICTED: ATP-citrate synthase alpha chain protein 2-like [Cicer arietinum]	PREDICTED: Cicer arietinum ATP-citrate synthase alpha chain protein 2-like (LOC101501008), transcript variant X2, mRNA	ATP-citrate synthase alpha chain protein 1 OS=Arabidopsis thaliana OX=3702 GN=ACLA-1 PE=1 SV=1	ATP	--	--	--	Q9SGY2
Cluster-10240.0	-4.523	0.000263139	0.00369252	NADPH-dependent methylglyoxal reductase GRE2-like [Quercus suber]	--	Putative uncharacterized oxidoreductase C513.07 OS=Schizosaccharomyces pombe (strain 972 / ATCC 24843) OX=284812 GN=SPAC513.07 PE=3 SV=1	NAD//3-beta	primary metabolic process//steroid metabolic process//lipid metabolic process//biosynthetic process//metabolic process//organic cyclic compound biosynthetic process//organic cyclic compound metabolic process//organic substance biosynthetic process//organic substance metabolic process//oxidation-reduction process//lipid biosynthetic process//steroid biosynthetic process	steroid dehydrogenase activity//coenzyme binding//steroid dehydrogenase activity, acting on the CH-OH group of donors, NAD or NADP as acceptor//catalytic activity//cofactor binding//binding//3-beta-hydroxy-delta5-steroid dehydrogenase activity//oxidoreductase activity//oxidoreductase activity, acting on CH-OH group of donors//oxidoreductase activity, acting on the CH-OH group of donors, NAD or NA…	--	Q9UT59
Cluster-10247.0	-5.42964	2.83e-07	1.78e-05	PREDICTED: probable aquaporin TIP-type [Cicer arietinum]	PREDICTED: Cicer arietinum probable aquaporin TIP-type (LOC101508956), mRNA	Probable aquaporin TIP-type OS=Medicago truncatula OX=3880 GN=AQP1 PE=1 SV=1	Major	transport//localization//establishment of localization//transmembrane transport	transporter activity//transmembrane transporter activity//channel activity//passive transmembrane transporter activity	membrane	Q9FY14
Cluster-10253.0	-3.70953	0.00127787	0.0119076	PREDICTED: NADH dehydrogenase [ubiquinone] 1 alpha subcomplex subunit 1 [Cicer arietinum]	PREDICTED: Cicer arietinum NADH dehydrogenase [ubiquinone] 1 alpha subcomplex subunit 1 (LOC101495390), mRNA	NADH dehydrogenase [ubiquinone] 1 alpha subcomplex subunit 1 OS=Arabidopsis thaliana OX=3702 GN=At3g08610 PE=3 SV=1	NADH-ubiquinone	--	--	--	Q9C9Z5
Cluster-10254.0	-3.64058	0.00316974	0.0226066	--	Mus musculus thymosin, beta 10 (Tmsb10), transcript variant 1, mRNA	Thymosin beta-10 OS=Mus musculus OX=10090 GN=Tmsb10 PE=1 SV=3	Thymosin beta-4 family	organelle organization//actin filament organization//cytoskeleton organization//actin filament-based process//supramolecular fiber organization//cellular process//actin cytoskeleton organization//cellular component organization//cellular component organization or biogenesis	cytoskeletal protein binding//actin binding//actin monomer binding//protein binding//binding	--	Q6ZWY8
Cluster-10255.0	-3.99454	0.000214503	0.0031751	PREDICTED: caffeoylshikimate esterase isoform X1 [Cicer arietinum] >gi|502150336|ref|XP_004507904.1| PREDICTED: caffeoylshikimate esterase isoform X2 [Cicer arietinum]	PREDICTED: Cicer arietinum caffeoylshikimate esterase (LOC101510635), transcript variant X2, mRNA	Caffeoylshikimate esterase OS=Arabidopsis thaliana OX=3702 GN=CSE PE=1 SV=1	Serine	--	--	--	Q9C942
Cluster-1026.0	-3.73713	0.00591997	0.0348059	--	--	--	Collagen triple helix repeat (20 copies)	--	--	--
Cluster-10265.0	-3.95011	0.000329545	0.0043591	G-type lectin S-receptor-like serine/threonine-protein kinase B120 [Hevea brasiliensis]	PREDICTED: Quercus suber G-type lectin S-receptor-like serine/threonine-protein kinase RKS1 (LOC111990898), mRNA	G-type lectin S-receptor-like serine/threonine-protein kinase B120 OS=Arabidopsis thaliana OX=3702 GN=B120 PE=2 SV=1	Protein tyrosine kinase//Protein kinase domain	phosphorylation//nitrogen compound metabolic process//cellular protein metabolic process//cellular macromolecule metabolic process//organic substance metabolic process//protein phosphorylation//cellular process//cellular protein modification process//macromolecule modification//protein modification process//metabolic process//primary metabolic process//organonitrogen compound metabolic process//p…	purine ribonucleoside triphosphate binding//drug binding//binding//nucleotide binding//heterocyclic compound binding//nucleoside phosphate binding//anion binding//ion binding//transferase activity//protein kinase activity//purine nucleotide binding//ATP binding//kinase activity//catalytic activity, acting on a protein//small molecule binding//catalytic activity//adenyl nucleotide binding//transfe…	--	O81906
Cluster-10265.2	-4.1917	0.000109735	0.00191703	G-type lectin S-receptor-like serine/threonine-protein kinase B120 isoform X2 [Dendrobium catenatum] >gi|1315700504|gb|PKU65252.1| G-type lectin S-receptor-like serine/threonine-protein kinase B120 [Dendrobium catenatum]	PREDICTED: Phoenix dactylifera G-type lectin S-receptor-like serine/threonine-protein kinase B120 (LOC108511656), mRNA	G-type lectin S-receptor-like serine/threonine-protein kinase B120 OS=Arabidopsis thaliana OX=3702 GN=B120 PE=2 SV=1	PAN-like domain//Protein tyrosine kinase//Protein kinase domain	phosphorylation//nitrogen compound metabolic process//cellular protein metabolic process//cellular macromolecule metabolic process//organic substance metabolic process//protein phosphorylation//cellular process//cellular protein modification process//macromolecule modification//protein modification process//metabolic process//primary metabolic process//organonitrogen compound metabolic process//p…	purine ribonucleoside triphosphate binding//drug binding//binding//nucleotide binding//heterocyclic compound binding//nucleoside phosphate binding//anion binding//ion binding//transferase activity//protein kinase activity//purine nucleotide binding//ATP binding//kinase activity//catalytic activity, acting on a protein//small molecule binding//catalytic activity//adenyl nucleotide binding//transfe…	--	O81906
Cluster-10268.0	-3.64603	0.00115373	0.0110554	--	Homo sapiens neurotrophic receptor tyrosine kinase 3 (NTRK3), RefSeqGene on chromosome 15	NT-3 growth factor receptor OS=Gallus gallus OX=9031 GN=NTRK3 PE=1 SV=2	--	--	--	--	Q91044
Cluster-10268.1	-4.12837	0.00014232	0.00233843	--	Homo sapiens neurotrophic receptor tyrosine kinase 3 (NTRK3), RefSeqGene on chromosome 15	NT-3 growth factor receptor OS=Gallus gallus OX=9031 GN=NTRK3 PE=1 SV=2	--	--	--	--	Q91044
Cluster-10274.0	-5.57739	4.08e-08	3.73e-06	PREDICTED: photosystem II 10 kDa polypeptide, chloroplastic [Cicer arietinum]	PREDICTED: Cicer arietinum photosystem II 10 kDa polypeptide, chloroplastic (LOC101505387), mRNA	Photosystem II 10 kDa polypeptide, chloroplastic OS=Solanum tuberosum OX=4113 GN=PSBR PE=2 SV=1	Photosystem	cellular process//metabolic process//photosynthesis//cellular metabolic process	--	catalytic complex//photosynthetic membrane//oxidoreductase complex//cell//photosystem II oxygen evolving complex//thylakoid//protein-containing complex//photosystem II//photosystem//thylakoid membrane//membrane//cell part//intracellular//membrane protein complex//thylakoid part//intracellular part//membrane part	P06183
Cluster-10275.0	-4.20935	9.66e-05	0.00173615	PREDICTED: peroxiredoxin-2B-like [Cicer arietinum]	PREDICTED: Cicer arietinum peroxiredoxin-2B-like (LOC101503151), mRNA	Peroxiredoxin-2 OS=Populus trichocarpa OX=3694 PE=1 SV=1	Redoxin//AhpC/TSA	oxidation-reduction process//metabolic process	catalytic activity//antioxidant activity//oxidoreductase activity	--	A9PCL4
Cluster-10277.0	-5.6311	3.88e-08	3.58e-06	hypothetical protein L195_g001897 [Trifolium pratense]	PREDICTED: Cicer arietinum fasciclin-like arabinogalactan protein 12 (LOC101490972), mRNA	Fasciclin-like arabinogalactan protein 11 OS=Arabidopsis thaliana OX=3702 GN=FLA11 PE=2 SV=2	Fasciclin domain	--	--	--	Q8LEJ6
Cluster-10279.0	-3.41761	0.00306075	0.0220879	phosphoribosylaminoimidazole-succinocarboxamide synthase / phosphoribosylaminoimidazole carboxylase fusion protein [Blastocystis sp. ATCC 50177/Nand II]	Human ORFeome Gateway entry vector pENTR223-PAICS, complete sequence	Multifunctional protein ADE2 OS=Homo sapiens OX=9606 GN=PAICS PE=1 SV=3	AIR carboxylase//SAICAR synthetase	purine ribonucleoside monophosphate metabolic process//cellular nitrogen compound metabolic process//nucleotide biosynthetic process//IMP metabolic process//cellular metabolic process//ribonucleoside monophosphate metabolic process//nucleoside monophosphate metabolic process//purine-containing compound biosynthetic process//purine nucleoside monophosphate metabolic process//purine nucleoside mono…	--	--	P22234
Cluster-1028.0	-3.33162	0.00345367	0.0239845	hypothetical protein GUITHDRAFT_93413, partial [Guillardia theta CCMP2712] >gi|428180615|gb|EKX49482.1| hypothetical protein GUITHDRAFT_93413, partial [Guillardia theta CCMP2712]	Homo sapiens cDNA FLJ77119 complete cds, highly similar to Homo sapiens non-metastatic cells 1, protein (NM23A) expressed in (NME1), transcript variant 2, mRNA	Nucleoside diphosphate kinase A OS=Pongo abelii OX=9601 GN=NME1 PE=2 SV=1	Nucleoside	--	--	--	Q5RC56
Cluster-10286.0	-5.44735	6.61e-07	3.54e-05	--	Paraphaeosphaeria sporulosa aldehyde dehydrogenase, allergen Cla h 10 mRNA	Aldehyde dehydrogenase OS=Alternaria alternata OX=5599 GN=ALTA10 PE=1 SV=2	Aldehyde	oxidation-reduction process//metabolic process	catalytic activity//oxidoreductase activity	--	P42041
Cluster-10293.0	-5.38131	5.69e-08	4.89e-06	isoflavone reductase-like protein [Medicago truncatula] >gi|217071938|gb|ACJ84329.1| unknown [Medicago truncatula] >gi|355513384|gb|AES95007.1| phenylcoumaran benzylic ether reductase-like protein Fi1 [Medicago truncatula] >gi|388504484|gb|AFK40308.1| unknown [Medicago truncatula] >gi|1471982569|gb|RHN54233.1| putative oxidoreductase [Medicago truncatula]	PREDICTED: Cicer arietinum isoflavone reductase-like protein (LOC101508417), mRNA	Isoflavone reductase-like protein OS=Olea europaea OX=4146 PE=1 SV=1	NAD//GDP-mannose//NAD(P)H-binding//3-beta//NmrA-like	primary metabolic process//steroid metabolic process//lipid metabolic process//biosynthetic process//metabolic process//organic cyclic compound biosynthetic process//organic cyclic compound metabolic process//organic substance biosynthetic process//organic substance metabolic process//oxidation-reduction process//lipid biosynthetic process//steroid biosynthetic process	steroid dehydrogenase activity//coenzyme binding//steroid dehydrogenase activity, acting on the CH-OH group of donors, NAD or NADP as acceptor//catalytic activity//cofactor binding//binding//3-beta-hydroxy-delta5-steroid dehydrogenase activity//oxidoreductase activity//oxidoreductase activity, acting on CH-OH group of donors//oxidoreductase activity, acting on the CH-OH group of donors, NAD or NA…	--	E1U332
Cluster-10303.0	-4.10859	0.00228215	0.0179829	--	--	Transaldolase OS=Shewanella sediminis (strain HAW-EB3) OX=425104 GN=tal PE=3 SV=1	Transaldolase/Fructose-6-phosphate	primary metabolic process//carbohydrate metabolic process//metabolic process//organic substance metabolic process	--	--	A8FSH3
Cluster-10309.0	-6.26492	7.37e-08	6.04e-06	--	Paraphaeosphaeria sporulosa NmrA-domain-containing protein mRNA	--	--	--	--	--
Cluster-10310.0	-3.93646	0.00668638	0.0378449	--	--	--	--	--	--	--
Cluster-10315.0	-3.60412	0.00135048	0.0124218	probable secretory pathway GDP dissociation inhibitor 1 [Quercus suber] >gi|1336356607|gb|POE87774.1| rab gdp-dissociation inhibitor [Quercus suber]	Sclerotinia sclerotiorum 1980 UF-70 hypothetical protein partial mRNA	Rab GDP-dissociation inhibitor OS=Saccharomyces cerevisiae (strain ATCC 204508 / S288c) OX=559292 GN=GDI1 PE=1 SV=1	GDP	cellular process//regulation of cellular process//signaling//signal transduction//cell communication//intracellular signal transduction//regulation of biological process//cellular response to stimulus//small GTPase mediated signal transduction//response to stimulus//biological regulation	GDP-dissociation inhibitor activity//enzyme regulator activity//GTPase regulator activity//molecular function regulator//nucleoside-triphosphatase regulator activity	--	P39958
Cluster-10315.1	-4.22425	0.00013294	0.002221	probable secretory pathway GDP dissociation inhibitor 1 [Quercus suber] >gi|1336356607|gb|POE87774.1| rab gdp-dissociation inhibitor [Quercus suber]	Sclerotinia sclerotiorum 1980 UF-70 hypothetical protein partial mRNA	Probable secretory pathway GDP dissociation inhibitor 1 OS=Schizosaccharomyces pombe (strain 972 / ATCC 24843) OX=284812 GN=gdi1 PE=3 SV=1	GDP	cellular process//regulation of cellular process//signaling//signal transduction//cell communication//intracellular signal transduction//regulation of biological process//cellular response to stimulus//small GTPase mediated signal transduction//response to stimulus//biological regulation	GDP-dissociation inhibitor activity//enzyme regulator activity//GTPase regulator activity//molecular function regulator//nucleoside-triphosphatase regulator activity	--	Q10305
Cluster-10319.0	-4.09684	0.000188245	0.00287572	PREDICTED: probable succinyl-CoA ligase [ADP-forming] subunit alpha, mitochondrial [Cicer arietinum]	PREDICTED: Cicer arietinum probable succinyl-CoA ligase [ADP-forming] subunit alpha, mitochondrial (LOC101490583), mRNA	Succinate--CoA ligase [ADP-forming] subunit alpha-1, mitochondrial OS=Solanum lycopersicum OX=4081 GN=SCOA PE=1 SV=1	Succinyl-CoA//CoA-ligase	--	catalytic activity	--	Q8GTQ9
Cluster-10320.0	-4.42943	0.00343095	0.0238767	unknown [Picea sitchensis]	--	Probable steroid-binding protein 3 OS=Arabidopsis thaliana OX=3702 GN=MP3 PE=1 SV=1	Cytochrome	--	--	--	Q9SK39
Cluster-10328.0	-3.33484	0.00329022	0.0232048	PREDICTED: zinc finger A20 and AN1 domain-containing stress-associated protein 5 [Cicer arietinum]	PREDICTED: Cicer arietinum zinc finger A20 and AN1 domain-containing stress-associated protein 5 (LOC101495612), mRNA	Zinc finger A20 and AN1 domain-containing stress-associated protein 5 OS=Arabidopsis thaliana OX=3702 GN=SAP5 PE=2 SV=1	AN1-like Zinc finger	--	binding//cation binding//zinc ion binding//transition metal ion binding//metal ion binding//ion binding	--	Q9LHJ8
Cluster-10329.0	-3.14157	0.00163505	0.0142604	glyeraldehyde-3-phosphate dehydrogenase, partial [Marsilea quadrifolia]	Wickerhamomyces ciferrii glyceraldehyde 3-phosphate dehydrogenase partial mRNA	Glyceraldehyde-3-phosphate dehydrogenase OS=Cutaneotrichosporon curvatus OX=57679 GN=GPD PE=3 SV=1	Glyceraldehyde//Glyceraldehyde	metabolic process//oxidation-reduction process	catalytic activity//oxidoreductase activity, acting on the aldehyde or oxo group of donors//oxidoreductase activity, acting on the aldehyde or oxo group of donors, NAD or NADP as acceptor//oxidoreductase activity	--	Q9Y796
Cluster-10334.0	-3.16564	0.00662415	0.0376025	--	Homo sapiens RAB4B-EGLN2 readthrough (NMD candidate) (RAB4B-EGLN2), long non-coding RNA	Egl nine homolog 2 OS=Homo sapiens OX=9606 GN=EGLN2 PE=1 SV=1	--	--	--	--	Q96KS0
Cluster-10336.0	-3.32811	0.00326866	0.0230982	PREDICTED: beta-1,3-galactosyltransferase 7 isoform X2 [Cicer arietinum]	PREDICTED: Cicer arietinum beta-1,3-galactosyltransferase 7 (LOC101515327), transcript variant X2, mRNA	Beta-1,3-galactosyltransferase 7 OS=Arabidopsis thaliana OX=3702 GN=B3GALT7 PE=2 SV=1	Galactosyltransferase	cellular biosynthetic process//nitrogen compound metabolic process//cellular macromolecule biosynthetic process//glycoprotein metabolic process//glycoprotein biosynthetic process//cellular protein metabolic process//cellular macromolecule metabolic process//organic substance metabolic process//organic substance biosynthetic process//cellular process//glycosylation//cellular protein modification p…	galactosyltransferase activity//transferase activity//catalytic activity//transferase activity, transferring glycosyl groups//transferase activity, transferring hexosyl groups	membrane	Q6NQB7
Cluster-10336.1	-3.25181	0.00631958	0.0364093	beta-1,3-galactosyltransferase 7 isoform X2 [Medicago truncatula] >gi|355490181|gb|AES71384.1| beta-1,3-galactosyltransferase-like protein [Medicago truncatula] >gi|388513949|gb|AFK45036.1| unknown [Medicago truncatula]	PREDICTED: Cicer arietinum beta-1,3-galactosyltransferase 7 (LOC101515327), transcript variant X2, mRNA	Probable beta-1,3-galactosyltransferase 2 OS=Arabidopsis thaliana OX=3702 GN=B3GALT2 PE=2 SV=1	--	--	--	--	A8MRC7
Cluster-10338.0	-3.75012	0.000910859	0.00930046	PREDICTED: NAC domain-containing protein 2-like [Cicer arietinum]	PREDICTED: Cicer arietinum NAC domain-containing protein 2-like (LOC101501929), mRNA	NAC domain-containing protein 2 OS=Arabidopsis thaliana OX=3702 GN=NAC002 PE=2 SV=2	--	--	--	--	Q39013
Cluster-10339.0	-3.97148	0.000634011	0.00712328	PREDICTED: isocitrate dehydrogenase [NADP], chloroplastic [Cicer arietinum]	PREDICTED: Cicer arietinum isocitrate dehydrogenase [NADP], chloroplastic (LOC101490353), mRNA	Isocitrate dehydrogenase [NADP] OS=Glycine max OX=3847 GN=IDH1 PE=2 SV=2	Isocitrate/isopropylmalate	metabolic process//oxidation-reduction process	catalytic activity//oxidoreductase activity, acting on CH-OH group of donors//oxidoreductase activity, acting on the CH-OH group of donors, NAD or NADP as acceptor//oxidoreductase activity	--	Q06197
Cluster-10345.0	-2.91615	0.00198321	0.0163182	predicted protein [Hordeum vulgare subsp. vulgare]	Gigaspora margarita partial atub gene for alpha tubulin, exon 2	Tubulin alpha-1C chain OS=Cricetulus griseus OX=10029 GN=TUBA1C PE=2 SV=1	Tubulin	--	--	--	P68365
Cluster-10350.0	-4.21229	0.00403724	0.0267669	protein kinase rad3 [Quercus suber]	Homo sapiens ATR serine/threonine kinase (ATR), RefSeqGene on chromosome 3	Serine/threonine-protein kinase ATR OS=Homo sapiens OX=9606 GN=ATR PE=1 SV=3	--	--	--	--	Q13535
Cluster-10351.0	-4.25166	0.000121774	0.00207318	--	Pan troglodytes BAC clone CH251-670G16 from chromosome 18, complete sequence	Serpin B3 OS=Homo sapiens OX=9606 GN=SERPINB3 PE=1 SV=2	Serpin	--	--	--	P29508
Cluster-10354.1	-3.65017	0.00931027	0.0473558	--	--	--	--	--	--	--
Cluster-10362.0	-5.49035	1.54e-05	0.000423823	--	--	--	--	--	--	--
Cluster-10364.0	-5.66123	2.18e-08	2.23e-06	malate dehydrogenase, mitochondrial-like [Quercus suber] >gi|1344083200|ref|XP_023925630.1| malate dehydrogenase, mitochondrial-like [Quercus suber] >gi|1336365012|gb|POE94700.1| malate dehydrogenase, mitochondrial [Quercus suber] >gi|1336365018|gb|POE94706.1| malate dehydrogenase, mitochondrial [Quercus suber]	Sclerotinia sclerotiorum 1980 UF-70 conserved hypothetical protein partial mRNA	Malate dehydrogenase, mitochondrial OS=Saccharomyces cerevisiae (strain ATCC 204508 / S288c) OX=559292 GN=MDH1 PE=1 SV=2	lactate/malate dehydrogenase, NAD binding domain//lactate/malate dehydrogenase, alpha/beta C-terminal domain	metabolic process//oxidation-reduction process	catalytic activity//oxidoreductase activity, acting on CH-OH group of donors//oxidoreductase activity, acting on the CH-OH group of donors, NAD or NADP as acceptor//oxidoreductase activity	--	P17505
Cluster-10366.0	-4.99426	6.81e-06	0.00022419	PREDICTED: 60S ribosomal protein L37-3 [Cicer arietinum]	PREDICTED: Cicer arietinum 60S ribosomal protein L37-3-like (LOC101508900), mRNA	60S ribosomal protein L37-3 OS=Arabidopsis thaliana OX=3702 GN=RPL37C PE=3 SV=1	Ribosomal	primary metabolic process//cellular biosynthetic process//cellular macromolecule biosynthetic process//organic substance biosynthetic process//cellular macromolecule metabolic process//peptide biosynthetic process//organic substance metabolic process//gene expression//cellular protein metabolic process//cellular process//biosynthetic process//macromolecule biosynthetic process//metabolic process/…	structural molecule activity//structural constituent of ribosome	ribonucleoprotein complex//intracellular non-membrane-bounded organelle//intracellular organelle//non-membrane-bounded organelle//cell//intracellular//organelle//cytoplasm//protein-containing complex//ribosome//cell part//cytoplasmic part//intracellular part	Q8LEM8
Cluster-10367.0	-3.32811	0.00326866	0.0230982	PREDICTED: zinc finger protein ZAT11 [Cicer arietinum]	PREDICTED: Cicer arietinum zinc finger protein ZAT11 (LOC101495964), mRNA	Zinc finger protein ZAT11 OS=Arabidopsis thaliana OX=3702 GN=ZAT11 PE=2 SV=1	C2H2-type	--	--	--	Q9SLD4
Cluster-10368.0	-5.3594	1.58e-07	1.11e-05	GTP-binding nuclear protein GSP1/Ran-like [Quercus suber] >gi|1336393891|gb|POF17153.1| gtp-binding nuclear protein gsp1/ran [Quercus suber]	Sclerotinia sclerotiorum 1980 UF-70 GTP-binding nuclear protein GSP1/Ran partial mRNA	GTP-binding nuclear protein GSP1/Ran OS=Neurospora crassa (strain ATCC 24698 / 74-OR23-1A / CBS 708.71 / DSM 1257 / FGSC 987) OX=367110 GN=ran PE=2 SV=1	Ras//ADP-ribosylation//Ras	--	hydrolase activity//purine ribonucleoside triphosphate binding//guanyl nucleotide binding//GTPase activity//nucleoside-triphosphatase activity//small molecule binding//catalytic activity//binding//nucleotide binding//heterocyclic compound binding//nucleoside phosphate binding//nucleoside binding//anion binding//hydrolase activity, acting on acid anhydrides, in phosphorus-containing anhydrides//gu…	--	Q7RVL0
Cluster-10373.0	-5.14089	4.84e-07	2.76e-05	--	Homo sapiens cDNA, FLJ92249, Homo sapiens ribosomal protein S15a (RPS15A), mRNA	40S ribosomal protein S15a OS=Bos taurus OX=9913 GN=RPS15A PE=2 SV=1	Ribosomal	primary metabolic process//cellular biosynthetic process//cellular macromolecule biosynthetic process//organic substance biosynthetic process//cellular macromolecule metabolic process//peptide biosynthetic process//organic substance metabolic process//gene expression//cellular protein metabolic process//cellular process//biosynthetic process//macromolecule biosynthetic process//metabolic process/…	structural molecule activity//structural constituent of ribosome	ribonucleoprotein complex//intracellular non-membrane-bounded organelle//intracellular organelle//non-membrane-bounded organelle//cell//intracellular//organelle//cytoplasm//protein-containing complex//ribosome//cell part//cytoplasmic part//intracellular part	Q76I82
Cluster-10375.0	-3.40919	0.00792859	0.0424373	--	Homo sapiens C-type lectin domain containing 11A (CLEC11A), mRNA	C-type lectin domain family 11 member A OS=Homo sapiens OX=9606 GN=CLEC11A PE=1 SV=1	Lectin	--	--	--	Q9Y240
Cluster-10385.0	-4.19469	0.00962662	0.0483768	hypothetical protein FisN_17Hh188 [Fistulifera solaris]	Magnaporthe oryzae 70-15 hypothetical protein partial mRNA	--	--	--	--	--
Cluster-10387.0	-4.87868	1.12e-05	0.000330469	PREDICTED: putative glycine-rich cell wall structural protein 1 [Cicer arietinum]	PREDICTED: Cicer arietinum putative glycine-rich cell wall structural protein 1 (LOC101504093), mRNA	--	--	--	--	--
Cluster-10389.0	-3.76376	0.00055849	0.0064846	phosphoglucomutase-like [Quercus suber] >gi|1336389128|gb|POF13165.1| phosphoglucomutase [Quercus suber]	Sclerotinia sclerotiorum 1980 UF-70 phosphoglucomutase partial mRNA	Phosphoglucomutase OS=Aspergillus oryzae (strain ATCC 42149 / RIB 40) OX=510516 GN=pgmA PE=2 SV=1	Phosphoglucomutase/phosphomannomutase, alpha/beta/alpha domain I//Phosphoglucomutase/phosphomannomutase, alpha/beta/alpha domain II	primary metabolic process//carbohydrate metabolic process//organic substance metabolic process//metabolic process	isomerase activity//catalytic activity//intramolecular transferase activity, phosphotransferases//intramolecular transferase activity	--	P57749
Cluster-1039.0	-3.73899	0.000773569	0.00825147	PREDICTED: uncharacterized protein LOC101508556 [Cicer arietinum]	PREDICTED: Cicer arietinum uncharacterized LOC101508556 (LOC101508556), mRNA	--	--	--	--	--
Cluster-10394.0	-3.94012	0.000587302	0.0067331	predicted protein [Hordeum vulgare subsp. vulgare]	Wickerhamomyces anomalus NRRL Y-366-8 hypothetical protein partial mRNA	60S ribosomal protein L27a OS=Rattus norvegicus OX=10116 GN=Rpl27a PE=1 SV=3	Ribosomal	--	--	--	P18445
Cluster-10395.0	-4.54739	1.13e-05	0.000331846	ubiquitin-like protein pmt3/smt3 [Quercus suber]	Sclerotinia sclerotiorum chromosome 13, complete sequence	Ubiquitin-like protein SMT3 OS=Saccharomyces cerevisiae (strain ATCC 204508 / S288c) OX=559292 GN=SMT3 PE=1 SV=1	Ubiquitin family//Ubiquitin-2 like Rad60 SUMO-like	--	binding//protein binding	--	Q12306
Cluster-10408.0	-3.37804	0.00522649	0.0319712	--	Homo sapiens KIT proto-oncogene receptor tyrosine kinase (KIT), RefSeqGene (LRG_307) on chromosome 4	Mast/stem cell growth factor receptor Kit OS=Canis lupus familiaris OX=9615 GN=KIT PE=2 SV=2	--	--	--	--	O97799
Cluster-10409.0	-3.07956	0.0080034	0.0427041	PREDICTED: serine hydroxymethyltransferase, mitochondrial [Cicer arietinum]	PREDICTED: Cicer arietinum serine hydroxymethyltransferase, mitochondrial (LOC101507995), transcript variant X1, mRNA	Serine hydroxymethyltransferase, mitochondrial OS=Pisum sativum OX=3888 PE=1 SV=1	Serine	--	--	--	P34899
Cluster-10410.0	-3.42544	0.00359905	0.0246803	--	Homo sapiens UDP glucuronosyltransferase family 1 member A complex locus (UGT1A); and UDP glucuronosyltransferase family 1 member A1 (UGT1A1); and UDP glucuronosyltransferase family 1 member A10 (UGT1A10); and UDP glucuronosyltransferase family 1 member A3 (UGT1A3); and UDP glucuronosyltransferase family 1 member A4 (UGT1A4); and UDP glucuronosyltransferase family 1 member A5 (UGT1A5); and UDP gl…	UDP-glucuronosyltransferase 1-10 OS=Homo sapiens OX=9606 GN=UGT1A10 PE=1 SV=1	--	--	--	--	Q9HAW8
Cluster-10411.0	-4.65144	1.97e-05	0.000513787	--	Homo sapiens heterogeneous nuclear ribonucleoprotein A3 (HNRNPA3), transcript variant 7, non-coding RNA	--	Nuclear	--	--	--
Cluster-10423.0	-3.80859	0.00431898	0.0280792	aldehyde dehydrogenase 2B2 [Syntrichia caninervis]	--	Aldehyde dehydrogenase OS=Davidiella tassiana OX=29918 GN=CLAH10 PE=1 SV=2	Aldehyde dehydrogenase family	oxidation-reduction process//metabolic process	catalytic activity//oxidoreductase activity	--	P40108
Cluster-10425.0	-3.70514	0.00620788	0.035981	--	--	--	--	--	--	--
Cluster-10438.0	-3.23772	0.00717853	0.0397014	DNA polymerase epsilon catalytic subunit, partial [Thraustotheca clavata]	Homo sapiens polymerase (DNA directed), epsilon (POLE1) gene, partial cds	DNA polymerase epsilon catalytic subunit A OS=Homo sapiens OX=9606 GN=POLE PE=1 SV=5	--	--	--	--	Q07864
Cluster-10455.0	-3.75057	0.000981484	0.00982915	--	Sclerotinia sclerotiorum 1980 UF-70 hypothetical protein partial mRNA	--	GDSL-like	--	--	--
Cluster-10462.0	-4.65183	0.000854493	0.00886341	--	--	--	--	--	--	--
Cluster-1047.0	-4.58348	1.3e-05	0.000370908	--	Paraphaeosphaeria sporulosa ribonuclease III mRNA	--	Ribonuclease-III-like	primary metabolic process//cellular process//cellular aromatic compound metabolic process//nucleic acid metabolic process//cellular nitrogen compound metabolic process//nitrogen compound metabolic process//metabolic process//macromolecule metabolic process//organic cyclic compound metabolic process//heterocycle metabolic process//RNA metabolic process//nucleobase-containing compound metabolic pro…	double-stranded RNA-specific ribonuclease activity//hydrolase activity//catalytic activity, acting on RNA//hydrolase activity, acting on ester bonds//catalytic activity//endonuclease activity, active with either ribo- or deoxyribonucleic acids and producing 5'-phosphomonoesters//ribonuclease III activity//endonuclease activity//ribonuclease activity//endoribonuclease activity//nuclease activity//…	--
Cluster-10472.0	-4.62876	1.03e-05	0.000308648	--	Homo sapiens ras homolog family member A (RHOA), transcript variant 1, mRNA	Transforming protein RhoA OS=Bos taurus OX=9913 GN=RHOA PE=1 SV=1	Ras//ADP-ribosylation//Ras	--	hydrolase activity//purine ribonucleoside triphosphate binding//guanyl nucleotide binding//GTPase activity//nucleoside-triphosphatase activity//small molecule binding//catalytic activity//binding//nucleotide binding//heterocyclic compound binding//nucleoside phosphate binding//nucleoside binding//anion binding//hydrolase activity, acting on acid anhydrides, in phosphorus-containing anhydrides//gu…	--	P61585
Cluster-10473.0	-3.48037	0.00190995	0.0158828	--	Sclerotinia sclerotiorum chromosome 1, complete sequence	--	--	--	--	--
Cluster-10476.0	-3.15435	0.00660072	0.0375207	--	Sclerotinia sclerotiorum 1980 UF-70 predicted protein partial mRNA	--	--	--	--	--
Cluster-10479.0	-4.03935	0.000182522	0.00281005	Pectin lyase-like superfamily protein [Arabidopsis thaliana] >gi|1039017021|gb|AEE86048.2| Pectin lyase-like superfamily protein [Arabidopsis thaliana]	Sclerotinia sclerotiorum 1980 UF-70 hypothetical protein partial mRNA	Putative galacturan 1,4-alpha-galacturonidase C OS=Aspergillus niger (strain CBS 513.88 / FGSC A1513) OX=425011 GN=rgxC PE=2 SV=1	Glycosyl	organic substance metabolic process//carbohydrate metabolic process//primary metabolic process//metabolic process	hydrolase activity//hydrolase activity, acting on glycosyl bonds//polygalacturonase activity//catalytic activity//hydrolase activity, hydrolyzing O-glycosyl compounds	--	A2RAY7
Cluster-10480.0	-4.48512	1.35e-06	6.19e-05	--	Paraphaeosphaeria sporulosa hypothetical protein partial mRNA	--	--	--	--	--
Cluster-10483.0	-3.81639	0.00139084	0.012683	LOW QUALITY PROTEIN: DNA_mis_repair domain-containing protein/MutL_C domain-containing protein/HATPase_c_3 domain-containing protein, partial [Cephalotus follicularis]	Homo sapiens PMS1 homolog 2, mismatch repair system component pseudogene 10 (PMS2P10) on chromosome 7	Putative postmeiotic segregation increased 2-like protein 2 OS=Homo sapiens OX=9606 GN=PMS2P2 PE=5 SV=1	--	--	--	--	O95744
Cluster-10483.1	-4.35179	0.000122774	0.00208653	PREDICTED: DNA mismatch repair protein PMS1 [Oryza brachyantha]	Homo sapiens chromosome 7 clone CH17-61K4, complete sequence	Putative postmeiotic segregation increased 2-like protein 2 OS=Homo sapiens OX=9606 GN=PMS2P2 PE=5 SV=1	--	--	--	--	O95744
Cluster-10486.0	-3.0998	0.00990559	0.0493519	--	Sclerotinia sclerotiorum 1980 UF-70 hypothetical protein partial mRNA	Curved DNA-binding protein OS=Schizosaccharomyces pombe (strain 972 / ATCC 24843) OX=284812 GN=cdb4 PE=1 SV=1	--	--	--	--	Q09184
Cluster-10489.0	-4.58452	3.07e-05	0.000724004	PREDICTED: glycine-rich cell wall structural protein-like isoform X1 [Cicer arietinum]	PREDICTED: Cicer arietinum glycine-rich cell wall structural protein-like (LOC101504141), transcript variant X3, mRNA	--	--	--	--	--
Cluster-10489.1	-5.35643	1.55e-07	1.1e-05	PREDICTED: nucleoside diphosphate kinase 1 [Cicer arietinum]	PREDICTED: Cicer arietinum nucleoside diphosphate kinase 1 (LOC101511116), mRNA	Nucleoside diphosphate kinase 1 OS=Pisum sativum OX=3888 GN=NDPK1 PE=2 SV=1	Nucleoside diphosphate kinase	--	--	--	P47922
Cluster-10490.0	-4.11584	0.000146024	0.00238213	NADH dehydrogenase [ubiquinone] iron-sulfur protein 5-B-like [Quercus suber]	Sclerotinia sclerotiorum 1980 UF-70 hypothetical protein partial mRNA	--	--	--	--	--
Cluster-10491.3	-3.44807	0.00682582	0.0383737	40s ribosomal protein s2 [Quercus suber]	Parastagonospora nodorum SN15 hypothetical protein (SNOG_00672), mRNA	40S ribosomal protein S2 OS=Schizosaccharomyces pombe (strain 972 / ATCC 24843) OX=284812 GN=rps2 PE=1 SV=1	Ribosomal	primary metabolic process//cellular biosynthetic process//cellular macromolecule biosynthetic process//organic substance biosynthetic process//cellular macromolecule metabolic process//peptide biosynthetic process//organic substance metabolic process//gene expression//cellular protein metabolic process//cellular process//biosynthetic process//macromolecule biosynthetic process//cellular amide met…	nucleic acid binding//binding//structural molecule activity//heterocyclic compound binding//structural constituent of ribosome//organic cyclic compound binding//RNA binding	ribonucleoprotein complex//intracellular non-membrane-bounded organelle//intracellular organelle//non-membrane-bounded organelle//cytoplasm//organelle//protein-containing complex//intracellular//ribosome//cell part//cell//cytoplasmic part//intracellular part	O74892
Cluster-10497.0	-4.90539	1.32e-06	6.1e-05	1-aminocyclopropane-1-carboxylate oxidase [Sesamum indicum]	Morinda citrifolia 1-aminocyclopropane-1-carboxylate oxidase mRNA, complete cds	1-aminocyclopropane-1-carboxylate oxidase 3 OS=Petunia hybrida OX=4102 GN=ACO3 PE=3 SV=1	2OG-Fe(II)//non-haem	oxidation-reduction process//metabolic process	catalytic activity//oxidoreductase activity	--	Q08507
Cluster-10501.0	-5.16645	3.24e-07	1.98e-05	--	Homo sapiens phosphoglycerate kinase 1 (PGK1), mRNA	Phosphoglycerate kinase 1 OS=Homo sapiens OX=9606 GN=PGK1 PE=1 SV=3	Phosphoglycerate	organophosphate catabolic process//coenzyme metabolic process//phosphorylation//nucleotide phosphorylation//nucleotide catabolic process//purine ribonucleoside monophosphate metabolic process//cellular nitrogen compound metabolic process//nucleotide biosynthetic process//small molecule metabolic process//small molecule biosynthetic process//nucleoside monophosphate metabolic process//organic cycl…	transferase activity//phosphoglycerate kinase activity//kinase activity//catalytic activity//transferase activity, transferring phosphorus-containing groups//phosphotransferase activity, carboxyl group as acceptor	--	P00558
Cluster-10502.0	-3.48332	0.00497073	0.0309503	SRSF kinase isoform A [Micractinium conductrix]	--	Histone H2A.J OS=Mus musculus OX=10090 GN=H2afj PE=1 SV=1	C-terminus//Core	--	binding//nucleic acid binding//DNA binding//heterocyclic compound binding//organic cyclic compound binding	nucleosome//DNA packaging complex//intracellular organelle//non-membrane-bounded organelle//chromatin//intracellular//protein-containing complex//intracellular non-membrane-bounded organelle//protein-DNA complex//cell part//cell//organelle//intracellular organelle part//intracellular part//chromosomal part//chromosome//organelle part	Q8R1M2
Cluster-10517.2	-3.32854	0.00663953	0.0376594	hypothetical protein BU14_0513s0009 [Porphyra umbilicalis]	Dictyostelium purpureum ubiquitin, mRNA	Polyubiquitin OS=Candida albicans OX=5476 GN=UBI1 PE=1 SV=1	Ubiquitin//Ubiquitin-2//Ubiquitin-like	--	binding//protein binding	--	P0CG73
Cluster-10517.3	-3.22381	0.00172831	0.0148314	hypothetical protein AQUCO_05100012v1 [Aquilegia coerulea]	Spizellomyces punctatus DAOM BR117 polyubiquitin (SPPG_06227), mRNA	Polyubiquitin OS=Candida albicans OX=5476 GN=UBI4 PE=1 SV=1	Ubiquitin-2//Ubiquitin//Ubiquitin-2//Ubiquitin-like	--	binding//protein binding	--	P0CG74
Cluster-10518.0	-7.28633	9.63e-12	3.42e-09	--	Paraphaeosphaeria sporulosa hypothetical protein partial mRNA	--	--	--	--	--
Cluster-10519.0	-5.10775	0.000652587	0.00727369	--	Glomus intraradices culture-collection DAOM:197198 sugar transporter (MST2) mRNA, complete cds	MFS glucose transporter mfs1 OS=Aspergillus flavus (strain ATCC 200026 / FGSC A1120 / NRRL 3357 / JCM 12722 / SRRC 167) OX=332952 GN=mfs1 PE=2 SV=1	Sugar	transport//localization//establishment of localization//transmembrane transport	transporter activity//transmembrane transporter activity	membrane//integral component of membrane//membrane part//intrinsic component of membrane	B8MYS7
Cluster-10523.0	-3.37018	0.00449017	0.028857	--	Homo sapiens neurotrophic receptor tyrosine kinase 3 (NTRK3), RefSeqGene on chromosome 15	--	--	--	--	--
Cluster-10525.1	-6.3302	5.41e-05	0.0011148	--	--	--	--	--	--	--
Cluster-10529.0	-3.49956	0.00272384	0.0204244	uncharacterized protein LOC112013430 [Quercus suber] >gi|1336307302|gb|POE49301.1| hypothetical protein CFP56_32451 [Quercus suber]	Sclerotinia sclerotiorum 1980 UF-70 predicted protein partial mRNA	--	Peptidase inhibitor I78 family	--	--	--
Cluster-10534.0	-4.32574	0.00787405	0.0422328	--	--	--	--	--	--	--
Cluster-10539.0	-4.85032	4.79e-06	0.000170713	--	PREDICTED: Cicer arietinum nascent polypeptide-associated complex subunit alpha-like protein 1 (LOC101499238), mRNA	Nascent polypeptide-associated complex subunit alpha-like protein OS=Pinus taeda OX=3352 PE=2 SV=1	NAC	--	--	--	Q9M612
Cluster-10543.0	-5.14389	5.83e-07	3.19e-05	PREDICTED: protein translation factor SUI1 homolog 2 [Cicer arietinum]	PREDICTED: Cicer arietinum protein translation factor SUI1 homolog 2 (LOC101512087), mRNA	Protein translation factor SUI1 homolog 2 OS=Arabidopsis thaliana OX=3702 GN=At1g54290 PE=3 SV=1	Translation	primary metabolic process//cellular biosynthetic process//cellular nitrogen compound metabolic process//nitrogen compound metabolic process//cellular macromolecule biosynthetic process//cellular protein metabolic process//cellular macromolecule metabolic process//peptide biosynthetic process//organic substance metabolic process//gene expression//organic substance biosynthetic process//cellular pr…	nucleic acid binding//binding//heterocyclic compound binding//translation factor activity, RNA binding//organic cyclic compound binding//RNA binding//translation initiation factor activity	--	Q94JV4
Cluster-10545.0	-4.12597	0.000111315	0.00193706	nuclease domain-containing protein 1-like [Trifolium pratense]	PREDICTED: Cicer arietinum staphylococcal nuclease domain-containing protein 1-like (LOC101488993), transcript variant X4, mRNA	Ribonuclease TUDOR 1 OS=Arabidopsis thaliana OX=3702 GN=TSN1 PE=1 SV=1	Tudor//Staphylococcal	--	--	--	Q8VZG7
Cluster-1055.0	-4.14278	0.000182762	0.002813	succinate dehydrogenase cytochrome b subunit, mitochondrial [Quercus suber]	Sclerotinia sclerotiorum 1980 UF-70 hypothetical protein partial mRNA	Succinate dehydrogenase cytochrome B subunit, mitochondrial OS=Schizosaccharomyces pombe (strain 972 / ATCC 24843) OX=284812 GN=sdh3 PE=3 SV=1	Succinate dehydrogenase/Fumarate reductase transmembrane subunit	--	catalytic activity//oxidoreductase activity, acting on the CH-CH group of donors//oxidoreductase activity	--	O74882
Cluster-10555.1	-4.40555	7.45e-05	0.0014205	putative glycine-rich RNA binding protein 3 [Catharanthus roseus]	Vitis vinifera clone SS0AEB13YC16	Glycine-rich RNA-binding protein GRP1A OS=Sinapis alba OX=3728 PE=2 SV=1	RNA	--	organic cyclic compound binding//binding//nucleic acid binding//heterocyclic compound binding	--	P49310
Cluster-10558.0	-3.44361	0.00315967	0.0225638	PREDICTED: protein trichome birefringence-like 39 [Cicer arietinum]	PREDICTED: Cicer arietinum protein trichome birefringence-like 39 (LOC101503983), mRNA	Protein trichome birefringence-like 39 OS=Arabidopsis thaliana OX=3702 GN=TBL39 PE=2 SV=1	GDSL/SGNH-like Acyl-Esterase family found in Pmr5 and Cas1p	--	--	--	Q9SIN2
Cluster-10563.0	-5.77324	1.46e-08	1.57e-06	GTP-binding protein rhoA-like [Quercus suber]	Sclerotinia sclerotiorum chromosome 9, complete sequence	GTP-binding protein rhoA OS=Emericella nidulans (strain FGSC A4 / ATCC 38163 / CBS 112.46 / NRRL 194 / M139) OX=227321 GN=rhoA PE=3 SV=1	Ras family//Ras of Complex, Roc, domain of DAPkinase	--	hydrolase activity//purine ribonucleoside triphosphate binding//guanyl nucleotide binding//GTPase activity//nucleoside-triphosphatase activity//small molecule binding//catalytic activity//binding//nucleotide binding//heterocyclic compound binding//nucleoside phosphate binding//nucleoside binding//anion binding//hydrolase activity, acting on acid anhydrides, in phosphorus-containing anhydrides//gu…	--	Q9C3Y4
Cluster-1057.0	-4.33838	0.00668384	0.0378392	protein png1 [Quercus suber]	Parastagonospora nodorum SN15 hypothetical protein (SNOG_00943), partial mRNA	Protein PNG1 OS=Gibberella zeae (strain PH-1 / ATCC MYA-4620 / FGSC 9075 / NRRL 31084) OX=229533 GN=PNG1 PE=3 SV=1	Rad4//Transglutaminase-like	--	--	--	Q4IR87
Cluster-10574.0	-4.75551	1.23e-05	0.000353328	60S ribosomal protein L35a-1 [Medicago truncatula] >gi|657385574|gb|KEH28274.1| 60S ribosomal protein L35a-3 [Medicago truncatula] >gi|1471985399|gb|RHN57063.1| putative ribosomal protein L35A [Medicago truncatula]	PREDICTED: Cicer arietinum 60S ribosomal protein L35a-1 (LOC101489573), mRNA	60S ribosomal protein L35a-3 OS=Arabidopsis thaliana OX=3702 GN=RPL35AC PE=3 SV=1	Ribosomal	primary metabolic process//cellular biosynthetic process//cellular macromolecule biosynthetic process//organic substance biosynthetic process//cellular macromolecule metabolic process//peptide biosynthetic process//organic substance metabolic process//gene expression//cellular protein metabolic process//cellular process//biosynthetic process//macromolecule biosynthetic process//metabolic process/…	structural molecule activity//structural constituent of ribosome	ribonucleoprotein complex//intracellular non-membrane-bounded organelle//intracellular organelle//non-membrane-bounded organelle//cell//intracellular//organelle//cytoplasm//protein-containing complex//ribosome//cell part//cytoplasmic part//intracellular part	Q9C912
Cluster-10575.0	-4.72551	8.83e-06	0.000274581	60S ribosomal protein L36-3, partial [Cajanus cajan]	PREDICTED: Cicer arietinum 60S ribosomal protein L36-3-like (LOC101493088), mRNA	60S ribosomal protein L36-2 OS=Arabidopsis thaliana OX=3702 GN=RPL36B PE=3 SV=1	Ribosomal	primary metabolic process//cellular biosynthetic process//cellular macromolecule biosynthetic process//organic substance biosynthetic process//cellular macromolecule metabolic process//peptide biosynthetic process//organic substance metabolic process//gene expression//cellular protein metabolic process//cellular process//biosynthetic process//macromolecule biosynthetic process//metabolic process/…	structural molecule activity//structural constituent of ribosome	ribonucleoprotein complex//intracellular non-membrane-bounded organelle//intracellular organelle//non-membrane-bounded organelle//cell//intracellular//organelle//cytoplasm//protein-containing complex//ribosome//cell part//cytoplasmic part//intracellular part	Q9M352
Cluster-10578.0	-3.09898	0.00781213	0.0420422	--	--	--	--	--	--	--
Cluster-10581.0	-4.66481	1.24e-05	0.000357018	PREDICTED: uncharacterized protein LOC101508877 [Cicer arietinum]	PREDICTED: Cicer arietinum uncharacterized LOC101508877 (LOC101508877), mRNA	--	NADH-ubiquinone reductase complex 1 MLRQ subunit	--	--	--
Cluster-10583.0	-4.24855	0.00886599	0.0457537	ferric/cupric reductase transmembrane component 2-like [Quercus suber]	Parastagonospora nodorum SN15 hypothetical protein (SNOG_11702), partial mRNA	--	Ferric//FAD-binding	oxidation-reduction process//metabolic process	catalytic activity//oxidoreductase activity	--
Cluster-10593.0	-4.6344	2.66e-05	0.000645327	AT-rich interactive domain-containing protein 1A-like [Quercus suber]	Sclerotinia sclerotiorum 1980 UF-70 conserved hypothetical protein partial mRNA	--	vWA	--	--	--
Cluster-10596.0	-3.84858	0.00164729	0.0143237	--	PREDICTED: Cicer arietinum phenylalanine ammonia-lyase 1-like (LOC101507594), mRNA	Phenylalanine ammonia-lyase 1 OS=Pisum sativum OX=3888 GN=PAL1 PE=2 SV=1	Aromatic	--	--	--	Q01861
Cluster-10597.0	-3.42945	0.00397174	0.0264593	predicted protein [Hordeum vulgare subsp. vulgare]	Homo sapiens heat shock protein 90 beta family member 1 (HSP90B1), mRNA	Endoplasmin OS=Macaca fascicularis OX=9541 GN=HSP90B1 PE=2 SV=1	--	--	--	--	Q4R520
Cluster-10610.1	-3.40858	0.00334111	0.0234492	glycogen phosphorylase-like [Quercus suber]	Botryotinia fuckeliana B05.10 hypothetical protein (BC1G_03007) partial mRNA	Glycogen phosphorylase OS=Saccharomyces cerevisiae (strain ATCC 204508 / S288c) OX=559292 GN=GPH1 PE=1 SV=4	Carbohydrate	primary metabolic process//carbohydrate metabolic process//organic substance metabolic process//metabolic process	transferase activity, transferring glycosyl groups//catalytic activity//phosphorylase activity//transferase activity//transferase activity, transferring hexosyl groups//glycogen phosphorylase activity	--	P06738
Cluster-10611.0	-5.13268	3.18e-06	0.000123282	probable protein disulfide-isomerase A6 [Medicago truncatula] >gi|657404541|gb|AES61695.2| protein disulfide isomerase-like protein [Medicago truncatula] >gi|1472009401|gb|RHN81061.1| putative protein disulfide-isomerase A6 [Medicago truncatula]	PREDICTED: Cicer arietinum probable protein disulfide-isomerase A6 (LOC101508443), mRNA	Probable protein disulfide-isomerase A6 OS=Medicago sativa OX=3879 PE=2 SV=1	Thioredoxin//OST3//Endoplasmic	cellular homeostasis//cellular process//regulation of cellular process//homeostatic process//cell redox homeostasis//regulation of biological process//biological regulation//regulation of biological quality	--	endoplasmic reticulum//intracellular organelle//endomembrane system//membrane-bounded organelle//cytoplasm//intracellular membrane-bounded organelle//cell part//cell//intracellular//cytoplasmic part//organelle//intracellular part	P38661
Cluster-10620.0	-4.17884	0.000306574	0.00413445	--	Homo sapiens ALK receptor tyrosine kinase (ALK), RefSeqGene (LRG_488) on chromosome 2	ALK tyrosine kinase receptor OS=Homo sapiens OX=9606 GN=ALK PE=1 SV=3	--	--	--	--	Q9UM73
Cluster-10620.1	-3.6865	0.000965043	0.00971053	--	Homo sapiens ALK receptor tyrosine kinase (ALK), RefSeqGene (LRG_488) on chromosome 2	ALK tyrosine kinase receptor OS=Homo sapiens OX=9606 GN=ALK PE=1 SV=3	--	--	--	--	Q9UM73
Cluster-10623.0	-3.27619	0.0045189	0.0289733	--	--	--	--	--	--	--
Cluster-10624.0	-5.46523	3.89e-08	3.58e-06	--	Sclerotinia sclerotiorum chromosome 2, complete sequence	--	--	--	--	--
Cluster-10631.0	-4.89966	4.79e-06	0.000170713	PREDICTED: L-ascorbate peroxidase, cytosolic [Cicer arietinum]	PREDICTED: Cicer arietinum L-ascorbate peroxidase, cytosolic (LOC101497640), mRNA	L-ascorbate peroxidase, cytosolic OS=Pisum sativum OX=3888 GN=APX1 PE=1 SV=2	Peroxidase	response to stress//metabolic process//oxidation-reduction process//response to stimulus//response to oxidative stress	heme binding//antioxidant activity//catalytic activity//cofactor binding//binding//heterocyclic compound binding//oxidoreductase activity//tetrapyrrole binding//organic cyclic compound binding//oxidoreductase activity, acting on peroxide as acceptor//peroxidase activity	--	P48534
Cluster-10632.0	-4.62961	2.38e-05	0.00059374	unknown [Picea sitchensis]	Homo sapiens eukaryotic translation initiation factor 3 subunit K (EIF3K), transcript variant 1, mRNA	Eukaryotic translation initiation factor 3 subunit K OS=Homo sapiens OX=9606 GN=EIF3K PE=1 SV=1	CSN8/PSMD8/EIF3K	--	--	--	Q9UBQ5
Cluster-10634.0	-3.92374	0.000296087	0.00402064	PREDICTED: cysteine proteinase inhibitor-like [Cicer arietinum]	PREDICTED: Cicer arietinum cysteine proteinase inhibitor-like (LOC101495399), mRNA	Cysteine proteinase inhibitor OS=Vigna unguiculata OX=3917 PE=1 SV=1	Cystatin//Aspartic	--	endopeptidase inhibitor activity//endopeptidase regulator activity//peptidase regulator activity//peptidase inhibitor activity//cysteine-type endopeptidase inhibitor activity//enzyme inhibitor activity//molecular function regulator//enzyme regulator activity	--	Q06445
Cluster-10636.0	-3.48656	0.00203953	0.0166625	calcium-dependent protein kinase 32-like [Cicer arietinum]	Cicer arietinum calcium-dependent protein kinase 32-like (CDPK2), mRNA	Calcium-dependent protein kinase 32 OS=Arabidopsis thaliana OX=3702 GN=CPK32 PE=1 SV=1	EF-hand domain pair//Protein kinase domain//EF-hand domain pair	phosphorylation//nitrogen compound metabolic process//cellular protein metabolic process//cellular macromolecule metabolic process//organic substance metabolic process//protein phosphorylation//cellular process//cellular protein modification process//macromolecule modification//protein modification process//metabolic process//primary metabolic process//organonitrogen compound metabolic process//p…	purine ribonucleoside triphosphate binding//drug binding//binding//nucleotide binding//heterocyclic compound binding//nucleoside phosphate binding//anion binding//ion binding//transferase activity//calcium ion binding//protein kinase activity//purine nucleotide binding//metal ion binding//ATP binding//cation binding//kinase activity//catalytic activity, acting on a protein//small molecule binding…	--	Q6NLQ6
Cluster-10636.1	-3.77942	0.000630305	0.00709742	calcium-dependent protein kinase 32-like [Cicer arietinum]	Cicer arietinum calcium-dependent protein kinase 32-like (CDPK2), mRNA	Calcium-dependent protein kinase 8 OS=Arabidopsis thaliana OX=3702 GN=CPK8 PE=1 SV=1	EF hand//EF-hand domain pair//EF hand//EF-hand domain pair	--	cation binding//ion binding//metal ion binding//binding//calcium ion binding	--	Q42438
Cluster-10637.0	-3.0678	0.00871791	0.0452828	DNA repair helicase UVH6 [Dendrobium catenatum]	Homo sapiens ERCC excision repair 2, TFIIH core complex helicase subunit (ERCC2), RefSeqGene (LRG_461) on chromosome 19	General transcription and DNA repair factor IIH helicase subunit XPD OS=Homo sapiens OX=9606 GN=ERCC2 PE=1 SV=1	DEAD_2	--	nucleic acid binding//ATP-dependent helicase activity//purine ribonucleoside triphosphate binding//drug binding//binding//ATPase activity//DNA binding//DNA helicase activity//nucleotide binding//heterocyclic compound binding//nucleoside phosphate binding//anion binding//ATPase activity, coupled//ion binding//purine nucleotide binding//ATP binding//hydrolase activity//ATP-dependent DNA helicase ac…	--	P18074
Cluster-1064.0	-3.75109	0.000649508	0.00725048	Plasma membrane proteolipid 3 [Auxenochlorella protothecoides] >gi|675352555|gb|KFM24995.1| Plasma membrane proteolipid 3 [Auxenochlorella protothecoides]	Sclerotinia sclerotiorum chromosome 15, complete sequence	Plasma membrane proteolipid 3 OS=Neosartorya fumigata (strain ATCC MYA-4609 / Af293 / CBS 101355 / FGSC A1100) OX=330879 GN=pmp3 PE=3 SV=1	Proteolipid	--	--	membrane part//integral component of membrane//membrane//intrinsic component of membrane	Q4WYA5
Cluster-10642.0	-5.059	7.36e-07	3.84e-05	putative nad(p)h-dependent d-xylose reductase xyl1 [Quercus suber]	Sclerotinia sclerotiorum 1980 UF-70 hypothetical protein partial mRNA	Probable NAD(P)H-dependent D-xylose reductase xyl1 OS=Emericella nidulans (strain FGSC A4 / ATCC 38163 / CBS 112.46 / NRRL 194 / M139) OX=227321 GN=xyl1 PE=3 SV=1	Aldo/keto	--	--	--	Q5BGA7
Cluster-10646.0	-4.84592	0.00350261	0.0242277	early nodulin-like protein 2 [Momordica charantia]	Parastagonospora nodorum isolate Sn79-1087 chromosome 13, complete sequence	--	--	--	--	--
Cluster-10653.0	-5.7015	3.06e-08	2.95e-06	hypothetical protein TSUD_315520 [Trifolium subterraneum]	PREDICTED: Cicer arietinum patatin-like protein 2 (LOC101494493), mRNA	Patatin-like protein 2 OS=Arabidopsis thaliana OX=3702 GN=PLP2 PE=1 SV=1	Patatin-like	primary metabolic process//lipid metabolic process//metabolic process//organic substance metabolic process	--	--	O48723
Cluster-1066.0	-4.42262	0.00679058	0.0382468	uncharacterized protein LOC112018715 [Quercus suber]	Bipolaris maydis ATCC 48331 hypothetical protein partial mRNA	--	--	--	--	--
Cluster-10661.0	-4.47885	1.88e-05	0.000496289	--	PREDICTED: Cicer arietinum glycine-rich RNA-binding protein-like (LOC101493850), mRNA	--	--	--	--	--
Cluster-10663.0	-3.4399	0.00240239	0.0186425	NADH dehydrogenase [ubiquinone] iron-sulfur protein 7, mitochondrial [Medicago truncatula] >gi|355492190|gb|AES73393.1| NADH:ubiquinone oxidoreductase protein [Medicago truncatula] >gi|388521945|gb|AFK49034.1| unknown [Medicago truncatula] >gi|1471998789|gb|RHN70451.1| putative oxidoreductase [Medicago truncatula]	PREDICTED: Cicer arietinum NADH dehydrogenase [ubiquinone] iron-sulfur protein 7, mitochondrial (LOC101513804), transcript variant X1, mRNA	NADH dehydrogenase [ubiquinone] iron-sulfur protein 7, mitochondrial OS=Brassica oleracea OX=3712 PE=2 SV=1	NADH ubiquinone oxidoreductase, 20 Kd subunit	metabolic process//oxidation-reduction process	cofactor binding//metal cluster binding//iron-sulfur cluster binding//binding	--	P42027
Cluster-10672.0	-5.25944	3.25e-07	1.99e-05	ubiquitin [Dianthus chinensis]	Homo sapiens cell line HMy2 40S ribosomal protein mRNA, partial cds	Polyubiquitin-B OS=Cavia porcellus OX=10141 GN=UBB PE=2 SV=1	Ubiquitin//Ribosomal//Ubiquitin-2	primary metabolic process//cellular biosynthetic process//cellular macromolecule biosynthetic process//organic substance biosynthetic process//cellular macromolecule metabolic process//peptide biosynthetic process//organic substance metabolic process//gene expression//cellular protein metabolic process//cellular process//biosynthetic process//macromolecule biosynthetic process//metabolic process/…	binding//structural molecule activity//structural constituent of ribosome//protein binding	ribonucleoprotein complex//intracellular non-membrane-bounded organelle//intracellular organelle//non-membrane-bounded organelle//intracellular//organelle//cytoplasm//protein-containing complex//ribosome//cell part//cell//cytoplasmic part//intracellular part	P0CG54
Cluster-10675.0	-4.3504	0.00182847	0.0154112	--	--	--	--	--	--	--
Cluster-10677.0	-3.20739	0.00508654	0.0314343	--	Homo sapiens telomerase reverse transcriptase (TERT) gene, complete cds	Telomerase reverse transcriptase OS=Homo sapiens OX=9606 GN=TERT PE=1 SV=1	--	--	--	--	O14746
Cluster-10679.0	-4.46873	0.0063249	0.0364227	--	Alternaria alternata hypothetical protein partial mRNA	--	--	--	--	--
Cluster-10688.0	-4.16987	0.00751837	0.0409916	glutamine synthetase-like [Quercus suber]	Arthrobotrys oligospora ATCC 24927 hypothetical protein mRNA	Glutamine synthetase OS=Candida glabrata (strain ATCC 2001 / CBS 138 / JCM 3761 / NBRC 0622 / NRRL Y-65) OX=284593 GN=GLN1 PE=3 SV=1	--	--	--	--	Q6FMT6
Cluster-10693.0	-4.40496	0.000109871	0.00191798	PREDICTED: basic 7S globulin-like [Cicer arietinum]	PREDICTED: Cicer arietinum basic 7S globulin-like (LOC101495910), mRNA	Basic 7S globulin OS=Glycine max OX=3847 GN=BG PE=1 SV=2	Xylanase	--	--	--	P13917
Cluster-10697.0	-3.42367	0.00482799	0.0302934	--	Homo sapiens erb-b2 receptor tyrosine kinase 2 (ERBB2), RefSeqGene (LRG_724) on chromosome 17	Receptor tyrosine-protein kinase erbB-2 OS=Homo sapiens OX=9606 GN=ERBB2 PE=1 SV=1	--	--	--	--	P04626
Cluster-10699.0	-4.33735	7.59e-05	0.00144	alpha-expansin 3 precursor [Cicer arietinum] >gi|21615407|emb|CAD33923.1| alpha-expansin 3 [Cicer arietinum]	Cicer arietinum expansin-A15-like (LOC101504973), mRNA >gi|21615406|emb|AJ489608.1| Cicer arietinum mRNA for alpha-expansin 3 (expa3 gene)	Expansin-A1 OS=Arabidopsis thaliana OX=3702 GN=EXPA1 PE=2 SV=1	--	--	--	--	Q9C554
Cluster-10702.0	-4.88556	6.02e-06	0.000204128	PREDICTED: uncharacterized protein LOC101505985 [Cicer arietinum] >gi|502118553|ref|XP_004496324.1| PREDICTED: uncharacterized protein LOC101505985 [Cicer arietinum]	PREDICTED: Cicer arietinum uncharacterized LOC101505985 (LOC101505985), transcript variant X1, mRNA	--	--	--	--	--
Cluster-10706.0	-5.32201	1.27e-07	9.31e-06	PREDICTED: chaperonin CPN60-2, mitochondrial-like [Juglans regia]	Synthetic construct Homo sapiens cDNA clone IMAGE:3630225, **** WARNING: chimeric clone ****	60 kDa heat shock protein, mitochondrial OS=Homo sapiens OX=9606 GN=HSPD1 PE=1 SV=2	TCP-1/cpn60	--	purine ribonucleoside triphosphate binding//drug binding//small molecule binding//binding//nucleotide binding//heterocyclic compound binding//nucleoside phosphate binding//anion binding//adenyl nucleotide binding//carbohydrate derivative binding//organic cyclic compound binding//ion binding//adenyl ribonucleotide binding//ribonucleotide binding//purine ribonucleotide binding//purine nucleotide bi…	--	P10809
Cluster-10709.0	-5.58399	2.03e-06	8.54e-05	--	Paraphaeosphaeria sporulosa hypothetical protein partial mRNA	--	--	--	--	--
Cluster-10711.0	-4.58891	1.7e-05	0.000456817	ubiquitin-conjugating enzyme E2-17 kDa [Medicago truncatula] >gi|502129655|ref|XP_004500383.1| PREDICTED: ubiquitin-conjugating enzyme E2-17 kDa-like [Cicer arietinum] >gi|502129660|ref|XP_004500385.1| PREDICTED: ubiquitin-conjugating enzyme E2-17 kDa-like [Cicer arietinum] >gi|1117380156|ref|XP_019461677.1| PREDICTED: ubiquitin-conjugating enzyme E2-17 kDa-like isoform X2 [Lupinus angustifolius]…	PREDICTED: Cicer arietinum ubiquitin-conjugating enzyme E2-17 kDa-like (LOC101509735), mRNA >gi|828311660|ref|XM_004500328.2| PREDICTED: Cicer arietinum ubiquitin-conjugating enzyme E2-17 kDa-like (LOC101510383), mRNA	Ubiquitin-conjugating enzyme E2-17 kDa OS=Solanum lycopersicum OX=4081 PE=2 SV=1	Ubiquitin-conjugating	--	--	--	P35135
Cluster-10715.0	-3.95146	0.000503823	0.00599957	serine/arginine-rich splicing factor SR34A-like [Spinacia oleracea] >gi|1226785517|ref|XP_021841992.1| serine/arginine-rich splicing factor SR34A-like [Spinacia oleracea] >gi|1226785519|ref|XP_021841993.1| serine/arginine-rich splicing factor SR34A-like [Spinacia oleracea] >gi|902238013|gb|KNA25007.1| hypothetical protein SOVF_010430 [Spinacia oleracea]	PREDICTED: Gorilla gorilla gorilla serine and arginine rich splicing factor 9 (SRSF9), mRNA	Serine/arginine-rich splicing factor 9 OS=Homo sapiens OX=9606 GN=SRSF9 PE=1 SV=1	RNA	--	organic cyclic compound binding//binding//nucleic acid binding//heterocyclic compound binding	--	Q13242
Cluster-10719.0	-4.03369	0.000286289	0.00392088	PREDICTED: CBS domain-containing protein CBSX3, mitochondrial isoform X1 [Cicer arietinum]	PREDICTED: Cicer arietinum CBS domain-containing protein CBSX3, mitochondrial (LOC101501243), transcript variant X2, mRNA	CBS domain-containing protein CBSX3, mitochondrial OS=Arabidopsis thaliana OX=3702 GN=CBSX3 PE=1 SV=1	CBS	--	--	--	Q9LEV3
Cluster-10729.0	-4.542	0.0010234	0.0101301	PREDICTED: D-galacturonate reductase-like [Elaeis guineensis]	--	Non-functional NADPH-dependent codeinone reductase 2 OS=Papaver somniferum OX=3469 GN=COR2 PE=1 SV=1	Aldo/keto	--	--	--	Q9SQ64
Cluster-10755.0	-4.14321	0.00201919	0.0165359	Glucan endo-1,3-beta-glucosidase, acidic isoform [Ananas comosus]	Sesbania rostrata SrGLU5 mRNA for beta-1,3-glucanase, complete cds	Glucan endo-1,3-beta-glucosidase, acidic isoform OS=Zea mays OX=4577 PE=2 SV=1	Glycosyl	organic substance metabolic process//primary metabolic process//carbohydrate metabolic process//metabolic process	hydrolase activity//hydrolase activity, acting on glycosyl bonds//catalytic activity//hydrolase activity, hydrolyzing O-glycosyl compounds	--	P49237
Cluster-10756.0	-3.56293	0.00846727	0.0444031	hypothetical protein EUGRSUZ_J02069 [Eucalyptus grandis]	Antirrhinum majus clone BAC 38j15 genomic sequence	--	--	--	--	--
Cluster-10759.0	-4.00195	0.000400593	0.00505763	uncharacterized protein A4U43_C09F4170 [Asparagus officinalis]	PREDICTED: Phoenix dactylifera potassium channel KOR2-like (LOC103696369), mRNA	Potassium channel KOR2 OS=Oryza sativa subsp. japonica OX=39947 GN=Os04g0445000 PE=2 SV=2	Ankyrin//Ankyrin//Cyclic//Ankyrin	--	binding//protein binding	--	Q7XUW4
Cluster-10768.0	-3.14035	0.000288629	0.0039455	--	PREDICTED: Musa acuminata subsp. malaccensis uncharacterized LOC108952779 (LOC108952779), ncRNA	--	--	--	--	--
Cluster-1077.0	-5.35668	1.7e-06	7.44e-05	--	Paraphaeosphaeria sporulosa hypothetical protein mRNA	--	--	--	--	--
Cluster-10775.0	-5.27889	2.83e-07	1.78e-05	--	--	--	--	--	--	--
Cluster-10776.0	-4.31895	5.19e-05	0.00108211	PREDICTED: salicylate carboxymethyltransferase-like isoform X1 [Elaeis guineensis]	--	Salicylate carboxymethyltransferase OS=Clarkia breweri OX=36903 GN=SAMT PE=1 SV=1	SAM	--	catalytic activity//transferase activity//transferase activity, transferring one-carbon groups//methyltransferase activity	--	Q9SPV4
Cluster-1079.0	-4.39991	7.03e-05	0.00135895	erythrocyte band 7 integral membrane protein-like [Quercus suber] >gi|1336363777|gb|POE93488.1| putative band 7 family protein [Quercus suber]	Paraphaeosphaeria sporulosa putative band 7 family protein mRNA	Putative band 7 family protein R614 OS=Acanthamoeba polyphaga mimivirus OX=212035 GN=MIMI_R614 PE=3 SV=1	SPFH domain / Band 7 family	--	--	--	Q5UP73
Cluster-10818.0	-4.40459	7.61e-06	0.000245197	60s ribosomal protein l39 [Quercus suber]	Paraphaeosphaeria sporulosa ribosomal protein L39e mRNA	60S ribosomal protein L39 OS=Debaryomyces hansenii (strain ATCC 36239 / CBS 767 / JCM 1990 / NBRC 0083 / IGC 2968) OX=284592 GN=RPL39 PE=3 SV=1	Ribosomal L39 protein	primary metabolic process//cellular biosynthetic process//cellular macromolecule biosynthetic process//organic substance biosynthetic process//cellular macromolecule metabolic process//peptide biosynthetic process//organic substance metabolic process//gene expression//cellular protein metabolic process//cellular process//biosynthetic process//macromolecule biosynthetic process//metabolic process/…	structural molecule activity//structural constituent of ribosome	ribonucleoprotein complex//intracellular non-membrane-bounded organelle//intracellular organelle//non-membrane-bounded organelle//cell//intracellular//organelle//cytoplasm//protein-containing complex//ribosome//cell part//cytoplasmic part//intracellular part	Q6BHV8
Cluster-1088.0	-4.47525	1.49e-05	0.00041225	hypothetical protein BC332_10470 [Capsicum chinense]	Homo sapiens CCHC-type zinc finger nucleic acid binding protein (CNBP), transcript variant 5, mRNA	Cellular nucleic acid-binding protein OS=Bos taurus OX=9913 GN=CNBP PE=2 SV=1	Zinc//Zinc	--	cation binding//transition metal ion binding//organic cyclic compound binding//ion binding//binding//nucleic acid binding//metal ion binding//heterocyclic compound binding//zinc ion binding	--	Q3T0Q6
Cluster-10883.1	-2.33282	6.91e-05	0.00134217	PREDICTED: uncharacterized protein LOC103706586 [Phoenix dactylifera]	--	--	--	--	--	--
Cluster-10884.1	-3.48955	0.00118504	0.0112737	PREDICTED: type IV inositol polyphosphate 5-phosphatase 9 [Elaeis guineensis]	PREDICTED: Ananas comosus type IV inositol polyphosphate 5-phosphatase 9 (LOC109721118), mRNA	Type IV inositol polyphosphate 5-phosphatase 9 OS=Arabidopsis thaliana OX=3702 GN=IP5P9 PE=1 SV=1	Endonuclease/Exonuclease/phosphatase	--	--	--	Q9SIS4
Cluster-10884.2	-5.08476	1.14e-05	0.000334062	PREDICTED: type IV inositol polyphosphate 5-phosphatase 9 [Elaeis guineensis]	PREDICTED: Dendrobium catenatum type IV inositol polyphosphate 5-phosphatase 9-like (LOC110105474), mRNA	Type IV inositol polyphosphate 5-phosphatase 9 OS=Arabidopsis thaliana OX=3702 GN=IP5P9 PE=1 SV=1	Endonuclease/Exonuclease/phosphatase	--	--	--	Q9SIS4
Cluster-10886.0	-3.31304	0.00831866	0.0438691	--	--	--	--	--	--	--
Cluster-10901.1	-2.29636	0.000347387	0.00453705	--	--	--	--	--	--	--
Cluster-10905.0	-4.19081	0.00172598	0.0148195	--	--	--	--	--	--	--
Cluster-1091.0	-3.15435	0.00660072	0.0375207	V-type proton ATPase subunit c''1-like [Helianthus annuus] >gi|1191682915|gb|OTG34877.1| putative ATPase, F0/V0 complex, subunit C protein [Helianthus annuus]	PREDICTED: Cicer arietinum V-type proton ATPase subunit c''2 (LOC101506312), mRNA	V-type proton ATPase subunit c''1 OS=Arabidopsis thaliana OX=3702 GN=VHA-c''1 PE=1 SV=1	ATP	transport//ATP hydrolysis coupled ion transmembrane transport//ATP hydrolysis coupled cation transmembrane transport//proton transmembrane transport//ion transport//ion transmembrane transport//localization//establishment of localization//ATP hydrolysis coupled transmembrane transport//ATP hydrolysis coupled proton transport//energy coupled proton transmembrane transport, against electrochemical …	transporter activity//cation transmembrane transporter activity//inorganic cation transmembrane transporter activity//inorganic molecular entity transmembrane transporter activity//monovalent inorganic cation transmembrane transporter activity//ion transmembrane transporter activity//transmembrane transporter activity//proton transmembrane transporter activity	proton-transporting two-sector ATPase complex//protein-containing complex//membrane//membrane protein complex//membrane part//proton-transporting two-sector ATPase complex, proton-transporting domain	Q9SZY7
Cluster-1092.0	-4.10549	0.00037219	0.00478418	PREDICTED: protein disulfide-isomerase [Cicer arietinum]	PREDICTED: Cicer arietinum protein disulfide-isomerase (LOC101512854), mRNA	Protein disulfide-isomerase OS=Medicago sativa OX=3879 GN=PDI PE=2 SV=1	Thioredoxin//OST3 / OST6 family, transporter family//Thioredoxin-like domain	cellular homeostasis//cellular process//regulation of cellular process//homeostatic process//biological regulation//cell redox homeostasis//regulation of biological quality//regulation of biological process	--	--	P29828
Cluster-1092.1	-5.37539	9.17e-07	4.57e-05	protein disulfide-isomerase-like [Trifolium pratense]	PREDICTED: Cicer arietinum protein disulfide-isomerase (LOC101512854), mRNA	Protein disulfide-isomerase OS=Medicago sativa OX=3879 GN=PDI PE=2 SV=1	Thioredoxin//Thioredoxin-like	cellular homeostasis//cellular process//regulation of cellular process//homeostatic process//biological regulation//cell redox homeostasis//regulation of biological quality//regulation of biological process	--	--	P29828
Cluster-10921.0	-2.75164	0.00993426	0.0494245	hypothetical protein CUMW_054120 [Citrus unshiu]	--	Probable F-box protein At2g36090 OS=Arabidopsis thaliana OX=3702 GN=At2g36090 PE=2 SV=1	--	--	--	--	Q9SIH5
Cluster-10924.0	-4.17111	9.94e-05	0.00177373	--	--	--	--	--	--	--
Cluster-1093.0	-4.61633	0.000764809	0.00818433	--	Rhizopus microsporus ATCC 52813 60S ribosomal protein L12 (RHIMIDRAFT_217483), partial mRNA	60S ribosomal protein L12 OS=Neurospora crassa (strain ATCC 24698 / 74-OR23-1A / CBS 708.71 / DSM 1257 / FGSC 987) OX=367110 GN=rpl-12 PE=3 SV=1	Ribosomal//Ribosomal	primary metabolic process//cellular biosynthetic process//cellular macromolecule biosynthetic process//organic substance biosynthetic process//cellular macromolecule metabolic process//peptide biosynthetic process//organic substance metabolic process//gene expression//cellular protein metabolic process//cellular process//biosynthetic process//macromolecule biosynthetic process//metabolic process/…	structural molecule activity//structural constituent of ribosome	ribonucleoprotein complex//intracellular non-membrane-bounded organelle//intracellular organelle//non-membrane-bounded organelle//cell//intracellular//organelle//cytoplasm//protein-containing complex//ribosome//cell part//cytoplasmic part//intracellular part	Q9C285
Cluster-10930.0	-3.44871	0.00276776	0.020638	PREDICTED: NAC domain-containing protein 90-like [Phoenix dactylifera]	--	NAC domain-containing protein 90 OS=Arabidopsis thaliana OX=3702 GN=NAC090 PE=1 SV=1	No	RNA biosynthetic process//regulation of metabolic process//regulation of cellular biosynthetic process//regulation of cellular metabolic process//nucleic acid metabolic process//cellular biosynthetic process//cellular nitrogen compound metabolic process//nitrogen compound metabolic process//cellular macromolecule biosynthetic process//organic cyclic compound biosynthetic process//regulation of bi…	binding//DNA binding//heterocyclic compound binding//nucleic acid binding//organic cyclic compound binding	--	Q9FMR3
Cluster-1094.0	-4.24487	9.78e-05	0.00175187	--	PREDICTED: Cicer arietinum heat shock cognate 70 kDa protein 2-like (LOC101494880), mRNA	Probable mediator of RNA polymerase II transcription subunit 37c OS=Arabidopsis thaliana OX=3702 GN=MED37C PE=1 SV=1	Hsp70	--	--	--	Q9LHA8
Cluster-10945.0	-3.34331	0.000423678	0.00527692	PREDICTED: uncharacterized protein LOC105057369 [Elaeis guineensis]	--	Extra-large guanine nucleotide-binding protein 3 OS=Arabidopsis thaliana OX=3702 GN=XLG3 PE=1 SV=1	--	--	--	--	Q9C516
Cluster-10950.0	-5.29808	3.51e-07	2.12e-05	Putative gag-pol polyprotein, identical [Solanum demissum]	--	Retrovirus-related Pol polyprotein from transposon TNT 1-94 OS=Nicotiana tabacum OX=4097 PE=2 SV=1	Reverse	--	--	--	P10978
Cluster-10953.0	-3.76467	0.00116745	0.0111556	--	--	--	--	--	--	--
Cluster-10984.0	-3.48442	0.00651745	0.037211	PREDICTED: uncharacterized protein LOC103975255 [Musa acuminata subsp. malaccensis]	PREDICTED: Carica papaya uncharacterized LOC110823486 (LOC110823486), mRNA	--	Protein	--	--	--
Cluster-10990.1	-3.15582	0.000325219	0.00431733	vesicle-associated membrane protein 711 [Durio zibethinus]	--	Vesicle-associated membrane protein 711 OS=Arabidopsis thaliana OX=3702 GN=VAMP711 PE=1 SV=2	Synaptobrevin//Regulated-SNARE-like	vesicle-mediated transport//transport//establishment of localization//localization	--	membrane//integral component of membrane//membrane part//intrinsic component of membrane	O49377
Cluster-11026.0	-4.33942	0.00151036	0.0134523	uncharacterized protein A4U43_C02F22240 [Asparagus officinalis]	--	Gibberellin 2-beta-dioxygenase 6 OS=Arabidopsis thaliana OX=3702 GN=GA2OX6 PE=2 SV=1	2OG-Fe(II)//non-haem	oxidation-reduction process//metabolic process	catalytic activity//oxidoreductase activity	--	Q9FZ21
Cluster-11036.0	-3.97447	0.00134781	0.0124044	PREDICTED: uncharacterized protein LOC103330321 [Prunus mume] >gi|1162531783|ref|XP_020414813.1| uncharacterized protein LOC18782857 [Prunus persica] >gi|1220073156|ref|XP_021823071.1| uncharacterized protein LOC110764404 [Prunus avium] >gi|1139786130|gb|ONI19957.1| hypothetical protein PRUPE_3G307700 [Prunus persica] >gi|1353878937|gb|PQP94480.1| uncharacterized protein Pyn_35388 [Prunus yedoens…	PREDICTED: Carica papaya uncharacterized LOC110807420 (LOC110807420), mRNA	--	Protein of unknown function (DUF3339)	--	--	--
Cluster-1105.0	-3.97452	0.00507257	0.0313779	high-affinity glucose transporter ght2-like [Quercus suber]	Parastagonospora nodorum SN15 hypothetical protein (SNOG_00805), partial mRNA	Major facilitator-type transporter ecdD OS=Aspergillus rugulosus OX=41736 GN=ecdD PE=1 SV=1	Major//Sugar	transport//localization//establishment of localization//transmembrane transport	transporter activity//transmembrane transporter activity	membrane//integral component of membrane//membrane part//intrinsic component of membrane	K0E3U9
Cluster-1106.0	-8.63704	4.19e-15	5.13e-12	--	Paraphaeosphaeria sporulosa hypothetical protein mRNA	--	--	--	--	--
Cluster-11062.0	-5.2607	3.68e-09	4.95e-07	peroxidase 72 [Glycine max] >gi|947128883|gb|KRH76737.1| hypothetical protein GLYMA_01G171100 [Glycine max]	PREDICTED: Cajanus cajan peroxidase 72-like (LOC109809434), mRNA	Peroxidase 72 OS=Arabidopsis thaliana OX=3702 GN=PER72 PE=1 SV=1	Peroxidase	response to stress//metabolic process//oxidation-reduction process//response to stimulus//response to oxidative stress	heme binding//antioxidant activity//catalytic activity//cofactor binding//binding//heterocyclic compound binding//oxidoreductase activity//tetrapyrrole binding//organic cyclic compound binding//oxidoreductase activity, acting on peroxide as acceptor//peroxidase activity	--	Q9FJZ9
Cluster-1108.0	-2.78611	0.00645363	0.0369573	protein transport protein sec9 [Quercus suber]	Aspergillus flavus NRRL3357 plasma membrane SNARE protein (Sec9), putative, mRNA	Protein transport protein SEC9 OS=Yarrowia lipolytica (strain CLIB 122 / E 150) OX=284591 GN=SEC9 PE=3 SV=1	--	--	--	--	Q6C5G0
Cluster-11106.2	-2.1303	0.00208827	0.0169288	pectin acetylesterase 12-like [Asparagus officinalis] >gi|1141981796|gb|ONK63019.1| uncharacterized protein A4U43_C07F10540 [Asparagus officinalis]	PREDICTED: Elaeis guineensis pectin acetylesterase 10-like (LOC105040120), mRNA	Pectin acetylesterase 10 OS=Arabidopsis thaliana OX=3702 GN=PAE10 PE=2 SV=1	Pectinacetylesterase	--	catalytic activity//hydrolase activity	--	Q66GM8
Cluster-1111.0	-4.74451	1.92e-05	0.000501811	hypothetical protein TSUD_78660 [Trifolium subterraneum]	Medicago truncatula transmembrane protein, putative mRNA	--	--	--	--	--
Cluster-11153.0	-6.29983	1.07e-07	8.18e-06	germin-like protein subfamily t member 2 [Nicotiana attenuata]	--	Germin-like protein 3-7 OS=Oryza sativa subsp. japonica OX=39947 GN=GER7 PE=2 SV=1	Cupin//Cupin	--	nutrient reservoir activity	--	Q10BU2
Cluster-11160.0	-2.92318	0.0023717	0.0184699	hypothetical protein CCACVL1_30095 [Corchorus capsularis]	--	Protein LURP-one-related 15 OS=Arabidopsis thaliana OX=3702 GN=At5g01750 PE=1 SV=1	LURP-one-related	--	--	--	Q9LZX1
Cluster-1118.0	-3.6738	0.00281431	0.0208661	malate dehydrogenase, cytoplasmic-like [Quercus suber]	PREDICTED: Habropoda laboriosa malate dehydrogenase, mitochondrial (LOC108572206), mRNA	Malate dehydrogenase, mitochondrial OS=Saccharomyces cerevisiae (strain ATCC 204508 / S288c) OX=559292 GN=MDH1 PE=1 SV=2	lactate/malate	metabolic process//oxidation-reduction process	catalytic activity//oxidoreductase activity, acting on CH-OH group of donors//oxidoreductase activity, acting on the CH-OH group of donors, NAD or NADP as acceptor//oxidoreductase activity	--	P17505
Cluster-11216.0	-5.26006	0.00016092	0.002557	--	--	9-cis-epoxycarotenoid dioxygenase NCED1, chloroplastic OS=Oryza sativa subsp. japonica OX=39947 GN=NCED1 PE=2 SV=1	Retinal	metabolic process//oxidation-reduction process	catalytic activity//dioxygenase activity//oxidoreductase activity//oxidoreductase activity, acting on single donors with incorporation of molecular oxygen, incorporation of two atoms of oxygen//oxidoreductase activity, acting on single donors with incorporation of molecular oxygen	--	Q6YVJ0
Cluster-11237.2	-3.42245	0.000717685	0.00781086	cell number regulator 2-like [Asparagus officinalis] >gi|1141972679|gb|ONK54780.1| uncharacterized protein A4U43_UnF11550 [Asparagus officinalis]	--	Cell number regulator 2 OS=Zea mays OX=4577 GN=CNR2 PE=2 SV=1	PLAC8	--	--	--	B6TYV8
Cluster-11254.0	-3.43005	0.00266788	0.0201255	PREDICTED: uncharacterized protein LOC104116709 [Nicotiana tomentosiformis]	--	--	--	--	--	--
Cluster-11281.2	-3.30357	0.000213159	0.00315889	uncharacterized protein LOC109724637 [Ananas comosus]	--	Heavy metal-associated isoprenylated plant protein 46 OS=Arabidopsis thaliana OX=3702 GN=HIPP46 PE=2 SV=1	--	--	--	--	Q5PNZ7
Cluster-11290.1	-2.08077	1.62e-05	0.000438428	PREDICTED: uncharacterized protein LOC105032662 [Elaeis guineensis]	--	--	--	--	--	--
Cluster-11297.2	-2.9837	0.00433969	0.0281778	--	--	--	--	--	--	--
Cluster-11304.1	-3.65349	0.00863465	0.0449754	--	--	--	--	--	--	--
Cluster-11385.3	-3.32109	0.00189638	0.0157993	PREDICTED: cationic amino acid transporter 6, chloroplastic-like [Elaeis guineensis]	--	Cationic amino acid transporter 6, chloroplastic OS=Arabidopsis thaliana OX=3702 GN=CAT6 PE=2 SV=1	Amino//C-terminus//Amino	establishment of localization//transport//transmembrane transport//localization	transmembrane transporter activity//transporter activity	membrane	Q9LZ20
Cluster-114.0	-4.05431	0.000331276	0.00437675	--	PREDICTED: Gorilla gorilla gorilla translation machinery associated 7 homolog (TMA7), mRNA	--	Translation	--	--	--
Cluster-1140.0	-4.34706	4.58e-05	0.000985364	--	PREDICTED: Cicer arietinum uncharacterized protein C167.05-like (LOC101511795), mRNA	Universal stress protein PHOS32 OS=Arabidopsis thaliana OX=3702 GN=PHOS32 PE=1 SV=1	Universal	--	--	--	Q8VYN9
Cluster-11426.0	-2.581	0.010059	0.0498006	PREDICTED: probable inactive purple acid phosphatase 27 [Elaeis guineensis]	--	Probable inactive purple acid phosphatase 27 OS=Arabidopsis thaliana OX=3702 GN=PAP27 PE=2 SV=1	Calcineurin-like	--	catalytic activity//hydrolase activity	--	Q5MAU8
Cluster-1143.0	-3.18545	0.00778838	0.041965	PREDICTED: acyl carrier protein 1, chloroplastic-like [Cicer arietinum]	PREDICTED: Cicer arietinum acyl carrier protein 1, chloroplastic-like (LOC101500366), mRNA	Acyl carrier protein 1, chloroplastic OS=Casuarina glauca OX=3522 GN=ACP1 PE=2 SV=1	Phosphopantetheine	--	--	--	P93092
Cluster-1145.0	-5.57743	3.71e-08	3.46e-06	--	Homo sapiens basigin (Ok blood group) (BSG), transcript variant 2, mRNA	Basigin OS=Homo sapiens OX=9606 GN=BSG PE=1 SV=2	Immunoglobulin//Immunoglobulin	--	--	--	P35613
Cluster-11456.0	-5.42449	6.59e-07	3.54e-05	--	--	--	--	--	--	--
Cluster-11459.0	-3.4562	0.00276273	0.0206164	hypothetical protein CDL15_Pgr010442 [Punica granatum] >gi|1305220040|gb|PKI36966.1| hypothetical protein CRG98_042667 [Punica granatum]	--	--	--	--	--	--
Cluster-1148.0	-6.23182	6.36e-10	1.17e-07	predicted protein [Hordeum vulgare subsp. vulgare]	Botrytis cinerea strain T4 cDNA library	60S ribosomal protein L18-B OS=Schizosaccharomyces pombe (strain 972 / ATCC 24843) OX=284812 GN=rpl1802 PE=1 SV=1	Ribosomal	--	--	--	Q8TFH1
Cluster-1149.0	-5.20502	6.88e-07	3.65e-05	PREDICTED: GTP-binding nuclear protein Ran [Pyrus x bretschneideri] >gi|768428832|ref|XP_011555570.1| PREDICTED: GTP-binding nuclear protein Ran [Plutella xylostella] >gi|768428972|ref|XP_011555647.1| PREDICTED: GTP-binding nuclear protein Ran [Plutella xylostella]	Homo sapiens RAN, member RAS oncogene family (RAN), transcript variant 1, mRNA	GTP-binding nuclear protein Ran OS=Canis lupus familiaris OX=9615 GN=RAN PE=1 SV=3	Ras//ADP-ribosylation//Ras	--	hydrolase activity//purine ribonucleoside triphosphate binding//guanyl nucleotide binding//GTPase activity//nucleoside-triphosphatase activity//small molecule binding//catalytic activity//binding//nucleotide binding//heterocyclic compound binding//nucleoside phosphate binding//nucleoside binding//anion binding//hydrolase activity, acting on acid anhydrides, in phosphorus-containing anhydrides//gu…	--	P62825
Cluster-115.0	-3.8704	0.000564445	0.00653256	PREDICTED: 60S ribosomal protein L36-3-like [Cicer arietinum] >gi|502151759|ref|XP_004508599.1| PREDICTED: 60S ribosomal protein L36-3-like [Cicer arietinum] >gi|502151761|ref|XP_004508600.1| PREDICTED: 60S ribosomal protein L36-3-like [Cicer arietinum] >gi|502157934|ref|XP_004510961.1| PREDICTED: 60S ribosomal protein L36-3-like [Cicer arietinum] >gi|828310900|ref|XP_012571169.1| PREDICTED: 60S …	PREDICTED: Cicer arietinum 60S ribosomal protein L36-3-like (LOC101488247), mRNA	60S ribosomal protein L36-2 OS=Arabidopsis thaliana OX=3702 GN=RPL36B PE=3 SV=1	Ribosomal protein L36e	primary metabolic process//cellular biosynthetic process//cellular macromolecule biosynthetic process//organic substance biosynthetic process//cellular macromolecule metabolic process//peptide biosynthetic process//organic substance metabolic process//gene expression//cellular protein metabolic process//cellular process//biosynthetic process//macromolecule biosynthetic process//metabolic process/…	structural molecule activity//structural constituent of ribosome	ribonucleoprotein complex//intracellular non-membrane-bounded organelle//intracellular organelle//non-membrane-bounded organelle//cell//intracellular//organelle//cytoplasm//protein-containing complex//ribosome//cell part//cytoplasmic part//intracellular part	Q9M352
Cluster-11513.0	-3.78826	0.00621886	0.0360171	PREDICTED: DELLA protein RGL1-like [Elaeis guineensis]	--	--	--	--	--	--
Cluster-1152.0	-4.27172	0.000514006	0.00608779	--	Paraphaeosphaeria sporulosa hypothetical protein partial mRNA	--	--	--	--	--
Cluster-1158.0	-4.211	7.8e-05	0.00147157	--	PREDICTED: Apis cerana histone H3 (LOC108003589), mRNA	Histone H3 OS=Mortierella alpina OX=64518 GN=H3.1 PE=3 SV=3	Core	--	binding//nucleic acid binding//DNA binding//heterocyclic compound binding//organic cyclic compound binding	nucleosome//DNA packaging complex//intracellular organelle//non-membrane-bounded organelle//chromatin//intracellular//protein-containing complex//intracellular non-membrane-bounded organelle//protein-DNA complex//cell part//cell//organelle//intracellular organelle part//intracellular part//chromosomal part//chromosome//organelle part	Q9HDN1
Cluster-11644.0	-4.25246	0.00193449	0.0160216	PREDICTED: transcription factor bHLH35-like isoform X2 [Phoenix dactylifera]	--	Transcription factor bHLH35 OS=Arabidopsis thaliana OX=3702 GN=BHLH35 PE=2 SV=1	Helix-loop-helix DNA-binding domain	--	protein dimerization activity//binding//protein binding	--	Q2HIV9
Cluster-11644.1	-6.73989	3.39e-06	0.000129904	PREDICTED: transcription factor bHLH35 [Elaeis guineensis]	--	Transcription factor bHLH35 OS=Arabidopsis thaliana OX=3702 GN=BHLH35 PE=2 SV=1	Helix-loop-helix DNA-binding domain	--	protein dimerization activity//binding//protein binding	--	Q2HIV9
Cluster-11645.1	-3.8783	9.64e-08	7.45e-06	PREDICTED: anthocyanidin 3-O-glucosyltransferase-like [Phoenix dactylifera]	--	Anthocyanidin 3-O-glucosyltransferase OS=Petunia hybrida OX=4102 GN=RT PE=2 SV=1	UDP-glucoronosyl and UDP-glucosyl transferase	--	catalytic activity//transferase activity//transferase activity, transferring glycosyl groups//transferase activity, transferring hexosyl groups	--	Q43716
Cluster-11653.0	-4.51882	0.000312585	0.00419121	chlorophyll a-b binding protein 151, chloroplastic [Morus notabilis] >gi|587948647|gb|EXC34900.1| Chlorophyll a-b binding protein 151 [Morus notabilis]	PREDICTED: Dendrobium catenatum chlorophyll a-b binding protein of LHCII type 1-like (LOC110114429), mRNA	Chlorophyll a-b binding protein 5, chloroplastic (Fragment) OS=Solanum lycopersicum OX=4081 GN=CAB5 PE=2 SV=1	--	--	--	--	P14279
Cluster-11660.0	-5.6988	5.79e-08	4.95e-06	--	Mus musculus mitochondrion, complete genome	Cytochrome c oxidase subunit 1 OS=Mus musculus OX=10090 GN=Mtco1 PE=1 SV=2	Cytochrome	aerobic respiration//generation of precursor metabolites and energy//cellular process//cellular respiration//metabolic process//oxidation-reduction process//energy derivation by oxidation of organic compounds//cellular metabolic process	binding//heterocyclic compound binding//oxidoreductase activity//inorganic molecular entity transmembrane transporter activity//monovalent inorganic cation transmembrane transporter activity//heme-copper terminal oxidase activity//cytochrome-c oxidase activity//cation transmembrane transporter activity//heme binding//transporter activity//catalytic activity//electron transfer activity//inorganic …	intrinsic component of membrane//integral component of membrane//membrane//membrane part	P00397
Cluster-11684.2	3.01061	0.00337836	0.0236479	hypothetical protein GOBAR_AA07916 [Gossypium barbadense]	--	--	--	--	--	--
Cluster-1172.0	-3.82471	0.00066998	0.00742274	IQ domain-containing protein IQM1 [Glycine max] >gi|734395166|gb|KHN28844.1| hypothetical protein glysoja_033899 [Glycine soja] >gi|947063158|gb|KRH12419.1| hypothetical protein GLYMA_15G171000 [Glycine max]	PREDICTED: Cicer arietinum uncharacterized LOC101496251 (LOC101496251), mRNA	IQ domain-containing protein IQM4 OS=Arabidopsis thaliana OX=3702 GN=IQM4 PE=2 SV=1	--	--	--	--	O64851
Cluster-1173.0	-3.38168	0.00269182	0.0202614	--	PREDICTED: Cicer arietinum miraculin-like (LOC101489822), mRNA	Kunitz trypsin inhibitor 2 OS=Arabidopsis thaliana OX=3702 GN=KTI2 PE=2 SV=1	Trypsin	--	endopeptidase regulator activity//molecular function regulator//endopeptidase inhibitor activity//peptidase inhibitor activity//enzyme regulator activity//peptidase regulator activity//enzyme inhibitor activity	--	Q9LMU2
Cluster-11759.1	-4.14381	2.68e-05	0.000648859	uncharacterized protein LOC109724637 [Ananas comosus]	--	Heavy metal-associated isoprenylated plant protein 47 OS=Arabidopsis thaliana OX=3702 GN=HIPP47 PE=3 SV=1	--	--	--	--	F4JDJ0
Cluster-11776.0	-3.20758	0.00626488	0.0361972	uncharacterized protein LOC110105600 [Dendrobium catenatum]	--	--	Arabinogalactan	--	--	--
Cluster-11840.0	-6.03053	9.5e-09	1.1e-06	Os12g0587133 [Oryza sativa Japonica Group]	--	--	zinc-binding	--	--	--
Cluster-1185.0	-5.11782	4.81e-07	2.75e-05	--	Sclerotinia sclerotiorum chromosome 1, complete sequence	UDP-glucosyltransferase B1 OS=Starmerella bombicola OX=75736 GN=ugtB1 PE=1 SV=1	UDP-glucoronosyl	--	catalytic activity//transferase activity//transferase activity, transferring glycosyl groups//transferase activity, transferring hexosyl groups	--	E9L011
Cluster-1187.0	-6.47196	1.5e-08	1.61e-06	--	Paraphaeosphaeria sporulosa hypothetical protein partial mRNA	--	--	--	--	--
Cluster-1191.0	-4.33014	4.04e-05	0.000896766	--	Paraphaeosphaeria sporulosa hypothetical protein mRNA	Uncharacterized secreted protein ARB_07466 OS=Arthroderma benhamiae (strain ATCC MYA-4681 / CBS 112371) OX=663331 GN=ARB_07466 PE=1 SV=1	--	--	--	--	D4ATA2
Cluster-1192.0	-4.69893	0.00441331	0.0285185	apicidin f cluster transcription factor apf2 [Quercus suber]	Alternaria alternata hypothetical protein mRNA	--	--	--	--	--
Cluster-11965.0	-3.65605	0.00186702	0.0156286	PREDICTED: zinc finger protein CONSTANS-LIKE 10 isoform X2 [Phoenix dactylifera]	--	Zinc finger protein CONSTANS-LIKE 10 OS=Arabidopsis thaliana OX=3702 GN=COL10 PE=1 SV=1	--	--	--	--	Q9LUA9
Cluster-1197.0	-4.94809	0.000801332	0.00846906	plasma membrane H+-ATPase [Sesbania rostrata]	Rhizophagus irregularis isolate DAOM-240159 H+ ATPase gene, partial cds	ATPase 4, plasma membrane-type OS=Arabidopsis thaliana OX=3702 GN=AHA4 PE=2 SV=2	--	--	--	--	Q9SU58
Cluster-1198.0	-5.41986	2.37e-06	9.66e-05	--	Paraphaeosphaeria sporulosa hypothetical protein mRNA	--	Spherulation-specific	--	--	--
Cluster-1199.0	-4.67527	1.99e-05	0.000517789	--	Mus musculus neuronatin (Nnat), transcript variant 1, mRNA	Neuronatin OS=Mesocricetus auratus OX=10036 GN=NNAT PE=3 SV=1	--	--	--	--	Q6JL78
Cluster-1201.0	-5.29897	9.64e-07	4.75e-05	cytochrome c1, heme protein, mitochondrial [Quercus suber]	Sclerotinia sclerotiorum chromosome 2, complete sequence	Cytochrome c1, heme protein, mitochondrial OS=Neurospora crassa (strain ATCC 24698 / 74-OR23-1A / CBS 708.71 / DSM 1257 / FGSC 987) OX=367110 GN=cyt-1 PE=2 SV=1	Cytochrome	--	heme binding//tetrapyrrole binding//organic cyclic compound binding//catalytic activity//cofactor binding//binding//electron transfer activity//heterocyclic compound binding//oxidoreductase activity	--	P07142
Cluster-12017.0	-3.77395	0.00279791	0.0207802	--	Mus musculus 2 days neonate thymus thymic cells cDNA, RIKEN full-length enriched library, clone:E430025O05 product:thymosin, beta 4, X chromosome, full insert sequence	Thymosin beta-4 OS=Mus musculus OX=10090 GN=Tmsb4x PE=1 SV=1	Thymosin	organelle organization//actin filament organization//cytoskeleton organization//actin filament-based process//supramolecular fiber organization//cellular process//actin cytoskeleton organization//cellular component organization//cellular component organization or biogenesis	cytoskeletal protein binding//actin binding//actin monomer binding//protein binding//binding	--	P20065
Cluster-12059.1	-2.7547	0.000886003	0.00910984	PREDICTED: zinc finger protein 7-like [Phoenix dactylifera]	Lotus japonicus clone JCVI-FLLj-1A10 unknown mRNA	Zinc finger protein 7 OS=Arabidopsis thaliana OX=3702 GN=ZFP7 PE=1 SV=1	--	--	--	--	Q39266
Cluster-1207.0	-3.81383	0.000515171	0.00609873	atp synthase subunit d, mitochondrial [Quercus suber]	Sclerotinia sclerotiorum 1980 UF-70 ATP synthase D chain, mitochondrial partial mRNA	ATP synthase subunit d, mitochondrial OS=Aspergillus terreus (strain NIH 2624 / FGSC A1156) OX=341663 GN=atp7 PE=3 SV=1	ATP	proton transmembrane transport//purine ribonucleoside monophosphate metabolic process//cellular nitrogen compound metabolic process//nucleotide biosynthetic process//small molecule metabolic process//ribonucleoside monophosphate metabolic process//nucleoside monophosphate metabolic process//organic cyclic compound biosynthetic process//purine nucleoside monophosphate biosynthetic process//organic…	inorganic molecular entity transmembrane transporter activity//monovalent inorganic cation transmembrane transporter activity//transporter activity//cation transmembrane transporter activity//inorganic cation transmembrane transporter activity//ion transmembrane transporter activity//transmembrane transporter activity//proton transmembrane transporter activity	cytoplasmic part//envelope//inner mitochondrial membrane protein complex//cytoplasm//proton-transporting ATP synthase complex, coupling factor F(o)//organelle membrane//membrane//mitochondrion//mitochondrial membrane part//organelle envelope//mitochondrial membrane//protein-containing complex//intracellular membrane-bounded organelle//cell part//proton-transporting ATP synthase complex//cell//int…	P0C2C8
Cluster-1209.0	-5.98422	1.83e-09	2.77e-07	Serine protease trypsin-like protein [Phytophthora megakarya]	Homo sapiens complement factor D (CFD), transcript variant 1, mRNA	Complement factor D OS=Homo sapiens OX=9606 GN=CFD PE=1 SV=5	Trypsin-like peptidase domain//Trypsin//Domain of unknown function (DUF1986)	nitrogen compound metabolic process//metabolic process//primary metabolic process//organonitrogen compound metabolic process//protein metabolic process//macromolecule metabolic process//organic substance metabolic process//proteolysis	serine-type endopeptidase activity//endopeptidase activity//hydrolase activity//catalytic activity, acting on a protein//catalytic activity//peptidase activity//serine-type peptidase activity//serine hydrolase activity//peptidase activity, acting on L-amino acid peptides	--	P00746
Cluster-12098.0	-3.29656	0.0100383	0.0497517	--	PREDICTED: Asparagus officinalis protein NRT1/ PTR FAMILY 8.1-like (LOC109827822), transcript variant X2, mRNA	Protein NRT1/ PTR FAMILY 8.1 OS=Arabidopsis thaliana OX=3702 GN=NPF8.1 PE=1 SV=1	--	--	--	--	Q9M390
Cluster-1211.0	-3.69429	0.00493827	0.0307993	PREDICTED: PTI1-like tyrosine-protein kinase At3g15890 [Populus euphratica]	PREDICTED: Herrania umbratica PTI1-like tyrosine-protein kinase At3g15890 (LOC110410293), mRNA	PTI1-like tyrosine-protein kinase At3g15890 OS=Arabidopsis thaliana OX=3702 GN=At3g15890 PE=2 SV=1	Protein//Protein	phosphorylation//nitrogen compound metabolic process//cellular protein metabolic process//cellular macromolecule metabolic process//organic substance metabolic process//protein phosphorylation//cellular process//cellular protein modification process//macromolecule modification//protein modification process//metabolic process//primary metabolic process//organonitrogen compound metabolic process//p…	purine ribonucleoside triphosphate binding//drug binding//binding//nucleotide binding//heterocyclic compound binding//nucleoside phosphate binding//anion binding//ion binding//transferase activity//protein kinase activity//purine nucleotide binding//ATP binding//kinase activity//catalytic activity, acting on a protein//small molecule binding//catalytic activity//adenyl nucleotide binding//transfe…	--	Q9LSC2
Cluster-12119.1	-3.65042	5.47e-08	4.72e-06	PREDICTED: uncharacterized protein LOC103723514 [Phoenix dactylifera]	--	--	--	--	--	--
Cluster-12152.2	-3.28395	4.75e-05	0.00101268	PREDICTED: sphinganine C4-monooxygenase 2-like [Phoenix dactylifera]	--	Sphinganine C4-monooxygenase 2 OS=Arabidopsis thaliana OX=3702 GN=SBH2 PE=1 SV=1	Fatty	lipid metabolic process//biosynthetic process//metabolic process//organic substance biosynthetic process//oxidation-reduction process//lipid biosynthetic process//primary metabolic process//organic substance metabolic process	oxidoreductase activity//cation binding//catalytic activity//binding//transition metal ion binding//ion binding//iron ion binding//metal ion binding	--	Q9AST3
Cluster-12205.0	-4.80221	1.87e-05	0.000493286	peroxidase 5-like [Asparagus officinalis]	PREDICTED: Nicotiana tomentosiformis peroxidase 5-like (LOC104099968), mRNA	Peroxidase 5 OS=Vitis vinifera OX=29760 GN=GSVIVT00037159001 PE=1 SV=2	Peroxidase	response to stress//metabolic process//oxidation-reduction process//response to stimulus//response to oxidative stress	heme binding//antioxidant activity//catalytic activity//cofactor binding//binding//heterocyclic compound binding//oxidoreductase activity//tetrapyrrole binding//organic cyclic compound binding//oxidoreductase activity, acting on peroxide as acceptor//peroxidase activity	--	A7QEU4
Cluster-12219.0	-3.54339	2.94e-05	0.000698444	PREDICTED: acid phosphatase 1 [Prunus mume]	PREDICTED: Musa acuminata subsp. malaccensis acid phosphatase 1-like (LOC103999754), mRNA	Acid phosphatase 1 OS=Solanum lycopersicum OX=4081 GN=APS1 PE=2 SV=1	HAD	--	--	--	P27061
Cluster-1223.0	-3.12398	0.0077488	0.0418349	uncharacterized protein LOC112023880 [Quercus suber]	Sclerotinia sclerotiorum chromosome 1, complete sequence	--	--	--	--	--
Cluster-12242.0	-3.02538	0.000612441	0.00694674	--	PREDICTED: Elaeis guineensis WAT1-related protein At5g07050-like (LOC105033364), mRNA	WAT1-related protein At5g07050 OS=Arabidopsis thaliana OX=3702 GN=At5g07050 PE=2 SV=1	--	--	--	--	Q9FL41
Cluster-12307.0	-4.05933	0.000135739	0.00225514	brassinosteroid-regulated protein bru1-like protein [Trifolium pratense]	PREDICTED: Cicer arietinum xyloglucan endotransglucosylase/hydrolase 2 (LOC101496665), mRNA	Xyloglucan endotransglucosylase/hydrolase 2 OS=Glycine max OX=3847 PE=2 SV=1	Xyloglucan//Glycosyl	cellular process//cellular metabolic process//metabolic process//carbohydrate metabolic process//glucan metabolic process//primary metabolic process//cellular polysaccharide metabolic process//cellular carbohydrate metabolic process//cellular macromolecule metabolic process//polysaccharide metabolic process//macromolecule metabolic process//organic substance metabolic process//cellular glucan met…	hydrolase activity//xyloglucan:xyloglucosyl transferase activity//hydrolase activity, acting on glycosyl bonds//catalytic activity//glucosyltransferase activity//transferase activity//hydrolase activity, hydrolyzing O-glycosyl compounds//transferase activity, transferring hexosyl groups//transferase activity, transferring glycosyl groups	external encapsulating structure//apoplast//cell periphery//cell wall//cell part//cell//extracellular region	P35694
Cluster-1231.0	-4.53279	4.09e-05	0.000904833	--	PREDICTED: Cicer arietinum 60S ribosomal protein L31 (LOC101495565), mRNA	60S ribosomal protein L31 OS=Nicotiana glutinosa OX=35889 GN=RPL31 PE=2 SV=1	Ribosomal	primary metabolic process//cellular biosynthetic process//cellular macromolecule biosynthetic process//organic substance biosynthetic process//cellular macromolecule metabolic process//peptide biosynthetic process//organic substance metabolic process//gene expression//cellular protein metabolic process//cellular process//biosynthetic process//macromolecule biosynthetic process//metabolic process/…	structural molecule activity//structural constituent of ribosome	ribonucleoprotein complex//intracellular non-membrane-bounded organelle//intracellular organelle//non-membrane-bounded organelle//cell//intracellular//organelle//cytoplasm//protein-containing complex//ribosome//cell part//cytoplasmic part//intracellular part	P46290
Cluster-1232.0	-3.70338	0.00109399	0.0106328	PREDICTED: uncharacterized protein LOC101490708 [Cicer arietinum]	PREDICTED: Cicer arietinum uncharacterized LOC101490708 (LOC101490708), mRNA	--	--	--	--	--
Cluster-12324.0	-3.95315	0.000429747	0.00533137	TRANSPARENT TESTA 12 protein, putative [Ricinus communis]	PREDICTED: Carica papaya protein DETOXIFICATION 16-like (LOC110823284), mRNA	Protein DETOXIFICATION 12 OS=Arabidopsis thaliana OX=3702 GN=DTX12 PE=2 SV=1	MatE	transport//drug transmembrane transport//response to chemical//localization//establishment of localization//transmembrane transport//drug transport//response to stimulus//response to drug	antiporter activity//secondary active transmembrane transporter activity//transporter activity//drug transmembrane transporter activity//transmembrane transporter activity//active transmembrane transporter activity	membrane	Q8L731
Cluster-12344.0	-3.80593	0.00426267	0.027835	--	--	--	--	--	--	--
Cluster-12362.0	-3.93571	0.00032855	0.00435012	--	--	--	--	--	--	--
Cluster-12373.1	-2.95896	0.00132062	0.0122091	--	--	--	--	--	--	--
Cluster-12373.3	-2.16812	0.00569181	0.0338927	hypothetical protein CCACVL1_09756 [Corchorus capsularis]	--	Protein GLUTAMINE DUMPER 3 OS=Arabidopsis thaliana OX=3702 GN=GDU3 PE=2 SV=1	--	--	--	--	Q9FHH5
Cluster-1238.0	-3.68607	0.000838858	0.00874122	adenine phosphoribosyltransferase-like [Quercus suber] >gi|1336331886|gb|POE68833.1| adenine phosphoribosyltransferase [Quercus suber]	Sclerotinia sclerotiorum chromosome 5, complete sequence	Adenine phosphoribosyltransferase OS=Debaryomyces hansenii (strain ATCC 36239 / CBS 767 / JCM 1990 / NBRC 0083 / IGC 2968) OX=284592 GN=APT1 PE=3 SV=1	Phosphoribosyl transferase domain	primary metabolic process//cellular process//cellular aromatic compound metabolic process//cellular nitrogen compound metabolic process//nitrogen compound metabolic process//small molecule metabolic process//metabolic process//organic cyclic compound metabolic process//heterocycle metabolic process//nucleobase-containing compound metabolic process//organonitrogen compound metabolic process//glyco…	--	--	Q6BZF9
Cluster-12398.0	-4.84979	3.04e-06	0.000118647	strigolactone esterase RMS3 [Manihot esculenta] >gi|1035897139|gb|OAY26741.1| hypothetical protein MANES_16G070900 [Manihot esculenta]	--	Strigolactone esterase D14 OS=Arabidopsis thaliana OX=3702 GN=D14 PE=1 SV=1	Alpha/beta//alpha/beta	--	--	--	Q9SQR3
Cluster-124.0	-3.09521	0.00803123	0.0427977	multiprotein-bridging factor 1-like [Quercus suber]	Sclerotinia sclerotiorum 1980 UF-70 hypothetical protein partial mRNA	Multiprotein-bridging factor 1 OS=Gibberella fujikuroi OX=5127 GN=MBF1 PE=3 SV=1	Helix-turn-helix//Multiprotein	--	sequence-specific DNA binding//binding//nucleic acid binding//DNA binding//organic cyclic compound binding//heterocyclic compound binding	--	Q53IP3
Cluster-12409.1	1.40451	0.00633004	0.0364433	PREDICTED: protein ROOT PRIMORDIUM DEFECTIVE 1 [Elaeis guineensis] >gi|1130660892|ref|XP_019706011.1| PREDICTED: protein ROOT PRIMORDIUM DEFECTIVE 1 [Elaeis guineensis]	PREDICTED: Phoenix dactylifera uncharacterized protein OsI_027940-like (LOC103709038), transcript variant X5, misc_RNA	Protein ROOT PRIMORDIUM DEFECTIVE 1 OS=Arabidopsis thaliana OX=3702 GN=RPD1 PE=1 SV=1	Plant organelle RNA recognition domain	--	--	--	Q689D6
Cluster-12409.2	3.62414	0.00815066	0.0432518	--	--	--	--	--	--	--
Cluster-1243.0	-4.57539	1.1e-05	0.000325719	--	PREDICTED: Cicer arietinum uncharacterized LOC101497627 (LOC101497627), mRNA	--	--	--	--	--
Cluster-12486.0	-3.6067	0.00489451	0.0305986	--	--	--	--	--	--	--
Cluster-1251.0	-3.21971	0.00956221	0.0481672	--	--	Metal transporter Nramp5 OS=Oryza sativa subsp. japonica OX=39947 GN=NRAMP5 PE=2 SV=1	--	--	--	--	Q8H4H5
Cluster-12565.0	-6.00977	8.6e-06	0.000269036	--	--	--	--	--	--	--
Cluster-12571.0	-5.73848	3.02e-06	0.000117967	--	Paraphaeosphaeria sporulosa hypothetical protein mRNA	--	--	--	--	--
Cluster-12608.0	-3.72216	0.00834677	0.0439596	polyubiquitin 3 [Medicago truncatula]	--	Polyubiquitin OS=Saccharomyces cerevisiae (strain ATCC 204508 / S288c) OX=559292 GN=UBI4 PE=1 SV=1	Ubiquitin	--	binding//protein binding	--	P0CG63
Cluster-1268.0	-4.37166	6.98e-05	0.00135213	unknown, partial [Glycine max]	PREDICTED: Cicer arietinum cysteine-rich and transmembrane domain-containing protein A-like (LOC101499162), mRNA	--	Cysteine-rich	--	--	--
Cluster-1271.0	-3.76142	0.00323838	0.0229343	pectate lyase [Pythium insidiosum]	Schizophyllum commune H4-8 polysaccharide lyase family 3 protein, mRNA	Pectate lyase E OS=Emericella nidulans (strain FGSC A4 / ATCC 38163 / CBS 112.46 / NRRL 194 / M139) OX=227321 GN=plyE PE=1 SV=1	Pectate lyase	--	catalytic activity//pectate lyase activity//carbon-oxygen lyase activity//lyase activity//carbon-oxygen lyase activity, acting on polysaccharides	extracellular region	Q5B7Z3
Cluster-12729.0	-3.03814	0.000865149	0.00894921	--	--	--	--	--	--	--
Cluster-12736.0	-3.47844	0.00527358	0.0321626	--	PREDICTED: Homo sapiens E1A binding protein p300 (EP300), transcript variant X1, mRNA	Histone acetyltransferase p300 OS=Homo sapiens OX=9606 GN=EP300 PE=1 SV=2	--	--	--	--	Q09472
Cluster-12767.0	-4.92639	5.24e-05	0.00108905	LOW QUALITY PROTEIN: hevamine-A-like [Asparagus officinalis]	PREDICTED: Theobroma cacao hevamine-A-like (LOC108661963), mRNA	Acidic endochitinase OS=Nicotiana tabacum OX=4097 PE=1 SV=1	Glycosyl	primary metabolic process//carbohydrate metabolic process//metabolic process//organic substance metabolic process	--	--	P29060
Cluster-1279.0	-3.95509	0.000246126	0.00351742	PREDICTED: classical arabinogalactan protein 1-like [Cicer arietinum]	PREDICTED: Cicer arietinum classical arabinogalactan protein 1-like (LOC101503769), mRNA	--	--	--	--	--
Cluster-12797.0	-4.82108	2.51e-05	0.000615843	PREDICTED: transcription factor bHLH113 [Elaeis guineensis]	--	Transcription factor bHLH153 OS=Arabidopsis thaliana OX=3702 GN=BHLH153 PE=1 SV=1	--	--	--	--	Q7XJU2
Cluster-12800.0	-4.11418	0.000377185	0.00483237	PREDICTED: LOW QUALITY PROTEIN: subtilisin-like protease SBT1.9 [Elaeis guineensis]	--	Subtilisin-like protease SBT1.9 OS=Arabidopsis thaliana OX=3702 GN=SBT1.9 PE=2 SV=1	Fibronectin//Peptidase//Subtilase	nitrogen compound metabolic process//metabolic process//primary metabolic process//organonitrogen compound metabolic process//protein metabolic process//macromolecule metabolic process//organic substance metabolic process//proteolysis	serine-type endopeptidase activity//endopeptidase activity//hydrolase activity//catalytic activity, acting on a protein//catalytic activity//peptidase activity//serine-type peptidase activity//serine hydrolase activity//peptidase activity, acting on L-amino acid peptides	--	Q9FHA4
Cluster-12831.1	-4.57793	0.00187226	0.0156556	PREDICTED: probable pectinesterase 53 isoform X2 [Musa acuminata subsp. malaccensis]	PREDICTED: Gossypium hirsutum probable pectinesterase 53 (LOC107962715), mRNA	Probable pectinesterase 53 OS=Arabidopsis thaliana OX=3702 GN=PME53 PE=2 SV=1	Pectinesterase	cellular process//external encapsulating structure organization//cellular component organization or biogenesis//cellular component organization//cell wall modification//cell wall organization or biogenesis//cell wall organization	hydrolase activity//carboxylic ester hydrolase activity//catalytic activity//pectinesterase activity//hydrolase activity, acting on ester bonds	external encapsulating structure//cell periphery//cell wall//cell part//cell	Q8VYZ3
Cluster-1284.0	-3.65741	0.00129794	0.0120483	--	--	--	Reeler	--	--	--
Cluster-12843.0	-5.4999	2.81e-08	2.76e-06	PREDICTED: polygalacturonase At1g48100-like [Elaeis guineensis]	PREDICTED: Elaeis guineensis polygalacturonase At1g48100-like (LOC105048303), mRNA	Polygalacturonase At1g48100 OS=Arabidopsis thaliana OX=3702 GN=At1g48100 PE=2 SV=1	Glycosyl//Right	organic substance metabolic process//carbohydrate metabolic process//primary metabolic process//metabolic process	hydrolase activity//hydrolase activity, acting on glycosyl bonds//polygalacturonase activity//catalytic activity//hydrolase activity, hydrolyzing O-glycosyl compounds	--	Q949Z1
Cluster-12843.1	-6.35089	5.3e-15	6.1e-12	PREDICTED: polygalacturonase At1g48100-like [Elaeis guineensis]	PREDICTED: Elaeis guineensis polygalacturonase At1g48100-like (LOC105048303), mRNA	Polygalacturonase At1g48100 OS=Arabidopsis thaliana OX=3702 GN=At1g48100 PE=2 SV=1	Glycosyl//Right	organic substance metabolic process//carbohydrate metabolic process//primary metabolic process//metabolic process	hydrolase activity//hydrolase activity, acting on glycosyl bonds//polygalacturonase activity//catalytic activity//hydrolase activity, hydrolyzing O-glycosyl compounds	--	Q949Z1
Cluster-1285.0	-5.18014	2.49e-07	1.61e-05	--	Homo sapiens cytochrome b-245 alpha chain (CYBA), mRNA	Cytochrome b-245 light chain OS=Homo sapiens OX=9606 GN=CYBA PE=1 SV=3	Cytochrome Cytochrome b558 alpha-subunit	--	cofactor binding//binding//heme binding//tetrapyrrole binding//organic cyclic compound binding//heterocyclic compound binding	--	P13498
Cluster-1294.0	-4.12791	0.000104106	0.00183913	unknown [Lotus japonicus]	Lotus japonicus clone JCVI-FLLj-11L23 unknown mRNA	Nucleoside diphosphate kinase OS=Cyanothece sp. (strain PCC 7425 / ATCC 29141) OX=395961 GN=ndk PE=3 SV=1	Nucleoside	--	--	--	B8HUM7
Cluster-12958.0	-6.91393	1.39e-06	6.33e-05	--	--	--	ML	--	--	--
Cluster-12998.0	-2.63272	0.008829	0.0456316	--	Oryza sativa Japonica Group cDNA clone:002-155-F03, full insert sequence	--	--	--	--	--
Cluster-13007.0	-3.91837	4.72e-07	2.7e-05	GDSL esterase/lipase At3g50400-like [Cajanus cajan]	--	GDSL esterase/lipase At3g50400 OS=Arabidopsis thaliana OX=3702 GN=At3g50400 PE=2 SV=1	--	--	--	--	Q9M2R9
Cluster-13080.0	-3.58966	0.00122665	0.0115514	Zinc finger CCCH domain-containing protein 39 [Ananas comosus]	PREDICTED: Elaeis guineensis zinc finger CCCH domain-containing protein 9-like (LOC105047079), mRNA	Zinc finger CCCH domain-containing protein 9 OS=Oryza sativa subsp. japonica OX=39947 GN=Os01g0645000 PE=2 SV=1	--	--	--	--	A2ZVY5
Cluster-1314.0	-6.39529	1.95e-07	1.32e-05	--	Paraphaeosphaeria sporulosa hypothetical protein mRNA	--	--	--	--	--
Cluster-1315.0	-4.68491	6.32e-06	0.000211156	PREDICTED: 3-isopropylmalate dehydratase small subunit 3-like [Cicer arietinum]	PREDICTED: Cicer arietinum 3-isopropylmalate dehydratase small subunit 3-like (LOC101505367), mRNA	3-isopropylmalate dehydratase small subunit 3 OS=Arabidopsis thaliana OX=3702 GN=At2g43090 PE=1 SV=1	Aconitase	--	--	--	Q9ZW85
Cluster-13155.0	-3.46164	0.000201643	0.00302625	PREDICTED: annexin-like protein RJ4 [Elaeis guineensis]	Phaseolus vulgaris hypothetical protein (PHAVU_005G030200g) mRNA, complete cds	Annexin-like protein RJ4 OS=Fragaria ananassa OX=3747 PE=2 SV=2	Annexin	--	anion binding//cation binding//phospholipid binding//calcium-dependent phospholipid binding//lipid binding//ion binding//binding//metal ion binding//calcium ion binding	--	P51074
Cluster-13181.0	-4.49903	2.68e-05	0.000648859	--	--	--	--	--	--	--
Cluster-13181.1	-3.76386	0.0046182	0.0294069	--	--	--	--	--	--	--
Cluster-1320.0	-4.22187	0.00923367	0.0471037	--	Setosphaeria turcica Et28A hypothetical protein mRNA	--	--	--	--	--
Cluster-13204.0	-4.96406	2.71e-07	1.72e-05	PREDICTED: germin-like protein 9-3 [Elaeis guineensis]	--	Germin-like protein 9-3 OS=Oryza sativa subsp. japonica OX=39947 GN=Os09g0568700 PE=2 SV=1	Cupin//Cupin	--	nutrient reservoir activity	--	Q652P9
Cluster-13204.2	-5.22421	2.7e-06	0.000107801	PREDICTED: germin-like protein 9-3 [Phoenix dactylifera]	--	Germin-like protein 9-3 OS=Oryza sativa subsp. japonica OX=39947 GN=Os09g0568700 PE=2 SV=1	Cupin//Cupin	--	nutrient reservoir activity	--	Q652P9
Cluster-1328.0	-3.27949	0.00417756	0.0274485	--	Homo sapiens neurotrophic receptor tyrosine kinase 3 (NTRK3), RefSeqGene on chromosome 15	--	--	--	--	--
Cluster-13289.2	-2.63891	0.0045721	0.0292052	scarecrow-like protein 3 [Dendrobium catenatum] >gi|1315719711|gb|PKU83222.1| Scarecrow-like protein 3 [Dendrobium catenatum]	--	Scarecrow-like protein 3 OS=Arabidopsis thaliana OX=3702 GN=SCL3 PE=1 SV=1	GRAS domain family	--	--	--	Q9LPR8
Cluster-1329.0	-5.43224	1.42e-05	0.000396858	--	--	--	--	--	--	--
Cluster-1330.2	-3.18545	0.00778838	0.041965	--	Homo sapiens calreticulin, mRNA (cDNA clone MGC:2227 IMAGE:3050717), complete cds	--	--	--	--	--
Cluster-13307.0	-3.87754	0.000370679	0.0047695	CASP-like protein 4D1 isoform X1 [Amborella trichopoda]	--	CASP-like protein 4D1 OS=Oryza sativa subsp. japonica OX=39947 GN=Os11g0549625 PE=3 SV=1	Domain of unknown function (DUF588)	--	--	--	Q2R2T4
Cluster-1332.0	-6.29551	6.5e-05	0.00128154	--	--	--	--	--	--	--
Cluster-1333.0	-4.41992	4.66e-05	0.00100008	--	Sclerotinia sclerotiorum 1980 UF-70 predicted protein partial mRNA >gi|93007464|gb|DQ468383.1| Sclerotinia sclerotiorum agglutinin mRNA, complete cds	Agglutinin OS=Sclerotinia sclerotiorum (strain ATCC 18683 / 1980 / Ss-1) OX=665079 GN=SS1G_09838 PE=3 SV=1	Ricin-type beta-trefoil lectin domain-like	--	--	--	A7EWX9
Cluster-13363.0	-2.57549	0.00715785	0.0396169	--	--	--	--	--	--	--
Cluster-1339.0	-3.78212	0.00406692	0.0269039	TMEM14 protein homolog YJR085C-like [Quercus suber]	--	TMEM14 protein homolog YJR085C OS=Saccharomyces cerevisiae (strain ATCC 204508 / S288c) OX=559292 GN=YJR085C PE=1 SV=1	Transmembrane proteins 14C	--	--	membrane	P47131
Cluster-13398.1	4.83348	0.000770945	0.00823394	reverse transcriptase [Corchorus capsularis]	Oryza meyeriana var. granulata clone OG_ABa0120P05, complete sequence	Retrovirus-related Pol polyprotein from transposon 17.6 OS=Drosophila melanogaster OX=7227 GN=pol PE=3 SV=1	RNase//Retroviral//Reverse//RNase//Integrase	--	--	--	P04323
Cluster-134.0	-3.43961	0.00216882	0.0173676	--	Paraphaeosphaeria sporulosa hypothetical protein mRNA	--	--	--	--	--
Cluster-13455.0	-4.56483	0.0016885	0.0145974	PREDICTED: protein PLANT CADMIUM RESISTANCE 8 [Elaeis guineensis]	PREDICTED: Morus notabilis protein PLANT CADMIUM RESISTANCE 8 (LOC21408885), mRNA	Protein PLANT CADMIUM RESISTANCE 8 OS=Arabidopsis thaliana OX=3702 GN=PCR8 PE=1 SV=2	PLAC8	--	--	--	Q9M815
Cluster-13468.2	-3.47919	0.00928532	0.047278	--	--	--	--	--	--	--
Cluster-1347.0	-2.86892	0.00563529	0.033686	--	--	--	--	--	--	--
Cluster-1349.0	-4.14541	0.000318483	0.00424875	multistep phosphorelay regulator 1 [Quercus suber]	Paraphaeosphaeria sporulosa hpt domain-containing protein mRNA	Phosphorelay intermediate protein YPD1 OS=Candida albicans (strain SC5314 / ATCC MYA-2876) OX=237561 GN=YPD1 PE=3 SV=1	Hpt domain	cellular response to stimulus//phosphorelay signal transduction system//response to stimulus//cellular process//regulation of cellular process//biological regulation//signal transduction//cell communication//signaling//intracellular signal transduction//regulation of biological process	--	--	Q59WC6
Cluster-135.0	-5.08751	8.7e-06	0.00027121	PREDICTED: S-norcoclaurine synthase 2-like [Musa acuminata subsp. malaccensis]	--	S-norcoclaurine synthase 2 OS=Papaver somniferum OX=3469 GN=NCS2 PE=1 SV=1	Pathogenesis-related	defense response//response to stress//response to stimulus	--	--	Q4QTJ1
Cluster-13509.0	-4.66808	1.14e-05	0.000333968	protein trichome birefringence-like 34 [Dendrobium catenatum] >gi|1315696829|gb|PKU62196.1| hypothetical protein MA16_Dca011489 [Dendrobium catenatum]	PREDICTED: Sorghum bicolor protein trichome birefringence-like 34 (LOC8067579), mRNA	Protein trichome birefringence-like 34 OS=Arabidopsis thaliana OX=3702 GN=TBL34 PE=2 SV=2	PMR5//GDSL/SGNH-like	--	--	--	O80919
Cluster-1351.0	-5.26875	1.14e-06	5.38e-05	luminal-binding protein 5-like [Olea europaea var. sylvestris]	PREDICTED: Cicer arietinum luminal-binding protein (LOC101513614), mRNA	Luminal-binding protein OS=Solanum lycopersicum OX=4081 PE=2 SV=1	Hsp70	--	--	--	P49118
Cluster-13576.0	-5.19192	0.000597431	0.00681684	--	--	--	--	--	--	--
Cluster-1360.0	-3.9228	0.000633875	0.00712245	PREDICTED: 60S ribosomal protein L9 [Cicer arietinum]	PREDICTED: Cicer arietinum 60S ribosomal protein L9 (LOC101492999), mRNA	60S ribosomal protein L9 OS=Pisum sativum OX=3888 GN=RPL9 PE=2 SV=1	Ribosomal	primary metabolic process//cellular macromolecule biosynthetic process//cellular biosynthetic process//organic substance biosynthetic process//cellular macromolecule metabolic process//peptide biosynthetic process//organic substance metabolic process//gene expression//cellular protein metabolic process//cellular process//biosynthetic process//macromolecule biosynthetic process//metabolic process/…	nucleic acid binding//structural molecule activity//heterocyclic compound binding//structural constituent of ribosome//organic cyclic compound binding//RNA binding//rRNA binding//binding	ribonucleoprotein complex//intracellular non-membrane-bounded organelle//intracellular organelle//non-membrane-bounded organelle//cell//cytoplasm//organelle//protein-containing complex//intracellular//ribosome//cell part//cytoplasmic part//intracellular part	P30707
Cluster-13610.1	2.39103	0.00599072	0.0350889	abscisic acid 8'-hydroxylase 3-like isoform X3 [Ananas comosus]	PREDICTED: Lactuca sativa abscisic acid 8'-hydroxylase 3-like (LOC111876092), mRNA	Abscisic acid 8'-hydroxylase 2 OS=Arabidopsis thaliana OX=3702 GN=CYP707A2 PE=2 SV=1	--	--	--	--	O81077
Cluster-13620.0	-4.44871	0.00115302	0.0110533	ferredoxin-1, chloroplastic [Eutrema salsugineum] >gi|557095171|gb|ESQ35753.1| hypothetical protein EUTSA_v10009020mg [Eutrema salsugineum]	--	Ferredoxin-1, chloroplastic OS=Arabidopsis thaliana OX=3702 GN=FD1 PE=1 SV=1	2Fe-2S	--	catalytic activity//cofactor binding//metal cluster binding//electron transfer activity//iron-sulfur cluster binding//oxidoreductase activity//binding	--	O04090
Cluster-13656.1	-4.18126	0.00014927	0.00242252	PREDICTED: omega-hydroxypalmitate O-feruloyl transferase [Vigna angularis] >gi|920715933|gb|KOM56021.1| hypothetical protein LR48_Vigan10g191300 [Vigna angularis] >gi|965616628|dbj|BAU01778.1| hypothetical protein VIGAN_11108300 [Vigna angularis var. angularis]	--	Omega-hydroxypalmitate O-feruloyl transferase OS=Arabidopsis thaliana OX=3702 GN=HHT1 PE=1 SV=1	Transferase	--	catalytic activity//transferase activity//transferase activity, transferring acyl groups//transferase activity, transferring acyl groups other than amino-acyl groups	--	Q94CD1
Cluster-1366.0	-4.95294	1.31e-06	6.03e-05	predicted protein [Hordeum vulgare subsp. vulgare]	PREDICTED: Homo sapiens tyrosine 3-monooxygenase/tryptophan 5-monooxygenase activation protein zeta (YWHAZ), transcript variant X4, mRNA	14-3-3 protein zeta/delta OS=Bos taurus OX=9913 GN=YWHAZ PE=1 SV=1	2003-03-14	--	--	--	P63103
Cluster-13691.2	-2.36095	0.000348225	0.00454545	PREDICTED: putative mannan endo-1,4-beta-mannosidase 9 isoform X1 [Elaeis guineensis]	PREDICTED: Cajanus cajan mannan endo-1,4-beta-mannosidase 7-like (LOC109800867), mRNA	Mannan endo-1,4-beta-mannosidase 1 OS=Oryza sativa subsp. japonica OX=39947 GN=MAN1 PE=2 SV=2	Cellulase	organic substance metabolic process//primary metabolic process//carbohydrate metabolic process//metabolic process	hydrolase activity//hydrolase activity, acting on glycosyl bonds//catalytic activity//hydrolase activity, hydrolyzing O-glycosyl compounds	--	Q0JKM9
Cluster-13715.0	-3.24123	0.00993287	0.0494239	PREDICTED: DELLA protein RGL1-like [Phoenix dactylifera]	--	DELLA protein RGL1 OS=Arabidopsis thaliana OX=3702 GN=RGL1 PE=1 SV=1	GRAS domain family	--	--	--	Q9C8Y3
Cluster-1373.0	-4.2994	4.72e-05	0.00100848	PREDICTED: putative late blight resistance protein homolog R1B-19 [Cicer arietinum]	PREDICTED: Cicer arietinum putative late blight resistance protein homolog R1B-19 (LOC101499358), mRNA	Heavy metal-associated isoprenylated plant protein 39 OS=Arabidopsis thaliana OX=3702 GN=HIPP39 PE=2 SV=1	Heavy-metal-associated domain	cation transport//ion transport//transport//metal ion transport//establishment of localization//localization	cation binding//metal ion binding//ion binding//binding	--	O03982
Cluster-13748.0	-2.59624	0.0077088	0.0416828	External alternative NAD(P)H-ubiquinone oxidoreductase B4 mitochondrial [Zea mays] >gi|1394881604|gb|PWZ26196.1| External alternative NAD(P)H-ubiquinone oxidoreductase B2, mitochondrial [Zea mays]	PREDICTED: Sorghum bicolor external alternative NAD(P)H-ubiquinone oxidoreductase B2, mitochondrial (LOC8067815), mRNA	External alternative NAD(P)H-ubiquinone oxidoreductase B4, mitochondrial OS=Arabidopsis thaliana OX=3702 GN=NDB4 PE=1 SV=1	--	--	--	--	Q9SKT7
Cluster-1375.0	-5.86051	6.15e-09	7.63e-07	protein yop1-like [Quercus suber]	Sclerotinia sclerotiorum chromosome 3, complete sequence	Protein yop1 OS=Emericella nidulans (strain FGSC A4 / ATCC 38163 / CBS 112.46 / NRRL 194 / M139) OX=227321 GN=yop1 PE=3 SV=1	TB2/DP1,	--	--	--	Q5BB01
Cluster-1376.0	-3.96871	0.000258548	0.00364585	PREDICTED: histidine-containing phosphotransfer protein 1 [Cicer arietinum] >gi|502078873|ref|XP_004486083.1| PREDICTED: histidine-containing phosphotransfer protein 1 [Cicer arietinum]	PREDICTED: Cicer arietinum histidine-containing phosphotransfer protein 1 (LOC101504295), transcript variant X1, mRNA	Histidine-containing phosphotransfer protein 1 OS=Arabidopsis thaliana OX=3702 GN=AHP1 PE=1 SV=1	Hpt domain	cellular response to stimulus//phosphorelay signal transduction system//response to stimulus//cellular process//regulation of cellular process//biological regulation//signal transduction//cell communication//signaling//intracellular signal transduction//regulation of biological process	--	--	Q9ZNV9
Cluster-1380.0	-4.33911	7.36e-05	0.00140779	--	Sclerotinia sclerotiorum chromosome 11, complete sequence	--	--	--	--	--
Cluster-1383.0	-4.40098	0.00165201	0.0143556	probable cytochrome b5 [Quercus suber] >gi|1336397489|gb|POF20137.1| putative cytochrome b5 [Quercus suber]	Hyphopichia burtonii NRRL Y-1933 hypothetical protein partial mRNA	Cytochrome b5 OS=Mortierella alpina OX=64518 PE=1 SV=1	Cytochrome	--	--	--	Q9Y706
Cluster-13843.0	-3.87829	0.00063209	0.00711201	putative serine carboxypeptidase-like 23 [Asparagus officinalis] >gi|1141988322|gb|ONK69543.1| uncharacterized protein A4U43_C05F24080 [Asparagus officinalis]	--	Serine carboxypeptidase-like 22 OS=Arabidopsis thaliana OX=3702 GN=SCPL22 PE=2 SV=1	Serine	nitrogen compound metabolic process//metabolic process//proteolysis//primary metabolic process//organonitrogen compound metabolic process//protein metabolic process//macromolecule metabolic process//organic substance metabolic process	hydrolase activity//serine hydrolase activity//catalytic activity, acting on a protein//exopeptidase activity//peptidase activity//serine-type peptidase activity//catalytic activity//carboxypeptidase activity//serine-type carboxypeptidase activity//peptidase activity, acting on L-amino acid peptides//serine-type exopeptidase activity	--	Q1PF08
Cluster-13848.0	-5.67889	3.5e-06	0.000133327	PREDICTED: uncharacterized protein LOC105052688 [Elaeis guineensis]	--	--	Late	--	--	--
Cluster-1392.0	-4.06133	0.00036033	0.00466576	hypothetical protein CFP56_12021 [Quercus suber]	Sclerotinia sclerotiorum chromosome 4, complete sequence	--	--	--	--	--
Cluster-13948.3	2.44439	0.00902569	0.0463619	--	--	--	--	--	--	--
Cluster-13949.0	-2.4864	0.00836478	0.0440246	PREDICTED: uncharacterized protein LOC103704106 [Phoenix dactylifera]	--	--	--	--	--	--
Cluster-13956.3	2.25737	0.0043304	0.0281333	--	--	--	--	--	--	--
Cluster-13957.0	-3.39128	0.000503788	0.00599957	PREDICTED: probable indole-3-acetic acid-amido synthetase GH3.8 [Elaeis guineensis]	Dimocarpus longan GH3 (GH3-2) mRNA, complete cds	Probable indole-3-acetic acid-amido synthetase GH3.2 OS=Oryza sativa subsp. japonica OX=39947 GN=GH3.2 PE=2 SV=1	GH3	--	--	--	P0C0M2
Cluster-13979.0	-4.46632	3.44e-05	0.000792232	PREDICTED: methylesterase 17-like [Elaeis guineensis]	--	Methylesterase 17 OS=Arabidopsis thaliana OX=3702 GN=MES17 PE=1 SV=1	Alpha/beta hydrolase family//Serine aminopeptidase, S33//alpha/beta hydrolase fold	--	--	--	Q9SG92
Cluster-1398.0	-4.5738	1.02e-05	0.000308083	rho GDP-dissociation inhibitor-like [Quercus suber] >gi|1336376929|gb|POF03523.1| rho gdp-dissociation inhibitor [Quercus suber]	Sclerotinia sclerotiorum 1980 UF-70 hypothetical protein partial mRNA	Rho GDP-dissociation inhibitor OS=Schizosaccharomyces pombe (strain 972 / ATCC 24843) OX=284812 GN=SPAC6F12.06 PE=1 SV=1	RHO protein GDP dissociation inhibitor	--	GDP-dissociation inhibitor activity//enzyme regulator activity//GTPase regulator activity//Rho GDP-dissociation inhibitor activity//molecular function regulator//nucleoside-triphosphatase regulator activity	cytoplasm//cell part//cell//intracellular//intracellular part	O14224
Cluster-14026.1	-2.89073	0.00394575	0.0263285	transcription factor bHLH49 [Ananas comosus]	PREDICTED: Asparagus officinalis transcription factor bHLH49-like (LOC109827924), mRNA	Transcription factor bHLH49 OS=Arabidopsis thaliana OX=3702 GN=BHLH49 PE=1 SV=1	Helix-loop-helix	--	protein dimerization activity//binding//protein binding	--	Q9CAA9
Cluster-14030.0	-6.5333	1.16e-07	8.68e-06	PREDICTED: probable endo-beta-1,4-glucanase D [Pyrus x bretschneideri]	Paraphaeosphaeria sporulosa hypothetical protein mRNA	--	Glycosyl	--	--	--
Cluster-1407.0	-3.95278	0.00113389	0.0109148	--	PREDICTED: Cicer arietinum 60S ribosomal protein L31-like (LOC101501028), mRNA	60S ribosomal protein L31 OS=Nicotiana glutinosa OX=35889 GN=RPL31 PE=2 SV=1	Ribosomal	primary metabolic process//cellular biosynthetic process//cellular macromolecule biosynthetic process//organic substance biosynthetic process//cellular macromolecule metabolic process//peptide biosynthetic process//organic substance metabolic process//gene expression//cellular protein metabolic process//cellular process//biosynthetic process//macromolecule biosynthetic process//metabolic process/…	structural molecule activity//structural constituent of ribosome	ribonucleoprotein complex//intracellular non-membrane-bounded organelle//intracellular organelle//non-membrane-bounded organelle//cell//intracellular//organelle//cytoplasm//protein-containing complex//ribosome//cell part//cytoplasmic part//intracellular part	P46290
Cluster-14085.1	3.11924	0.00666923	0.0377846	--	--	--	--	--	--	--
Cluster-14085.4	2.66439	0.00920178	0.0469987	--	--	--	--	--	--	--
Cluster-1409.0	-3.83021	0.000408808	0.00513349	--	Sclerotinia sclerotiorum chromosome 4, complete sequence	--	Acetoacetate	--	catalytic activity//lyase activity	--
Cluster-14105.0	-3.67038	0.00377147	0.0255074	--	--	Germin-like protein 3-1 OS=Oryza sativa subsp. japonica OX=39947 GN=Os03g0179100 PE=3 SV=1	Cupin//Cupin	--	nutrient reservoir activity	--	Q8H021
Cluster-1411.0	-5.24319	7.49e-07	3.9e-05	PREDICTED: cathepsin B-like [Cicer arietinum]	PREDICTED: Cicer arietinum cathepsin B-like (LOC101494142), mRNA	Cathepsin B-like protease 2 OS=Arabidopsis thaliana OX=3702 GN=CATHB2 PE=2 SV=1	Papain	organic substance metabolic process//organonitrogen compound metabolic process//primary metabolic process//protein metabolic process//macromolecule metabolic process//nitrogen compound metabolic process//metabolic process//proteolysis	hydrolase activity//catalytic activity, acting on a protein//catalytic activity//peptidase activity, acting on L-amino acid peptides//peptidase activity//cysteine-type peptidase activity	--	Q93VC9
Cluster-14138.0	-5.54588	0.000209691	0.00311856	--	--	--	--	--	--	--
Cluster-1415.0	-4.99398	4.83e-06	0.000171561	Short-chain dehydrogenase/reductase [Trema orientalis]	Paraphaeosphaeria sporulosa short chain dehydrogenase mRNA	3-beta-hydroxycholanate 3-dehydrogenase (NADP(+)) OS=Ruminococcus gnavus (strain ATCC 29149 / VPI C7-9) OX=411470 GN=RUMGNA_00694 PE=1 SV=1	short//Enoyl-(Acyl//KR	--	--	--	A7AZH2
Cluster-14160.1	-4.47736	0.00275885	0.0205993	60S ribosomal protein L10-A-like [Quercus suber] >gi|1336363665|gb|POE93376.1| 60s ribosomal protein l10-a [Quercus suber]	Parastagonospora nodorum SN15 hypothetical protein (SNOG_03153), mRNA	60S ribosomal protein L10-A OS=Schizosaccharomyces pombe (strain 972 / ATCC 24843) OX=284812 GN=rpl1001 PE=2 SV=2	Ribosomal	primary metabolic process//cellular biosynthetic process//cellular macromolecule biosynthetic process//organic substance biosynthetic process//cellular macromolecule metabolic process//peptide biosynthetic process//organic substance metabolic process//gene expression//cellular protein metabolic process//cellular process//biosynthetic process//macromolecule biosynthetic process//metabolic process/…	structural molecule activity//structural constituent of ribosome	ribonucleoprotein complex//intracellular non-membrane-bounded organelle//intracellular organelle//non-membrane-bounded organelle//cell//intracellular//organelle//cytoplasm//protein-containing complex//ribosome//cell part//cytoplasmic part//intracellular part	Q09127
Cluster-14160.3	-2.87245	0.000846001	0.00879572	60S ribosomal protein L10-A-like [Quercus suber] >gi|1336363665|gb|POE93376.1| 60s ribosomal protein l10-a [Quercus suber]	Paraphaeosphaeria sporulosa 60S ribosomal protein l10 partial mRNA	60S ribosomal protein L10-A OS=Schizosaccharomyces pombe (strain 972 / ATCC 24843) OX=284812 GN=rpl1001 PE=2 SV=2	Ribosomal	primary metabolic process//cellular biosynthetic process//cellular macromolecule biosynthetic process//organic substance biosynthetic process//cellular macromolecule metabolic process//peptide biosynthetic process//organic substance metabolic process//gene expression//cellular protein metabolic process//cellular process//biosynthetic process//macromolecule biosynthetic process//metabolic process/…	structural molecule activity//structural constituent of ribosome	ribonucleoprotein complex//intracellular non-membrane-bounded organelle//intracellular organelle//non-membrane-bounded organelle//cell//intracellular//organelle//cytoplasm//protein-containing complex//ribosome//cell part//cytoplasmic part//intracellular part	Q09127
Cluster-14178.0	-4.67884	7.02e-05	0.00135762	cell number regulator 11-like [Asparagus officinalis]	--	Cell number regulator 10 OS=Zea mays OX=4577 GN=CNR10 PE=2 SV=1	PLAC8 family	--	--	--	D9HP26
Cluster-14182.1	3.76608	0.00189173	0.0157764	PREDICTED: uncharacterized protein LOC102590054 [Solanum tuberosum]	--	--	--	--	--	--
Cluster-1419.0	-4.09741	0.000257503	0.00363592	ubiquitin-40S ribosomal protein S27a [Medicago truncatula] >gi|217071114|gb|ACJ83917.1| unknown [Medicago truncatula] >gi|217075699|gb|ACJ86209.1| unknown [Medicago truncatula] >gi|657375353|gb|AET04371.2| ubiquitin-40S ribosomal S27a-like protein [Medicago truncatula] >gi|1335210803|gb|PNX69765.1| ubiquitin-40S ribosomal protein S27a-like [Trifolium pratense] >gi|1471971066|gb|RHN42733.1| putati…	PREDICTED: Cicer arietinum ubiquitin-40S ribosomal protein S27a (LOC101508372), mRNA	Ubiquitin-40S ribosomal protein S27a OS=Lupinus albus OX=3870 PE=3 SV=2	Ribosomal protein S27a	primary metabolic process//cellular biosynthetic process//cellular macromolecule biosynthetic process//organic substance biosynthetic process//cellular macromolecule metabolic process//peptide biosynthetic process//organic substance metabolic process//gene expression//cellular protein metabolic process//cellular process//biosynthetic process//macromolecule biosynthetic process//metabolic process/…	structural molecule activity//structural constituent of ribosome	ribonucleoprotein complex//intracellular non-membrane-bounded organelle//intracellular organelle//non-membrane-bounded organelle//cell//intracellular//organelle//cytoplasm//protein-containing complex//ribosome//cell part//cytoplasmic part//intracellular part	P47905
Cluster-14220.1	-2.42433	0.00209923	0.0169764	B3 domain-containing protein Os03g0120900-like [Phalaenopsis equestris] >gi|1175830914|ref|XP_020589522.1| B3 domain-containing protein Os03g0120900-like [Phalaenopsis equestris]	Lupinus angustifolius cultivar Tanjil chromosome LG-11	B3 domain-containing protein Os03g0120900 OS=Oryza sativa subsp. japonica OX=39947 GN=Os03g0120900 PE=2 SV=1	B3 DNA binding domain	--	binding//organic cyclic compound binding//heterocyclic compound binding//nucleic acid binding//DNA binding	--	Q8LMR9
Cluster-14220.3	-2.05435	0.00536529	0.0325719	PREDICTED: AT-hook motif nuclear-localized protein 26 [Phoenix dactylifera]	--	AT-hook motif nuclear-localized protein 24 OS=Arabidopsis thaliana OX=3702 GN=AHL24 PE=2 SV=1	Plants and Prokaryotes Conserved (PCC) domain	--	--	--	O49662
Cluster-1427.0	-3.52407	0.00243615	0.0188206	--	Homo sapiens cDNA clone IMAGE:3509356, **** WARNING: chimeric clone ****	H/ACA ribonucleoprotein complex subunit 2 OS=Homo sapiens OX=9606 GN=NHP2 PE=1 SV=1	Ribosomal	--	--	--	Q9NX24
Cluster-14277.4	-2.41693	0.00715816	0.0396169	uncharacterized protein LOC109719719 isoform X1 [Ananas comosus]	--	Glyoxylate reductase OS=Pyrococcus abyssi (strain GE5 / Orsay) OX=272844 GN=gyaR PE=3 SV=1	D-isomer//D-isomer	metabolic process//oxidation-reduction process	coenzyme binding//oxidoreductase activity, acting on CH-OH group of donors//oxidoreductase activity, acting on the CH-OH group of donors, NAD or NADP as acceptor//organic cyclic compound binding//nucleoside phosphate binding//nucleotide binding//small molecule binding//catalytic activity//cofactor binding//binding//NAD binding//heterocyclic compound binding//oxidoreductase activity	--	Q9UYR1
Cluster-14356.0	-3.35427	0.000832832	0.00869953	Vacuolar iron transporter like 4 [Apostasia shenzhenica]	PREDICTED: Glycine max vacuolar iron transporter homolog 3-like (LOC100802179), mRNA	Vacuolar iron transporter homolog 1 OS=Arabidopsis thaliana OX=3702 GN=At1g21140 PE=2 SV=1	VIT	--	--	--	Q9LPU9
Cluster-14369.100	2.15293	0.00939942	0.0476629	CBL-interacting protein kinase 09-like protein [Ornithogalum longebracteatum]	PREDICTED: Elaeis guineensis CBL-interacting protein kinase 24 (LOC105033980), transcript variant X4, misc_RNA	CBL-interacting serine/threonine-protein kinase 24 OS=Arabidopsis thaliana OX=3702 GN=CIPK24 PE=1 SV=1	NAF domain	cellular response to stimulus//response to stimulus//cellular process//regulation of cellular process//biological regulation//signal transduction//cell communication//signaling//regulation of biological process	--	--	Q9LDI3
Cluster-14369.100001	2.7997	9.71e-06	0.000295153	--	--	--	--	--	--	--
Cluster-14369.100002	2.37568	0.00115211	0.0110482	--	--	--	--	--	--	--
Cluster-14369.100003	2.05244	0.00203259	0.0166164	PREDICTED: uncharacterized aarF domain-containing protein kinase At4g31390, chloroplastic isoform X1 [Elaeis guineensis] >gi|1130672995|ref|XP_019708472.1| PREDICTED: uncharacterized aarF domain-containing protein kinase At4g31390, chloroplastic isoform X1 [Elaeis guineensis]	PREDICTED: Sorghum bicolor protein ACTIVITY OF BC1 COMPLEX KINASE 1, chloroplastic (LOC8060068), transcript variant X2, mRNA	Protein ACTIVITY OF BC1 COMPLEX KINASE 1, chloroplastic OS=Arabidopsis thaliana OX=3702 GN=ABC1K1 PE=1 SV=1	ABC1 family	--	--	--	Q8RWG1
Cluster-14369.100006	2.37827	4.18e-05	0.000919375	--	--	--	--	--	--	--
Cluster-14369.100008	3.90865	0.00335583	0.0235327	transcription factor bHLH115-like [Ananas comosus] >gi|1035956578|gb|OAY78152.1| Transcription factor ILR3 [Ananas comosus]	PREDICTED: Erythranthe guttatus acyl-CoA-binding domain-containing protein 4-like (LOC105967359), mRNA	Transcription factor ILR3 OS=Arabidopsis thaliana OX=3702 GN=ILR3 PE=1 SV=1	--	--	--	--	Q9FH37
Cluster-14369.100011	6.41357	7.47e-09	9.01e-07	PREDICTED: uncharacterized protein LOC103714876 isoform X2 [Phoenix dactylifera]	PREDICTED: Phoenix dactylifera TOM1-like protein 1 (LOC103709478), mRNA	TOM1-like protein 9 OS=Arabidopsis thaliana OX=3702 GN=TOL9 PE=1 SV=1	GAT domain//VHS domain	protein localization//transport//establishment of protein localization//peptide transport//establishment of localization in cell//establishment of localization//localization//cellular localization//amide transport//intracellular transport//cellular macromolecule localization//intracellular protein transport//nitrogen compound transport//organic substance transport//protein transport//macromolecul…	--	cell part//cell//intracellular	Q8L860
Cluster-14369.100021	2.46389	0.00339628	0.0237234	rhodanese-like domain-containing protein 9, chloroplastic [Hevea brasiliensis]	PREDICTED: Asparagus officinalis rhodanese-like domain-containing protein 9, chloroplastic (LOC109840873), transcript variant X2, mRNA	Rhodanese-like domain-containing protein 9, chloroplastic OS=Arabidopsis thaliana OX=3702 GN=STR9 PE=2 SV=1	--	--	--	--	O48529
Cluster-14369.100033	-2.16251	0.000424213	0.00528081	PREDICTED: plant cysteine oxidase 2-like isoform X1 [Elaeis guineensis]	PREDICTED: Elaeis guineensis plant cysteine oxidase 2-like (LOC105054306), mRNA	Plant cysteine oxidase 2 OS=Arabidopsis thaliana OX=3702 GN=PCO2 PE=1 SV=1	PCO_ADO	metabolic process//oxidation-reduction process	catalytic activity//dioxygenase activity//oxidoreductase activity//oxidoreductase activity, acting on single donors with incorporation of molecular oxygen, incorporation of two atoms of oxygen//oxidoreductase activity, acting on single donors with incorporation of molecular oxygen	--	Q8LGJ5
Cluster-14369.100034	-1.29114	4.96e-05	0.00104766	PREDICTED: plant cysteine oxidase 2-like isoform X2 [Elaeis guineensis]	PREDICTED: Elaeis guineensis plant cysteine oxidase 2-like (LOC105054306), mRNA	Plant cysteine oxidase 2 OS=Arabidopsis thaliana OX=3702 GN=PCO2 PE=1 SV=1	PCO_ADO	metabolic process//oxidation-reduction process	catalytic activity//dioxygenase activity//oxidoreductase activity//oxidoreductase activity, acting on single donors with incorporation of molecular oxygen, incorporation of two atoms of oxygen//oxidoreductase activity, acting on single donors with incorporation of molecular oxygen	--	Q8LGJ5
Cluster-14369.100035	-1.26437	0.000119982	0.00205166	plant cysteine oxidase 2 [Phalaenopsis equestris]	--	Plant cysteine oxidase 1 OS=Arabidopsis thaliana OX=3702 GN=PCO1 PE=1 SV=1	PCO_ADO	metabolic process//oxidation-reduction process	catalytic activity//dioxygenase activity//oxidoreductase activity//oxidoreductase activity, acting on single donors with incorporation of molecular oxygen, incorporation of two atoms of oxygen//oxidoreductase activity, acting on single donors with incorporation of molecular oxygen	--	Q9LXG9
Cluster-14369.100039	4.21441	0.00228343	0.0179882	PREDICTED: scarecrow-like protein 9 [Elaeis guineensis] >gi|743841697|ref|XP_010937597.1| PREDICTED: scarecrow-like protein 9 [Elaeis guineensis]	PREDICTED: Sorghum bicolor scarecrow-like protein 9 (LOC8058890), mRNA	Scarecrow-like protein 14 OS=Arabidopsis thaliana OX=3702 GN=SCL14 PE=2 SV=2	GRAS	--	--	--	Q9XE58
Cluster-14369.100052	3.33845	0.000285544	0.00391575	PREDICTED: SKP1-like protein 1B [Musa acuminata subsp. malaccensis]	PREDICTED: Morus notabilis SKP1-like protein 1B (LOC21399094), mRNA	SKP1-like protein 1 OS=Oryza sativa subsp. japonica OX=39947 GN=SKP1 PE=1 SV=1	Skp1//Skp1	primary metabolic process//cellular process//modification-dependent protein catabolic process//cellular catabolic process//nitrogen compound metabolic process//protein catabolic process//metabolic process//cellular protein catabolic process//modification-dependent macromolecule catabolic process//catabolic process//macromolecule catabolic process//cellular protein metabolic process//organic subst…	--	--	Q6PL11
Cluster-14369.100053	-1.61653	0.00392913	0.0262536	--	--	--	--	--	--	--
Cluster-14369.100067	1.24211	0.00951064	0.0480113	--	--	Alkylated DNA repair protein ALKBH8 homolog OS=Arabidopsis thaliana OX=3702 GN=ALKBH8 PE=2 SV=2	--	--	--	--	Q8RWY1
Cluster-14369.100081	1.28372	0.00985894	0.0491909	--	--	--	--	--	--	--
Cluster-14369.100091	-2.64058	0.00164632	0.0143222	PREDICTED: putative multidrug resistance protein [Phoenix dactylifera]	--	ABC transporter B family member 15 OS=Arabidopsis thaliana OX=3702 GN=ABCB15 PE=3 SV=1	ABC	transport//establishment of localization//localization//transmembrane transport	purine ribonucleoside triphosphate binding//drug binding//binding//ATPase activity//nucleotide binding//heterocyclic compound binding//nucleoside phosphate binding//anion binding//ATPase activity, coupled to transmembrane movement of substances//ATPase activity, coupled//ion binding//primary active transmembrane transporter activity//purine nucleotide binding//ATP binding//hydrolase activity//tra…	integral component of membrane//membrane//intrinsic component of membrane//membrane part	Q9LHD1
Cluster-14369.100109	3.95107	6.11e-06	0.000205894	--	--	--	--	--	--	--
Cluster-14369.10011	4.1611	1.84e-05	0.000487065	PREDICTED: putative ALA-interacting subunit 2 isoform X1 [Phoenix dactylifera] >gi|672141323|ref|XP_008794489.1| PREDICTED: putative ALA-interacting subunit 2 isoform X1 [Phoenix dactylifera]	Triticum aestivum mRNA, clone: tplb0056l23, cultivar Chinese Spring	Putative ALA-interacting subunit 2 OS=Arabidopsis thaliana OX=3702 GN=ALIS2 PE=2 SV=1	LEM3	--	--	membrane	Q67YS6
Cluster-14369.100119	3.33176	0.000335561	0.00441926	--	--	--	--	--	--	--
Cluster-14369.100125	-3.57387	1.2e-07	8.92e-06	PREDICTED: CASP-like protein 1B1 [Elaeis guineensis]	--	CASP-like protein 1B2 OS=Oryza sativa subsp. indica OX=39946 GN=OsI_39071 PE=2 SV=1	Domain	--	--	--	B8BMY7
Cluster-14369.100128	3.29583	5.05e-07	2.85e-05	--	--	--	--	--	--	--
Cluster-14369.100129	2.55255	5.96e-05	0.00120004	--	--	--	--	--	--	--
Cluster-14369.100132	2.38439	0.00108111	0.0105473	--	--	--	--	--	--	--
Cluster-14369.100148	-0.852908	0.00636695	0.0366069	PREDICTED: uncharacterized protein LOC109342022 [Lupinus angustifolius] >gi|1102688609|gb|OIV89009.1| hypothetical protein TanjilG_07633 [Lupinus angustifolius]	PREDICTED: Ananas comosus uncharacterized LOC109726464 (LOC109726464), mRNA	--	--	--	--	--
Cluster-14369.100149	-2.02996	0.00309769	0.0222729	probable serine/threonine-protein kinase At4g35230 isoform X1 [Momordica charantia] >gi|1229798804|ref|XP_022153152.1| probable serine/threonine-protein kinase At4g35230 isoform X1 [Momordica charantia]	--	Serine/threonine-protein kinase BSK1 OS=Arabidopsis thaliana OX=3702 GN=BSK1 PE=1 SV=1	--	--	--	--	Q944A7
Cluster-14369.100163	4.50976	1.97e-05	0.000513787	PREDICTED: transcription elongation factor B polypeptide 1 [Musa acuminata subsp. malaccensis]	PREDICTED: Musa acuminata subsp. malaccensis transcription elongation factor B polypeptide 1 (LOC103987850), mRNA	Elongin-C OS=Bos taurus OX=9913 GN=ELOC PE=3 SV=1	Skp1 family, tetramerisation domain	primary metabolic process//cellular process//modification-dependent protein catabolic process//cellular catabolic process//nitrogen compound metabolic process//protein catabolic process//metabolic process//cellular protein catabolic process//modification-dependent macromolecule catabolic process//catabolic process//macromolecule catabolic process//cellular protein metabolic process//organic subst…	--	--	Q2KII4
Cluster-14369.100181	2.78668	0.00392238	0.0262251	PREDICTED: type I inositol polyphosphate 5-phosphatase 4-like isoform X2 [Elaeis guineensis]	--	Type IV inositol polyphosphate 5-phosphatase 7 OS=Arabidopsis thaliana OX=3702 GN=IP5P7 PE=1 SV=1	--	--	--	--	Q0WQ41
Cluster-14369.100182	2.08659	0.000663813	0.00737197	--	--	--	--	--	--	--
Cluster-14369.100206	4.76904	0.000690692	0.00759291	--	--	--	--	--	--	--
Cluster-14369.100218	2.61089	0.000528933	0.00622151	PREDICTED: AT-rich interactive domain-containing protein 6 [Elaeis guineensis]	PREDICTED: Elaeis guineensis AT-rich interactive domain-containing protein 6 (LOC105049383), mRNA	AT-rich interactive domain-containing protein 3 OS=Arabidopsis thaliana OX=3702 GN=ARID3 PE=1 SV=1	Hsp20/alpha	--	--	--	Q940Y3
Cluster-14369.100220	-2.54708	0.010046	0.0497662	PREDICTED: ADP-ribosylation factor GTPase-activating protein AGD12-like isoform X1 [Musa acuminata subsp. malaccensis] >gi|1091787346|ref|XP_018686989.1| PREDICTED: ADP-ribosylation factor GTPase-activating protein AGD12-like isoform X1 [Musa acuminata subsp. malaccensis]	PREDICTED: Phoenix dactylifera ADP-ribosylation factor GTPase-activating protein AGD12-like (LOC103710658), transcript variant X4, mRNA	ADP-ribosylation factor GTPase-activating protein AGD12 OS=Arabidopsis thaliana OX=3702 GN=AGD12 PE=1 SV=1	C2 domain	--	--	--	Q9FVJ3
Cluster-14369.100222	-1.95321	0.00602179	0.0352124	uncharacterized protein LOC111989961 [Quercus suber]	Parastagonospora nodorum isolate Sn79-1087 chromosome 15, complete sequence	--	--	--	--	--
Cluster-14369.100225	4.61159	7.01e-06	0.000229871	PREDICTED: uncharacterized protein LOC105976216 [Erythranthe guttata]	--	--	--	--	--	--
Cluster-14369.100227	1.55037	0.00165033	0.0143442	PREDICTED: nuclear poly(A) polymerase 4-like isoform X4 [Nelumbo nucifera] >gi|720035715|ref|XP_010267126.1| PREDICTED: nuclear poly(A) polymerase 4-like isoform X4 [Nelumbo nucifera]	PREDICTED: Phoenix dactylifera nuclear poly(A) polymerase 4-like (LOC103710229), transcript variant X3, mRNA	Nuclear poly(A) polymerase 4 OS=Arabidopsis thaliana OX=3702 GN=PAPS4 PE=1 SV=1	Poly(A) polymerase central domain//Poly(A) polymerase predicted RNA binding domain	metabolic process//primary metabolic process//cellular process//cellular aromatic compound metabolic process//nucleic acid metabolic process//cellular nitrogen compound metabolic process//nitrogen compound metabolic process//RNA polyadenylation//organic cyclic compound metabolic process//heterocycle metabolic process//RNA metabolic process//nucleobase-containing compound metabolic process//cellul…	catalytic activity//binding//nucleic acid binding//heterocyclic compound binding//nucleotidyltransferase activity//transferase activity, transferring phosphorus-containing groups//polynucleotide adenylyltransferase activity//adenylyltransferase activity//transferase activity//RNA binding//organic cyclic compound binding	--	Q8VYW1
Cluster-14369.100229	2.06718	8.87e-06	0.000275574	PREDICTED: nuclear poly(A) polymerase 4-like isoform X3 [Musa acuminata subsp. malaccensis]	PREDICTED: Musa acuminata subsp. malaccensis nuclear poly(A) polymerase 4-like (LOC103998067), transcript variant X6, misc_RNA	Nuclear poly(A) polymerase 4 OS=Arabidopsis thaliana OX=3702 GN=PAPS4 PE=1 SV=1	Poly(A) polymerase central domain	nucleobase-containing compound metabolic process//cellular process//cellular aromatic compound metabolic process//nucleic acid metabolic process//cellular nitrogen compound metabolic process//nitrogen compound metabolic process//metabolic process//RNA polyadenylation//organic cyclic compound metabolic process//heterocycle metabolic process//RNA metabolic process//primary metabolic process//cellul…	catalytic activity//nucleotidyltransferase activity//transferase activity, transferring phosphorus-containing groups//polynucleotide adenylyltransferase activity//adenylyltransferase activity//transferase activity	--	Q8VYW1
Cluster-14369.10023	2.63383	0.00209634	0.016967	--	--	--	--	--	--	--
Cluster-14369.100231	1.41748	0.000495506	0.00593149	PREDICTED: nuclear poly(A) polymerase 4-like isoform X2 [Nelumbo nucifera]	PREDICTED: Phoenix dactylifera nuclear poly(A) polymerase 4-like (LOC103710229), transcript variant X3, mRNA	Nuclear poly(A) polymerase 4 OS=Arabidopsis thaliana OX=3702 GN=PAPS4 PE=1 SV=1	Poly(A)//Poly(A)//Nucleotidyltransferase	metabolic process//primary metabolic process//cellular process//cellular aromatic compound metabolic process//nucleic acid metabolic process//cellular nitrogen compound metabolic process//nitrogen compound metabolic process//RNA polyadenylation//organic cyclic compound metabolic process//heterocycle metabolic process//RNA metabolic process//nucleobase-containing compound metabolic process//cellul…	catalytic activity//binding//nucleic acid binding//heterocyclic compound binding//nucleotidyltransferase activity//transferase activity, transferring phosphorus-containing groups//polynucleotide adenylyltransferase activity//adenylyltransferase activity//transferase activity//RNA binding//organic cyclic compound binding	--	Q8VYW1
Cluster-14369.100256	2.66837	3.05e-07	1.9e-05	PREDICTED: protein TRIGALACTOSYLDIACYLGLYCEROL 4, chloroplastic isoform X1 [Elaeis guineensis]	--	Protein TRIGALACTOSYLDIACYLGLYCEROL 4, chloroplastic OS=Arabidopsis thaliana OX=3702 GN=TGD4 PE=1 SV=1	--	--	--	--	Q9M903
Cluster-14369.100267	2.3093	9.23e-05	0.00167593	--	--	--	--	--	--	--
Cluster-14369.100272	-4.11553	1.72e-05	0.000461173	ripening-related protein 3-like [Asparagus officinalis]	--	Putative ripening-related protein 4 OS=Oryza sativa subsp. japonica OX=39947 GN=Os10g0490666 PE=3 SV=2	--	--	--	--	Q9FWU1
Cluster-14369.100274	2.32407	0.00193607	0.0160282	ripening-related protein 3-like [Asparagus officinalis]	PREDICTED: Musa acuminata subsp. malaccensis lactoylglutathione lyase (LOC103970188), mRNA	Putative ripening-related protein 4 OS=Oryza sativa subsp. japonica OX=39947 GN=Os10g0490666 PE=3 SV=2	Glyoxalase/Bleomycin	--	--	--	Q9FWU1
Cluster-14369.100283	2.40018	0.0088506	0.0457088	Glycosyl transferase [Macleaya cordata]	PREDICTED: Daucus carota subsp. sativus probable beta-1,3-galactosyltransferase 14 (LOC108223970), mRNA	Probable beta-1,3-galactosyltransferase 14 OS=Arabidopsis thaliana OX=3702 GN=B3GALT14 PE=2 SV=1	Galactosyltransferase	cellular biosynthetic process//nitrogen compound metabolic process//cellular macromolecule biosynthetic process//glycoprotein metabolic process//glycoprotein biosynthetic process//cellular protein metabolic process//cellular macromolecule metabolic process//organic substance metabolic process//organic substance biosynthetic process//cellular process//glycosylation//cellular protein modification p…	galactosyltransferase activity//transferase activity//catalytic activity//transferase activity, transferring glycosyl groups//transferase activity, transferring hexosyl groups	membrane	Q8L7M1
Cluster-14369.100306	1.03284	0.00113276	0.0109075	--	--	Transcriptional corepressor SEUSS OS=Arabidopsis thaliana OX=3702 GN=SEU PE=1 SV=1	--	--	--	--	Q8W234
Cluster-14369.100325	5.51984	2.01e-08	2.08e-06	PREDICTED: LOW QUALITY PROTEIN: nucleolar protein 10 [Phoenix dactylifera]	--	Nucleolar protein 10 OS=Danio rerio OX=7955 GN=nol10 PE=2 SV=1	NUC153	--	--	intracellular membrane-bounded organelle//nucleus//cell part//cell//intracellular//intracellular organelle//intracellular part//membrane-bounded organelle//organelle	Q802W4
Cluster-14369.100335	-2.89156	0.00859252	0.0448398	TGACG-sequence-specific DNA-binding protein TGA-2.1 [Ananas comosus]	--	Transcription factor TGAL4 OS=Oryza sativa subsp. japonica OX=39947 GN=TGAL4 PE=1 SV=1	Seed dormancy control	RNA biosynthetic process//nucleic acid metabolic process//cellular biosynthetic process//cellular nitrogen compound metabolic process//nitrogen compound metabolic process//cellular macromolecule biosynthetic process//organic substance biosynthetic process//organic cyclic compound biosynthetic process//nucleic acid-templated transcription//nucleobase-containing compound metabolic process//cellular…	binding//DNA binding//heterocyclic compound binding//nucleic acid binding//sequence-specific DNA binding//organic cyclic compound binding	--	Q53Q70
Cluster-14369.100349	-1.36829	0.00413412	0.0272491	PREDICTED: beta-amylase 3, chloroplastic [Phoenix dactylifera]	PREDICTED: Asparagus officinalis beta-amylase 3, chloroplastic (LOC109839007), mRNA	Beta-amylase 3, chloroplastic OS=Arabidopsis thaliana OX=3702 GN=BAM3 PE=1 SV=3	Glycosyl	polysaccharide catabolic process//metabolic process//catabolic process//macromolecule catabolic process//primary metabolic process//organic substance catabolic process//carbohydrate metabolic process//polysaccharide metabolic process//carbohydrate catabolic process//macromolecule metabolic process//organic substance metabolic process	hydrolase activity//amylase activity//beta-amylase activity//hydrolase activity, acting on glycosyl bonds//catalytic activity//hydrolase activity, hydrolyzing O-glycosyl compounds	--	O23553
Cluster-14369.100368	1.65635	0.000695495	0.00763561	LEC14B homolog isoform X3 [Dendrobium catenatum] >gi|1179534045|ref|XP_020688125.1| LEC14B homolog isoform X3 [Dendrobium catenatum] >gi|1179534047|ref|XP_020688126.1| LEC14B homolog isoform X3 [Dendrobium catenatum]	--	LEC14B homolog OS=Prunus armeniaca OX=36596 PE=2 SV=1	WD	--	binding//protein binding	--	O24467
Cluster-14369.100371	3.36503	0.00051666	0.00611239	--	--	--	--	--	--	--
Cluster-14369.100375	1.72088	0.00410177	0.027079	--	--	--	--	--	--	--
Cluster-14369.100380	4.05578	0.000150976	0.00244236	--	--	--	--	--	--	--
Cluster-14369.100381	3.8671	1.97e-06	8.35e-05	--	--	--	--	--	--	--
Cluster-14369.100383	4.19178	1.91e-06	8.15e-05	PREDICTED: auxin response factor 12-like [Elaeis guineensis]	PREDICTED: Theobroma cacao auxin response factor 8 (LOC18601215), mRNA	Auxin response factor 12 OS=Oryza sativa subsp. indica OX=39946 GN=ARF12 PE=3 SV=1	B3//Auxin	RNA biosynthetic process//regulation of metabolic process//cellular biosynthetic process//cellular nitrogen compound metabolic process//cellular macromolecule biosynthetic process//organic cyclic compound biosynthetic process//organic cyclic compound metabolic process//regulation of primary metabolic process//response to endogenous stimulus//nucleobase-containing compound metabolic process//regul…	heterocyclic compound binding//binding//nucleic acid binding//DNA binding//organic cyclic compound binding	nucleus//intracellular membrane-bounded organelle//cell part//cell//intracellular//intracellular part//intracellular organelle//membrane-bounded organelle//organelle	Q258Y5
Cluster-14369.10039	-3.06097	0.00807978	0.0429752	PREDICTED: GDSL esterase/lipase At1g71250 [Eucalyptus grandis]	--	GDSL esterase/lipase At5g08460 OS=Arabidopsis thaliana OX=3702 GN=At5g08460 PE=2 SV=1	--	--	--	--	Q9FNP2
Cluster-14369.100402	3.93843	3.75e-06	0.000140677	--	--	--	--	--	--	--
Cluster-14369.100407	1.00477	0.000400468	0.00505727	--	PREDICTED: Asparagus officinalis G patch domain-containing protein TGH homolog (LOC109829008), mRNA	G patch domain-containing protein TGH homolog OS=Oryza sativa subsp. indica OX=39946 GN=OsI_23032 PE=3 SV=1	Protein//Surp	primary metabolic process//metabolic process//mRNA metabolic process//cellular process//cellular aromatic compound metabolic process//nucleic acid metabolic process//cellular nitrogen compound metabolic process//nitrogen compound metabolic process//organic cyclic compound metabolic process//heterocycle metabolic process//RNA metabolic process//nucleobase-containing compound metabolic process//cel…	binding//nucleic acid binding//heterocyclic compound binding//organic cyclic compound binding//RNA binding	--	B8B2G4
Cluster-14369.100410	3.45582	0.00262737	0.0199076	--	--	--	--	--	--	--
Cluster-14369.100412	3.13409	0.000207793	0.00309746	protein KINESIN LIGHT CHAIN-RELATED 3-like isoform X1 [Ananas comosus]	--	Protein KINESIN LIGHT CHAIN-RELATED 2 OS=Arabidopsis thaliana OX=3702 GN=KLCR2 PE=1 SV=1	--	--	--	--	Q9LII8
Cluster-14369.100413	3.36147	5.15e-07	2.89e-05	PREDICTED: protein KINESIN LIGHT CHAIN-RELATED 2 [Elaeis guineensis] >gi|1130643738|ref|XP_019710152.1| PREDICTED: protein KINESIN LIGHT CHAIN-RELATED 2 [Elaeis guineensis]	--	Protein KINESIN LIGHT CHAIN-RELATED 2 OS=Arabidopsis thaliana OX=3702 GN=KLCR2 PE=1 SV=1	MalT-like//Tetratricopeptide//Tetratricopeptide//Tetratricopeptide	--	binding//protein binding	--	Q9LII8
Cluster-14369.100414	2.8292	0.00322513	0.022867	PREDICTED: protein KINESIN LIGHT CHAIN-RELATED 2 [Elaeis guineensis] >gi|1130643738|ref|XP_019710152.1| PREDICTED: protein KINESIN LIGHT CHAIN-RELATED 2 [Elaeis guineensis]	--	Protein KINESIN LIGHT CHAIN-RELATED 2 OS=Arabidopsis thaliana OX=3702 GN=KLCR2 PE=1 SV=1	MalT-like//Tetratricopeptide//Tetratricopeptide//Tetratricopeptide	--	binding//protein binding	--	Q9LII8
Cluster-14369.100415	1.09013	0.00259946	0.0197592	PREDICTED: protein KINESIN LIGHT CHAIN-RELATED 2 [Elaeis guineensis] >gi|1130643738|ref|XP_019710152.1| PREDICTED: protein KINESIN LIGHT CHAIN-RELATED 2 [Elaeis guineensis]	--	Protein KINESIN LIGHT CHAIN-RELATED 2 OS=Arabidopsis thaliana OX=3702 GN=KLCR2 PE=1 SV=1	Tetratricopeptide//Tetratricopeptide//Tetratricopeptide//MalT-like//Tetratricopeptide	--	binding//protein binding	--	Q9LII8
Cluster-14369.100423	-2.0767	0.00220567	0.017572	PREDICTED: FHA domain-containing protein FHA2-like [Phoenix dactylifera]	--	FHA domain-containing protein FHA2 OS=Arabidopsis thaliana OX=3702 GN=FHA2 PE=1 SV=1	--	--	--	--	Q9SFV2
Cluster-14369.100425	4.04307	0.00338128	0.0236627	putative transcriptional activator [Oryza sativa Japonica Group] >gi|218201499|gb|EEC83926.1| hypothetical protein OsI_29998 [Oryza sativa Indica Group]	PREDICTED: Elaeis guineensis FHA domain-containing protein FHA2 (LOC105033193), mRNA	FHA domain-containing protein FHA2 OS=Arabidopsis thaliana OX=3702 GN=FHA2 PE=1 SV=1	FHA domain	--	binding//protein binding	--	Q9SFV2
Cluster-14369.10044	3.28007	9.53e-05	0.00171859	--	--	--	--	--	--	--
Cluster-14369.100442	3.12634	0.00126004	0.0117866	PREDICTED: sorting nexin 2B-like [Phoenix dactylifera]	PREDICTED: Cicer arietinum sorting nexin 2B-like (LOC101499005), transcript variant X2, mRNA	Sorting nexin 2A OS=Arabidopsis thaliana OX=3702 GN=SNX2A PE=1 SV=1	Vps5 C terminal like	--	--	--	Q8L5Z7
Cluster-14369.100443	3.28413	0.00642869	0.0368635	PREDICTED: uncharacterized protein LOC103721407 [Phoenix dactylifera]	--	--	Transmembrane	--	--	--
Cluster-14369.100476	2.58634	2.58e-07	1.66e-05	--	--	--	--	--	--	--
Cluster-14369.100477	3.19425	0.00874009	0.0453434	protein disulfide isomerase-like 2-3 [Oryza sativa Japonica Group] >gi|75322635|sp|Q67UF5.1|PDI23_ORYSJ RecName: Full=Protein disulfide isomerase-like 2-3; Short=OsPDIL2-3; AltName: Full=Protein disulfide isomerase-like 5-1; Short=OsPDIL5-1; Flags: Precursor >gi|51535926|dbj|BAD38008.1| putative protein disulfide isomerase-related protein [Oryza sativa Japonica Group] >gi|51536089|dbj|BAD38214.1|…	--	Protein disulfide isomerase-like 2-3 OS=Oryza sativa subsp. japonica OX=39947 GN=PDIL2-3 PE=2 SV=1	--	--	--	--	Q67UF5
Cluster-14369.100479	2.58331	0.00694827	0.0388117	--	--	--	--	--	--	--
Cluster-14369.100480	5.38789	4.8e-08	4.26e-06	Palmitoyltransferase ZDHHC17 [Ananas comosus]	--	--	DHHC	--	--	--
Cluster-14369.100489	2.48365	0.00718216	0.039712	PREDICTED: uncharacterized protein LOC103713424 isoform X1 [Phoenix dactylifera]	PREDICTED: Phoenix dactylifera uncharacterized LOC103708884 (LOC103708884), mRNA	--	--	--	--	--
Cluster-14369.100490	1.26585	0.00441941	0.0285381	PREDICTED: uncharacterized protein LOC103713424 isoform X1 [Phoenix dactylifera]	PREDICTED: Phoenix dactylifera uncharacterized LOC103708884 (LOC103708884), mRNA	--	--	--	--	--
Cluster-14369.100496	6.43848	1.5e-05	0.000415239	--	PREDICTED: Elaeis guineensis protein GPR107-like (LOC105035985), mRNA	Protein GPR107 OS=Mus musculus OX=10090 GN=Gpr107 PE=1 SV=2	Lung	--	--	membrane part//integral component of membrane//membrane//intrinsic component of membrane	Q8BUV8
Cluster-14369.100501	2.11308	4.89e-05	0.00103761	uncharacterized protein A4U43_C04F20030 [Asparagus officinalis]	PREDICTED: Chenopodium quinoa pre-mRNA-splicing factor CWC22 homolog (LOC110712405), transcript variant X2, mRNA	--	Arginine/serine-rich	--	--	--
Cluster-14369.100505	1.98157	0.00013475	0.00224416	PREDICTED: exocyst complex component EXO70A1 [Phoenix dactylifera]	--	Exocyst complex component EXO70H1 OS=Arabidopsis thaliana OX=3702 GN=EXO70H1 PE=1 SV=1	--	--	--	--	Q8VY27
Cluster-14369.100522	2.48372	0.00678202	0.0382165	ultraviolet-B receptor UVR8 [Ananas comosus]	PREDICTED: Elaeis guineensis ultraviolet-B receptor UVR8 (LOC105039719), transcript variant X1, mRNA	E3 ubiquitin-protein ligase HERC2 OS=Mus musculus OX=10090 GN=Herc2 PE=1 SV=3	Regulator//Regulator	--	--	--	Q4U2R1
Cluster-14369.100525	-3.36286	0.00941681	0.0477086	--	--	--	--	--	--	--
Cluster-14369.100529	2.05375	0.0010901	0.0106074	--	--	--	--	--	--	--
Cluster-14369.100547	2.90013	0.0017236	0.0148091	--	PREDICTED: Elaeis guineensis auxin response factor 18-like (LOC105044300), mRNA	Auxin response factor 22 OS=Oryza sativa subsp. japonica OX=39947 GN=ARF22 PE=2 SV=1	--	--	--	--	Q9AV47
Cluster-14369.100555	3.00613	0.00979245	0.0489665	PREDICTED: conserved oligomeric Golgi complex subunit 3 [Elaeis guineensis] >gi|743848344|ref|XP_010939336.1| PREDICTED: conserved oligomeric Golgi complex subunit 3 [Elaeis guineensis] >gi|743848348|ref|XP_010939337.1| PREDICTED: conserved oligomeric Golgi complex subunit 3 [Elaeis guineensis] >gi|743848352|ref|XP_010939338.1| PREDICTED: conserved oligomeric Golgi complex subunit 3 [Elaeis guine…	PREDICTED: Sesamum indicum conserved oligomeric Golgi complex subunit 3 (LOC105161966), mRNA	Conserved oligomeric Golgi complex subunit 3 OS=Dictyostelium discoideum OX=44689 GN=cog3 PE=3 SV=1	--	--	--	--	Q54TT4
Cluster-14369.100559	-2.08119	0.00504226	0.0312569	60S ribosomal protein L36-2-like [Asparagus officinalis] >gi|1141986544|gb|ONK67765.1| uncharacterized protein A4U43_C05F3540 [Asparagus officinalis]	PREDICTED: Musa acuminata subsp. malaccensis 60S ribosomal protein L36-3 (LOC104000911), mRNA	60S ribosomal protein L36-1 OS=Arabidopsis thaliana OX=3702 GN=RPL36A PE=3 SV=1	--	--	--	--	O80929
Cluster-14369.100568	2.83265	0.0100725	0.0498395	--	--	--	--	--	--	--
Cluster-14369.10058	5.7167	1.86e-08	1.94e-06	--	PREDICTED: Asparagus officinalis S-adenosylmethionine mitochondrial carrier protein (LOC109834455), mRNA	Mitochondrial substrate carrier family protein E OS=Dictyostelium discoideum OX=44689 GN=mcfE PE=3 SV=1	Mitochondrial	--	--	--	Q55E45
Cluster-14369.100586	3.60579	0.00996735	0.049526	probable plastid-lipid-associated protein 12, chloroplastic [Asparagus officinalis] >gi|1150749538|ref|XP_020248899.1| probable plastid-lipid-associated protein 12, chloroplastic [Asparagus officinalis] >gi|1150749540|ref|XP_020248900.1| probable plastid-lipid-associated protein 12, chloroplastic [Asparagus officinalis] >gi|1141976010|gb|ONK57236.1| uncharacterized protein A4U43_C10F18000 [Aspara…	PREDICTED: Elaeis guineensis probable plastid-lipid-associated protein 12, chloroplastic (LOC105035253), transcript variant X8, misc_RNA	Probable plastid-lipid-associated protein 12, chloroplastic OS=Arabidopsis thaliana OX=3702 GN=PAP12 PE=1 SV=1	PAP_fibrillin	--	--	--	Q8LAP6
Cluster-14369.100589	3.08768	0.00149739	0.0133724	COP9 signalosome complex subunit 7 isoform X1 [Ananas comosus]	PREDICTED: Durio zibethinus COP9 signalosome complex subunit 7-like (LOC111287667), transcript variant X4, mRNA	COP9 signalosome complex subunit 7 OS=Arabidopsis thaliana OX=3702 GN=CSN7 PE=1 SV=1	--	--	--	--	Q94JU3
Cluster-14369.100591	3.98969	0.00144402	0.0130187	COP9 signalosome complex subunit 7 isoform X2 [Ananas comosus]	PREDICTED: Durio zibethinus COP9 signalosome complex subunit 7-like (LOC111287667), transcript variant X4, mRNA	COP9 signalosome complex subunit 7 OS=Arabidopsis thaliana OX=3702 GN=CSN7 PE=1 SV=1	--	--	--	--	Q94JU3
Cluster-14369.100604	2.34765	0.000740364	0.00798207	PREDICTED: phosphoinositide phospholipase C 2-like [Elaeis guineensis]	PREDICTED: Asparagus officinalis phosphoinositide phospholipase C 4-like (LOC109843208), transcript variant X2, mRNA	Phosphoinositide phospholipase C 7 OS=Arabidopsis thaliana OX=3702 GN=PLC7 PE=1 SV=1	Phosphatidylinositol-specific	--	--	--	Q9LY51
Cluster-14369.100618	2.88503	6.52e-05	0.001283	--	--	--	--	--	--	--
Cluster-14369.100631	5.80754	6.28e-10	1.16e-07	PREDICTED: NF-X1-type zinc finger protein NFXL1 [Phoenix dactylifera]	PREDICTED: Phoenix dactylifera NF-X1-type zinc finger protein NFXL1 (LOC103706810), mRNA	NF-X1-type zinc finger protein NFXL1 OS=Arabidopsis thaliana OX=3702 GN=NFXL1 PE=1 SV=1	NF-X1	RNA biosynthetic process//regulation of metabolic process//cellular biosynthetic process//cellular nitrogen compound metabolic process//cellular macromolecule biosynthetic process//organic cyclic compound biosynthetic process//organic cyclic compound metabolic process//regulation of primary metabolic process//nucleobase-containing compound metabolic process//regulation of macromolecule metabolic …	zinc ion binding//ion binding//metal ion binding//transcription regulator activity//binding//cation binding//transition metal ion binding//DNA-binding transcription factor activity	nucleus//intracellular membrane-bounded organelle//cell part//cell//intracellular//intracellular part//intracellular organelle//membrane-bounded organelle//organelle	Q9SY59
Cluster-14369.100648	3.64155	0.000467824	0.00569208	uncharacterized protein LOC109720782 [Ananas comosus]	--	--	--	--	--	--
Cluster-14369.100649	2.03158	5.73e-05	0.00116679	hypothetical protein CFOL_v3_12351 [Cephalotus follicularis]	--	--	--	--	--	--
Cluster-14369.100650	3.25591	0.00901583	0.0463297	--	PREDICTED: Gossypium hirsutum calreticulin-like (LOC107888332), mRNA	Calreticulin OS=Ricinus communis OX=3988 PE=2 SV=1	Calreticulin	protein folding//cellular process	ion binding//cation binding//unfolded protein binding//calcium ion binding//protein binding//metal ion binding//binding	endoplasmic reticulum//intracellular organelle//cell//membrane-bounded organelle//organelle//cytoplasm//endomembrane system//intracellular membrane-bounded organelle//cell part//intracellular//cytoplasmic part//intracellular part	P93508
Cluster-14369.100653	5.46815	1.03e-08	1.18e-06	la-related protein 6B [Ananas comosus]	--	La-related protein 6B OS=Arabidopsis thaliana OX=3702 GN=LARP6B PE=1 SV=2	--	--	--	--	O80567
Cluster-14369.100654	1.43237	0.000301466	0.00407927	--	PREDICTED: Ananas comosus eIF-2-alpha kinase GCN2 (LOC109726192), transcript variant X2, mRNA	eIF-2-alpha kinase GCN2 OS=Arabidopsis thaliana OX=3702 GN=GCN2 PE=2 SV=2	RWD//Protein//Protein	phosphorylation//nitrogen compound metabolic process//cellular protein metabolic process//cellular macromolecule metabolic process//organic substance metabolic process//protein phosphorylation//cellular process//cellular protein modification process//macromolecule modification//protein modification process//metabolic process//primary metabolic process//organonitrogen compound metabolic process//p…	purine ribonucleoside triphosphate binding//drug binding//binding//nucleotide binding//heterocyclic compound binding//nucleoside phosphate binding//anion binding//ion binding//transferase activity//protein kinase activity//purine nucleotide binding//ATP binding//kinase activity//catalytic activity, acting on a protein//small molecule binding//catalytic activity//adenyl nucleotide binding//transfe…	--	Q9LX30
Cluster-14369.100655	-1.59327	0.00859923	0.0448547	--	PREDICTED: Elaeis guineensis nuclear transcription factor Y subunit B-3-like (LOC105056518), mRNA	Nuclear transcription factor Y subunit B-3 OS=Arabidopsis thaliana OX=3702 GN=NFYB3 PE=1 SV=1	Histone-like	--	--	--	O23310
Cluster-14369.100657	2.76175	0.000109849	0.00191798	--	--	Retrovirus-related Pol polyprotein from transposon RE1 OS=Arabidopsis thaliana OX=3702 GN=RE1 PE=2 SV=1	--	--	--	--	Q94HW2
Cluster-14369.100660	2.53079	0.000132762	0.00221893	PREDICTED: eIF-2-alpha kinase GCN2 [Phoenix dactylifera]	PREDICTED: Elaeis guineensis eIF-2-alpha kinase GCN2 (LOC105038626), transcript variant X4, mRNA	eIF-2-alpha kinase GCN2 OS=Arabidopsis thaliana OX=3702 GN=GCN2 PE=2 SV=2	Anticodon//Anticodon//Histidyl-tRNA	--	--	--	Q9LX30
Cluster-14369.100661	2.6363	3.48e-07	2.11e-05	--	--	--	--	--	--	--
Cluster-14369.100665	4.94503	6.62e-07	3.54e-05	PREDICTED: eIF-2-alpha kinase GCN2 isoform X3 [Elaeis guineensis]	PREDICTED: Vitis vinifera eIF-2-alpha kinase GCN2 (LOC100249259), transcript variant X2, mRNA	eIF-2-alpha kinase GCN2 OS=Arabidopsis thaliana OX=3702 GN=GCN2 PE=2 SV=2	Protein//Protein	phosphorylation//nitrogen compound metabolic process//cellular protein metabolic process//cellular macromolecule metabolic process//organic substance metabolic process//protein phosphorylation//cellular process//cellular protein modification process//macromolecule modification//protein modification process//metabolic process//primary metabolic process//organonitrogen compound metabolic process//p…	purine ribonucleoside triphosphate binding//drug binding//binding//nucleotide binding//heterocyclic compound binding//nucleoside phosphate binding//anion binding//ion binding//transferase activity//protein kinase activity//purine nucleotide binding//ATP binding//kinase activity//catalytic activity, acting on a protein//small molecule binding//catalytic activity//adenyl nucleotide binding//transfe…	--	Q9LX30
Cluster-14369.100668	1.42276	0.000805759	0.00850117	PREDICTED: eIF-2-alpha kinase GCN2 [Phoenix dactylifera]	PREDICTED: Elaeis guineensis eIF-2-alpha kinase GCN2 (LOC105038626), transcript variant X4, mRNA	eIF-2-alpha kinase GCN2 OS=Arabidopsis thaliana OX=3702 GN=GCN2 PE=2 SV=2	Anticodon//Anticodon//Histidyl-tRNA//Protein	phosphorylation//nitrogen compound metabolic process//cellular protein metabolic process//cellular macromolecule metabolic process//organic substance metabolic process//protein phosphorylation//cellular process//cellular protein modification process//macromolecule modification//protein modification process//metabolic process//primary metabolic process//organonitrogen compound metabolic process//p…	purine ribonucleoside triphosphate binding//drug binding//binding//nucleotide binding//heterocyclic compound binding//nucleoside phosphate binding//anion binding//ion binding//transferase activity//protein kinase activity//purine nucleotide binding//ATP binding//kinase activity//catalytic activity, acting on a protein//small molecule binding//catalytic activity//adenyl nucleotide binding//transfe…	--	Q9LX30
Cluster-14369.100669	3.26129	9.25e-05	0.00167757	PREDICTED: eIF-2-alpha kinase GCN2 isoform X4 [Elaeis guineensis]	PREDICTED: Musa acuminata subsp. malaccensis eIF-2-alpha kinase GCN2 (LOC103978507), transcript variant X3, misc_RNA	eIF-2-alpha kinase GCN2 OS=Arabidopsis thaliana OX=3702 GN=GCN2 PE=2 SV=2	RWD	--	binding//protein binding	--	Q9LX30
Cluster-14369.100671	2.12116	0.000887806	0.00912318	--	--	--	--	--	--	--
Cluster-14369.100672	3.73775	7.24e-05	0.00139104	--	--	--	--	--	--	--
Cluster-14369.100677	2.64778	0.00323244	0.0229063	--	PREDICTED: Phoenix dactylifera ubiquitin carboxyl-terminal hydrolase 14 (LOC103709890), transcript variant X2, mRNA	Ubiquitin carboxyl-terminal hydrolase 14 OS=Arabidopsis thaliana OX=3702 GN=UBP14 PE=1 SV=1	Variant//Zn-finger//Ubiquitin	nitrogen compound metabolic process//cellular protein metabolic process//protein modification by small protein conjugation or removal//protein modification by small protein removal//organic substance metabolic process//proteolysis//protein deubiquitination//cellular process//cellular protein modification process//macromolecule modification//protein modification process//metabolic process//primary…	ubiquitinyl hydrolase activity//binding//peptidase activity//cysteine-type peptidase activity//ubiquitin-like protein-specific protease activity//transition metal ion binding//ion binding//metal ion binding//hydrolase activity//cation binding//catalytic activity, acting on a protein//catalytic activity//thiol-dependent ubiquitinyl hydrolase activity//peptidase activity, acting on L-amino acid pep…	--	Q8L6Y1
Cluster-14369.100682	1.92136	0.000298382	0.00404601	formin-like protein 7 isoform X2 [Sorghum bicolor] >gi|1174558969|gb|OQU85876.1| hypothetical protein SORBI_3004G329400 [Sorghum bicolor] >gi|1174558970|gb|OQU85877.1| hypothetical protein SORBI_3004G329400 [Sorghum bicolor]	--	Formin-like protein 14 OS=Arabidopsis thaliana OX=3702 GN=FH14 PE=3 SV=3	--	--	--	--	Q9C6S1
Cluster-14369.100688	-1.46915	0.0012701	0.0118532	PREDICTED: calvin cycle protein CP12-3, chloroplastic [Phoenix dactylifera]	--	Calvin cycle protein CP12-3, chloroplastic OS=Arabidopsis thaliana OX=3702 GN=CP12-3 PE=1 SV=1	--	--	--	--	Q9C9K2
Cluster-14369.100689	-1.96292	0.0027569	0.0205913	PREDICTED: calvin cycle protein CP12-3, chloroplastic [Phoenix dactylifera]	--	Calvin cycle protein CP12-3, chloroplastic OS=Arabidopsis thaliana OX=3702 GN=CP12-3 PE=1 SV=1	--	--	--	--	Q9C9K2
Cluster-14369.100696	4.10023	3.47e-06	0.000132221	--	--	--	--	--	--	--
Cluster-14369.100710	1.82771	0.00994387	0.0494496	--	PREDICTED: Phoenix dactylifera leukotriene A-4 hydrolase homolog (LOC103702846), mRNA	Leucine aminopeptidase OS=Oryza sativa subsp. japonica OX=39947 GN=LKHA4 PE=2 SV=1	Peptidase//Peptidase	--	cation binding//transition metal ion binding//hydrolase activity//catalytic activity, acting on a protein//ion binding//catalytic activity//peptidase activity, acting on L-amino acid peptides//binding//peptidase activity//metal ion binding//metallopeptidase activity//zinc ion binding	--	Q84TA3
Cluster-14369.100719	2.35215	0.000483793	0.00583368	--	PREDICTED: Citrus clementina laccase-7 (LOC18039490), mRNA	Laccase-25 OS=Oryza sativa subsp. japonica OX=39947 GN=LAC25 PE=3 SV=1	Multicopper//Multicopper//Multicopper	metabolic process//oxidation-reduction process	cation binding//metal ion binding//transition metal ion binding//ion binding//catalytic activity//binding//copper ion binding//oxidoreductase activity	--	Q0IP28
Cluster-14369.100731	4.48937	9.21e-06	0.000283032	--	--	--	--	--	--	--
Cluster-14369.100734	2.15117	0.000438355	0.00541336	PREDICTED: proline--tRNA ligase, chloroplastic/mitochondrial [Musa acuminata subsp. malaccensis]	PREDICTED: Elaeis guineensis proline--tRNA ligase, chloroplastic/mitochondrial (LOC105034351), transcript variant X2, misc_RNA	Proline--tRNA ligase, chloroplastic/mitochondrial OS=Arabidopsis thaliana OX=3702 GN=OVA6 PE=2 SV=1	Prolyl-tRNA//Anticodon//tRNA	prolyl-tRNA aminoacylation//cellular biosynthetic process//cellular nitrogen compound metabolic process//small molecule metabolic process//cellular macromolecule biosynthetic process//organic cyclic compound metabolic process//nucleobase-containing compound metabolic process//peptide biosynthetic process//cellular process//cellular aromatic compound metabolic process//oxoacid metabolic process//h…	purine ribonucleoside triphosphate binding//drug binding//ion binding//heterocyclic compound binding//aminoacyl-tRNA ligase activity//nucleotide binding//proline-tRNA ligase activity//adenyl nucleotide binding//carbohydrate derivative binding//binding//nucleoside phosphate binding//purine nucleotide binding//ATP binding//anion binding//catalytic activity, acting on RNA//small molecule binding//ca…	cytoplasm//cell part//cell//intracellular part//intracellular	Q9FYR6
Cluster-14369.100736	2.7524	0.00992113	0.0493918	proline--tRNA ligase, chloroplastic/mitochondrial isoform X2 [Ananas comosus]	--	Proline--tRNA ligase, chloroplastic/mitochondrial OS=Arabidopsis thaliana OX=3702 GN=OVA6 PE=2 SV=1	--	--	--	--	Q9FYR6
Cluster-14369.100748	2.01532	0.000818429	0.00858943	putative serine/threonine-protein kinase WNK1 [Capsicum chinense]	PREDICTED: Elaeis guineensis probable serine/threonine-protein kinase WNK9 (LOC105046498), transcript variant X4, mRNA	Serine/threonine-protein kinase WNK1 OS=Arabidopsis thaliana OX=3702 GN=WNK1 PE=1 SV=1	Protein//Protein//Oxidative-stress-responsive	phosphorylation//nitrogen compound metabolic process//cellular protein metabolic process//cellular macromolecule metabolic process//organic substance metabolic process//protein phosphorylation//cellular process//cellular protein modification process//macromolecule modification//protein modification process//metabolic process//primary metabolic process//organonitrogen compound metabolic process//c…	purine ribonucleoside triphosphate binding//drug binding//binding//ion binding//heterocyclic compound binding//nucleoside phosphate binding//anion binding//nucleotide binding//protein serine/threonine kinase activity//transferase activity//protein kinase activity//purine nucleotide binding//ATP binding//kinase activity//catalytic activity, acting on a protein//small molecule binding//catalytic ac…	--	Q9CAV6
Cluster-14369.100753	1.71508	0.00133256	0.0122981	PREDICTED: uncharacterized protein LOC105045251 [Elaeis guineensis] >gi|1130662264|ref|XP_019706304.1| PREDICTED: uncharacterized protein LOC105045251 [Elaeis guineensis]	PREDICTED: Momordica charantia peroxisome biogenesis protein 6-like (LOC111016289), transcript variant X5, mRNA	--	--	--	--	--
Cluster-14369.100777	-1.11578	0.000199379	0.00299893	PREDICTED: glyceraldehyde-3-phosphate dehydrogenase GAPCP2, chloroplastic [Elaeis guineensis]	PREDICTED: Gossypium arboreum glyceraldehyde-3-phosphate dehydrogenase GAPCP1, chloroplastic-like (LOC108453754), mRNA	Glyceraldehyde-3-phosphate dehydrogenase GAPCP1, chloroplastic OS=Arabidopsis thaliana OX=3702 GN=GAPCP1 PE=1 SV=1	Glyceraldehyde 3-phosphate dehydrogenase, NAD binding domain	metabolic process//oxidation-reduction process	catalytic activity//oxidoreductase activity, acting on the aldehyde or oxo group of donors//oxidoreductase activity, acting on the aldehyde or oxo group of donors, NAD or NADP as acceptor//oxidoreductase activity	--	Q9SAJ6
Cluster-14369.1008	3.70715	0.00010001	0.00178137	PREDICTED: mRNA cap guanine-N7 methyltransferase 2 isoform X2 [Elaeis guineensis]	--	mRNA cap guanine-N7 methyltransferase 2 OS=Oryza sativa subsp. japonica OX=39947 GN=Os02g0780600 PE=2 SV=1	--	--	--	--	Q6K833
Cluster-14369.100800	3.71545	0.000895211	0.00917532	--	--	--	--	--	--	--
Cluster-14369.100806	1.5369	0.00466238	0.0295927	--	--	--	--	--	--	--
Cluster-14369.100810	2.76268	0.0034786	0.024109	--	PREDICTED: Musa acuminata subsp. malaccensis E3 ubiquitin-protein ligase At3g02290-like (LOC103978847), transcript variant X5, mRNA	E3 ubiquitin-protein ligase At3g02290 OS=Arabidopsis thaliana OX=3702 GN=At3g02290 PE=2 SV=1	Anaphase-promoting//Zinc//RING-H2//RING-type//Zinc//Ring	--	zinc ion binding//catalytic activity, acting on a protein//catalytic activity//binding//ubiquitin-like protein transferase activity//cation binding//transition metal ion binding//ubiquitin-protein transferase activity//ion binding//transferase activity//metal ion binding	catalytic complex//cell//intracellular organelle//transferase complex//cullin-RING ubiquitin ligase complex//intracellular//membrane-bounded organelle//organelle//protein-containing complex//intracellular membrane-bounded organelle//nucleus//cell part//ubiquitin ligase complex//nuclear ubiquitin ligase complex//intracellular organelle part//nuclear part//intracellular part//organelle part//anapha…	Q8LE94
Cluster-14369.100829	1.56582	0.00179798	0.0152348	TPA: orf y [Oryza sativa Japonica Group]	--	Polyprotein P3 OS=Rice tungro bacilliform virus (isolate Philippines) OX=10655 PE=1 SV=1	--	--	--	--	P27502
Cluster-14369.10084	-7.36445	1.09e-16	2.05e-13	hypothetical protein CISIN_1g038820mg, partial [Citrus sinensis]	--	--	--	--	--	--
Cluster-14369.100841	1.63048	0.00437118	0.0283255	PREDICTED: uncharacterized protein LOC105045381 [Elaeis guineensis]	--	--	--	--	--	--
Cluster-14369.100844	-7.18616	7.19e-11	1.89e-08	glucarate dehydratase, putative, partial [Ricinus communis]	Escherichia coli strain BLR(DE3), complete genome	Inducible ornithine decarboxylase OS=Escherichia coli (strain K12) OX=83333 GN=speF PE=2 SV=1	Amino//Protein//Possible//Amino//Pyrimidine/purine//Orn/Lys/Arg//Orn/Lys/Arg//Nitrile//QueF-like//Domain//Orn/Lys/Arg	cellular biosynthetic process//cellular nitrogen compound metabolic process//nitrogen compound metabolic process//small molecule metabolic process//small molecule biosynthetic process//queuosine metabolic process//organic cyclic compound metabolic process//nucleobase-containing compound metabolic process//organonitrogen compound metabolic process//organic cyclic compound biosynthetic process//loc…	preQ1 synthase activity//oxidoreductase activity//lyase activity//oxidoreductase activity, acting on the CH-NH group of donors, NAD or NADP as acceptor//oxidoreductase activity, acting on the CH-NH group of donors//transporter activity//catalytic activity//carbon-carbon lyase activity//carboxy-lyase activity//transmembrane transporter activity//oxidoreductase activity, acting on NAD(P)H, nitrogen…	membrane	P24169
Cluster-14369.100847	5.34729	1.63e-10	3.62e-08	PREDICTED: single-stranded DNA-binding protein, mitochondrial isoform X1 [Elaeis guineensis] >gi|743775465|ref|XP_010918111.1| PREDICTED: single-stranded DNA-binding protein, mitochondrial isoform X1 [Elaeis guineensis] >gi|743775467|ref|XP_010918112.1| PREDICTED: single-stranded DNA-binding protein, mitochondrial isoform X1 [Elaeis guineensis] >gi|1130657123|ref|XP_019705226.1| PREDICTED: single…	PREDICTED: Musa acuminata subsp. malaccensis single-stranded DNA-binding protein, mitochondrial (LOC103997562), transcript variant X4, mRNA	Single-stranded DNA-binding protein, mitochondrial OS=Arabidopsis thaliana OX=3702 GN=At4g11060 PE=2 SV=1	Single-strand	--	binding//nucleic acid binding//DNA binding//organic cyclic compound binding//heterocyclic compound binding//single-stranded DNA binding	--	Q84J78
Cluster-14369.10085	3.76235	8.29e-05	0.00154067	PREDICTED: BTB/POZ domain-containing protein At5g66560-like [Nelumbo nucifera]	PREDICTED: Musa acuminata subsp. malaccensis BTB/POZ domain-containing protein At5g66560-like (LOC103978803), mRNA	BTB/POZ domain-containing protein At5g66560 OS=Arabidopsis thaliana OX=3702 GN=At5g66560 PE=2 SV=2	--	--	--	--	Q94A73
Cluster-14369.100868	-1.04006	0.00330609	0.0232835	PREDICTED: protein ROOT PRIMORDIUM DEFECTIVE 1 [Fragaria vesca subsp. vesca]	PREDICTED: Elaeis guineensis protein ROOT PRIMORDIUM DEFECTIVE 1 (LOC105039449), mRNA	Protein WHAT'S THIS FACTOR 1 homolog OS=Oryza sativa subsp. japonica OX=39947 GN=Os05g0571100 PE=2 SV=1	Plant	--	--	--	Q65XL5
Cluster-14369.100873	2.50751	2.3e-05	0.000578577	PREDICTED: LOW QUALITY PROTEIN: uncharacterized protein LOC101208471 [Cucumis sativus]	--	Protein PIN-LIKES 6 OS=Arabidopsis thaliana OX=3702 GN=PILS6 PE=2 SV=1	--	--	--	--	Q9LZN2
Cluster-14369.100885	3.48042	0.000129541	0.002178	PREDICTED: DNA polymerase delta small subunit [Elaeis guineensis] >gi|1130638650|ref|XP_019709066.1| PREDICTED: DNA polymerase delta small subunit [Elaeis guineensis]	PREDICTED: Elaeis guineensis DNA polymerase delta small subunit (LOC105053504), transcript variant X2, mRNA	DNA polymerase delta small subunit OS=Oryza sativa subsp. japonica OX=39947 GN=POLD2 PE=2 SV=1	DNA//DNA	cellular macromolecule biosynthetic process//nucleic acid metabolic process//cellular biosynthetic process//cellular nitrogen compound metabolic process//nitrogen compound metabolic process//organic cyclic compound metabolic process//organic substance biosynthetic process//cellular macromolecule metabolic process//organic substance metabolic process//DNA replication//nucleobase-containing compoun…	DNA polymerase activity//binding//nucleic acid binding//DNA binding//heterocyclic compound binding//DNA-directed DNA polymerase activity//transferase activity//catalytic activity, acting on DNA//catalytic activity//nucleotidyltransferase activity//transferase activity, transferring phosphorus-containing groups//organic cyclic compound binding	--	Q9LRE5
Cluster-14369.100886	1.39529	0.000536851	0.00629112	PREDICTED: pentatricopeptide repeat-containing protein At1g06710, mitochondrial isoform X1 [Elaeis guineensis]	PREDICTED: Asparagus officinalis pentatricopeptide repeat-containing protein At1g06710, mitochondrial-like (LOC109830960), mRNA	Pentatricopeptide repeat-containing protein At1g06710, mitochondrial OS=Arabidopsis thaliana OX=3702 GN=At1g06710 PE=3 SV=1	PPR//Pentacotripeptide-repeat//PPR//PPR//Pentatricopeptide	--	--	--	Q9M9X9
Cluster-14369.100887	2.56417	0.00959881	0.0482971	pentatricopeptide repeat-containing protein At1g06710, mitochondrial [Ananas comosus]	PREDICTED: Elaeis guineensis pentatricopeptide repeat-containing protein At1g06710, mitochondrial (LOC105051420), transcript variant X2, mRNA	Pentatricopeptide repeat-containing protein At1g06710, mitochondrial OS=Arabidopsis thaliana OX=3702 GN=At1g06710 PE=3 SV=1	Pentatricopeptide//PPR//PPR	--	--	--	Q9M9X9
Cluster-14369.100888	2.52189	0.000699406	0.00766336	--	--	--	--	--	--	--
Cluster-14369.100890	3.7056	0.0069117	0.038678	PREDICTED: pentatricopeptide repeat-containing protein At2g16880 [Elaeis guineensis] >gi|743846932|ref|XP_010938970.1| PREDICTED: pentatricopeptide repeat-containing protein At2g16880 [Elaeis guineensis] >gi|1130645732|ref|XP_019710555.1| PREDICTED: pentatricopeptide repeat-containing protein At2g16880 [Elaeis guineensis]	PREDICTED: Phoenix dactylifera pentatricopeptide repeat-containing protein At2g16880-like (LOC103720762), mRNA	Pentatricopeptide repeat-containing protein At2g16880 OS=Arabidopsis thaliana OX=3702 GN=At2g16880 PE=2 SV=1	PPR repeat//Pentacotripeptide-repeat region of PRORP//PPR repeat//PPR repeat family//Pentatricopeptide repeat domain	--	--	--	Q9ZVX5
Cluster-14369.100927	-5.67001	6.38e-05	0.00126565	PREDICTED: ribose-phosphate pyrophosphokinase 1 [Elaeis guineensis]	PREDICTED: Asparagus officinalis ribose-phosphate pyrophosphokinase 1 (LOC109837464), transcript variant X2, mRNA	Ribose-phosphate pyrophosphokinase 1, chloroplastic OS=Oryza sativa subsp. japonica OX=39947 GN=Os02g0127700 PE=2 SV=2	N-terminal	--	--	--	Q6Z2L5
Cluster-14369.100928	3.12534	0.000774308	0.00825696	--	--	--	--	--	--	--
Cluster-14369.100929	2.56551	0.00865786	0.0450453	hypothetical protein GOBAR_DD18239 [Gossypium barbadense]	Dioscorea abyssinica microsatellite, clone Dab-2D08	DEAD-box ATP-dependent RNA helicase 20 OS=Arabidopsis thaliana OX=3702 GN=RH20 PE=2 SV=1	--	--	--	--	Q9C718
Cluster-14369.10093	4.3395	6.72e-05	0.00131393	--	--	--	--	--	--	--
Cluster-14369.100941	2.12094	0.000490487	0.00589019	--	--	--	--	--	--	--
Cluster-14369.100960	3.71312	0.000357808	0.00464241	--	PREDICTED: Phoenix dactylifera R3H domain-containing protein 2-like (LOC103717989), transcript variant X7, mRNA	--	SUZ//R3H	--	organic cyclic compound binding//binding//nucleic acid binding//heterocyclic compound binding	--
Cluster-14369.100963	3.88935	1.3e-06	6.01e-05	serine/arginine-rich SC35-like splicing factor SCL33 isoform X1 [Olea europaea var. sylvestris]	PREDICTED: Hevea brasiliensis serine/arginine-rich SC35-like splicing factor SCL33 (LOC110655116), transcript variant X8, mRNA	Serine/arginine-rich SC35-like splicing factor SCL30A OS=Arabidopsis thaliana OX=3702 GN=SCL30A PE=1 SV=1	RNA	--	organic cyclic compound binding//binding//nucleic acid binding//heterocyclic compound binding	--	Q9LHP2
Cluster-14369.100965	2.84077	0.00106011	0.0103956	hypothetical protein AQUCO_04200028v1 [Aquilegia coerulea]	PREDICTED: Musa acuminata subsp. malaccensis OTU domain-containing protein DDB_G0284757 (LOC103971689), transcript variant X2, mRNA	--	--	--	--	--
Cluster-14369.100981	5.39828	6.6e-08	5.51e-06	PREDICTED: bifunctional 3-dehydroquinate dehydratase/shikimate dehydrogenase, chloroplastic isoform X2 [Phoenix dactylifera]	--	Bifunctional 3-dehydroquinate dehydratase/shikimate dehydrogenase, chloroplastic OS=Arabidopsis thaliana OX=3702 GN=EMB3004 PE=1 SV=1	Type//Shikimate//Shikimate	metabolic process//oxidation-reduction process	oxidoreductase activity, acting on CH-OH group of donors//oxidoreductase activity, acting on the CH-OH group of donors, NAD or NADP as acceptor//carbon-oxygen lyase activity//lyase activity//catalytic activity//shikimate 3-dehydrogenase (NADP+) activity//3-dehydroquinate dehydratase activity//hydro-lyase activity//oxidoreductase activity	--	Q9SQT8
Cluster-14369.100987	5.25753	2.2e-07	1.46e-05	PREDICTED: bifunctional 3-dehydroquinate dehydratase/shikimate dehydrogenase, chloroplastic isoform X2 [Elaeis guineensis]	--	Bifunctional 3-dehydroquinate dehydratase/shikimate dehydrogenase, chloroplastic OS=Arabidopsis thaliana OX=3702 GN=EMB3004 PE=1 SV=1	Type I 3-dehydroquinase//Shikimate / quinate 5-dehydrogenase//Shikimate dehydrogenase substrate binding domain	metabolic process//oxidation-reduction process	oxidoreductase activity, acting on CH-OH group of donors//oxidoreductase activity, acting on the CH-OH group of donors, NAD or NADP as acceptor//carbon-oxygen lyase activity//lyase activity//catalytic activity//shikimate 3-dehydrogenase (NADP+) activity//3-dehydroquinate dehydratase activity//hydro-lyase activity//oxidoreductase activity	--	Q9SQT8
Cluster-14369.100989	-0.890372	0.00766757	0.0415216	uncharacterized protein LOC105642388 [Jatropha curcas]	PREDICTED: Elaeis guineensis uncharacterized LOC105059106 (LOC105059106), transcript variant X4, misc_RNA	--	--	--	--	--
Cluster-14369.101010	3.18403	0.000388074	0.00494086	--	--	--	--	--	--	--
Cluster-14369.101012	2.82681	0.0033936	0.0237103	Ubiquitin domain [Macleaya cordata]	--	Polyubiquitin OS=Aglaothamnion neglectum OX=2765 PE=2 SV=2	Ubiquitin family//Ubiquitin-2 like Rad60 SUMO-like	--	binding//protein binding	--	P42740
Cluster-14369.101013	3.16031	0.000479467	0.00579856	--	--	--	--	--	--	--
Cluster-14369.101049	1.76071	0.00210111	0.016982	--	PREDICTED: Quercus suber protein gar2 (LOC112016427), mRNA	Eukaryotic translation initiation factor 4H OS=Rattus norvegicus OX=10116 GN=Eif4h PE=1 SV=1	RNA//Zinc	--	cation binding//transition metal ion binding//organic cyclic compound binding//ion binding//binding//nucleic acid binding//metal ion binding//heterocyclic compound binding//zinc ion binding	--	Q5XI72
Cluster-14369.101053	3.09209	6.89e-11	1.82e-08	PREDICTED: uncharacterized protein LOC105044384 [Elaeis guineensis]	PREDICTED: Nelumbo nucifera uncharacterized LOC104601046 (LOC104601046), mRNA	--	--	--	--	--
Cluster-14369.101055	1.08683	0.00182526	0.0153964	PREDICTED: uncharacterized protein LOC105044384 [Elaeis guineensis]	PREDICTED: Nelumbo nucifera uncharacterized LOC104601046 (LOC104601046), mRNA	--	--	--	--	--
Cluster-14369.101056	2.42299	1.89e-05	0.000496483	PREDICTED: uncharacterized protein LOC105044384 [Elaeis guineensis]	PREDICTED: Nelumbo nucifera uncharacterized LOC104601046 (LOC104601046), mRNA	--	--	--	--	--
Cluster-14369.101059	3.25492	8.13e-05	0.00152	uncharacterized protein LOC109828170 [Asparagus officinalis] >gi|1141972825|gb|ONK54835.1| uncharacterized protein A4U43_UnF10840 [Asparagus officinalis]	--	Biotin carboxyl carrier protein of acetyl-CoA carboxylase OS=Nostoc sp. (strain PCC 7120 / SAG 25.82 / UTEX 2576) OX=103690 GN=accB PE=1 SV=2	--	--	--	--	Q06881
Cluster-14369.101060	3.11308	0.000436323	0.00539457	uncharacterized protein LOC109724503 isoform X2 [Ananas comosus]	--	Biotin carboxyl carrier protein of acetyl-CoA carboxylase OS=Nostoc sp. (strain PCC 7120 / SAG 25.82 / UTEX 2576) OX=103690 GN=accB PE=1 SV=2	Biotin-requiring	--	--	--	Q06881
Cluster-14369.101062	3.46385	0.000148841	0.00241655	--	PREDICTED: Nelumbo nucifera uncharacterized LOC104601046 (LOC104601046), mRNA	--	--	--	--	--
Cluster-14369.101063	2.01197	0.00103115	0.0101866	--	--	--	--	--	--	--
Cluster-14369.101064	1.98707	3.99e-05	0.000888821	PREDICTED: uncharacterized protein LOC105044384 [Elaeis guineensis]	PREDICTED: Nelumbo nucifera uncharacterized LOC104601046 (LOC104601046), mRNA	--	--	--	--	--
Cluster-14369.101065	5.88072	0.000111379	0.0019372	uncharacterized protein LOC109726678 [Ananas comosus] >gi|1035938378|gb|OAY65732.1| hypothetical protein ACMD2_13488 [Ananas comosus]	--	--	--	--	--	--
Cluster-14369.101071	6.70914	1.69e-09	2.6e-07	PREDICTED: uncharacterized protein LOC105050254 [Elaeis guineensis]	PREDICTED: Elaeis guineensis uncharacterized LOC105038945 (LOC105038945), transcript variant X2, mRNA	--	DEK	--	--	--
Cluster-14369.101072	1.55011	0.00469983	0.0297476	--	--	--	--	--	--	--
Cluster-14369.101083	1.65193	0.00492285	0.0307295	--	--	--	--	--	--	--
Cluster-14369.101087	1.10485	0.00673644	0.0380468	--	PREDICTED: Phoenix dactylifera WD and tetratricopeptide repeats protein 1-like (LOC103701791), transcript variant X2, mRNA	WD and tetratricopeptide repeats protein 1 OS=Mus musculus OX=10090 GN=Wdtc1 PE=1 SV=1	--	--	--	--	Q80ZK9
Cluster-14369.101089	1.79073	0.00850255	0.0445301	--	--	--	--	--	--	--
Cluster-14369.101094	2.31139	2.57e-05	0.000626733	SWR1-complex protein 4 [Ananas comosus]	PREDICTED: Citrus clementina SWR1-complex protein 4 (LOC18049949), transcript variant X2, mRNA	SWR1-complex protein 4 OS=Arabidopsis thaliana OX=3702 GN=SWC4 PE=1 SV=1	SANT/Myb-like	--	--	--	Q8VZL6
Cluster-14369.101096	3.62771	2.2e-05	0.000560071	hypothetical protein AXF42_Ash014560 [Apostasia shenzhenica]	PREDICTED: Citrus clementina SWR1-complex protein 4 (LOC18049949), transcript variant X2, mRNA	SWR1-complex protein 4 OS=Arabidopsis thaliana OX=3702 GN=SWC4 PE=1 SV=1	SANT/Myb-like	--	--	--	Q8VZL6
Cluster-14369.101099	2.73078	0.000172886	0.00269689	--	--	--	--	--	--	--
Cluster-14369.101103	3.41722	3.71e-05	0.000841601	--	--	--	--	--	--	--
Cluster-14369.101104	1.54901	1.68e-05	0.000452785	--	PREDICTED: Ananas comosus SWR1-complex protein 4 (LOC109717351), mRNA	SWR1-complex protein 4 OS=Arabidopsis thaliana OX=3702 GN=SWC4 PE=1 SV=1	SANT/Myb-like	--	--	--	Q8VZL6
Cluster-14369.101109	-1.64629	0.00529866	0.0322735	--	PREDICTED: Elaeis guineensis LIM domain-containing protein WLIM2b (LOC105046295), transcript variant X1, mRNA	LIM domain-containing protein WLIM2b OS=Arabidopsis thaliana OX=3702 GN=WLIM2B PE=1 SV=1	--	--	--	--	Q9M047
Cluster-14369.101112	-1.35786	0.000335753	0.00442034	PREDICTED: LIM domain-containing protein WLIM2b-like [Nicotiana tomentosiformis] >gi|697187291|ref|XP_009602683.1| PREDICTED: LIM domain-containing protein WLIM2b-like [Nicotiana tomentosiformis] >gi|698426135|ref|XP_009786370.1| PREDICTED: pollen-specific protein SF3-like [Nicotiana sylvestris] >gi|1025167458|ref|XP_016470248.1| PREDICTED: LIM domain-containing protein WLIM2b-like [Nicotiana tab…	PREDICTED: Elaeis guineensis LIM domain-containing protein WLIM2b (LOC105046295), transcript variant X1, mRNA	LIM domain-containing protein WLIM2b OS=Arabidopsis thaliana OX=3702 GN=WLIM2B PE=1 SV=1	LIM	--	--	--	Q9M047
Cluster-14369.101114	-1.4548	0.000261741	0.00367867	LIM domain-containing protein WLIM2b-like isoform X2 [Durio zibethinus]	PREDICTED: Elaeis guineensis LIM domain-containing protein WLIM2b (LOC105046295), transcript variant X1, mRNA	LIM domain-containing protein WLIM2b OS=Arabidopsis thaliana OX=3702 GN=WLIM2B PE=1 SV=1	LIM	--	--	--	Q9M047
Cluster-14369.101115	-4.77581	0.000225471	0.00329676	PREDICTED: protein FAR1-RELATED SEQUENCE 5-like [Juglans regia]	--	--	FAR1	--	--	--
Cluster-14369.101125	1.48033	0.00199782	0.0164094	--	--	--	--	--	--	--
Cluster-14369.101127	5.04874	3.5e-07	2.12e-05	PREDICTED: exocyst complex component SEC5B-like isoform X3 [Elaeis guineensis]	PREDICTED: Phoenix dactylifera exocyst complex component SEC5A-like (LOC103703170), transcript variant X2, mRNA	Exocyst complex component SEC5A OS=Arabidopsis thaliana OX=3702 GN=SEC5A PE=1 SV=1	Exocyst	--	--	--	Q8S3U9
Cluster-14369.101130	-1.0399	0.00866546	0.0450748	PREDICTED: cell division topological specificity factor homolog, chloroplastic-like isoform X2 [Elaeis guineensis]	--	Cell division topological specificity factor homolog, chloroplastic OS=Arabidopsis thaliana OX=3702 GN=MINE1 PE=1 SV=1	Septum	regulation of mitotic cytokinetic process//cellular component assembly//regulation of cell septum assembly//mitotic cell cycle process//regulation of cellular component organization//cell cycle process//cytoskeleton-dependent cytokinesis//regulation of biological process//cell division//regulation of mitotic cell cycle//regulation of cell cycle process//mitotic cytokinesis//cellular component org…	--	--	Q9C4Z7
Cluster-14369.101132	1.84983	0.00049681	0.00594281	PREDICTED: exocyst complex component SEC5A-like isoform X2 [Phoenix dactylifera]	PREDICTED: Phoenix dactylifera exocyst complex component SEC5A-like (LOC103701207), mRNA	Exocyst complex component SEC5B OS=Arabidopsis thaliana OX=3702 GN=SEC5B PE=1 SV=1	Exocyst	--	--	--	F4HWE6
Cluster-14369.101134	1.70282	0.00146825	0.0131863	PREDICTED: uncharacterized protein LOC105039299 isoform X2 [Elaeis guineensis]	PREDICTED: Nelumbo nucifera uncharacterized protein slr1919 (LOC104611710), transcript variant X2, mRNA	Uncharacterized protein sll0005 OS=Synechocystis sp. (strain PCC 6803 / Kazusa) OX=1111708 GN=sll0005 PE=3 SV=1	ABC1 family	--	--	--	Q55680
Cluster-14369.101139	3.90502	0.000521116	0.00615196	PREDICTED: ninja-family protein AFP3-like isoform X2 [Elaeis guineensis]	--	Ninja-family protein MODD OS=Oryza sativa subsp. japonica OX=39947 GN=MODD PE=1 SV=1	TPL-binding	--	--	--	Q10Q07
Cluster-14369.101140	-1.0713	0.00112516	0.0108568	PREDICTED: ninja-family protein AFP3-like isoform X2 [Elaeis guineensis]	--	Ninja-family protein 1 OS=Triticum aestivum OX=4565 GN=AFP-A1 PE=3 SV=1	Ethylene-responsive//Putative	--	--	--	B1B5D3
Cluster-14369.101141	2.81862	0.00369832	0.0251564	PREDICTED: ninja-family protein AFP3-like isoform X2 [Elaeis guineensis]	--	Ninja-family protein 1 OS=Triticum aestivum OX=4565 GN=AFP-A1 PE=3 SV=1	Ethylene-responsive//Putative	--	--	--	B1B5D3
Cluster-14369.101143	1.13036	0.00896913	0.0461617	PREDICTED: chloride channel protein CLC-e [Elaeis guineensis]	PREDICTED: Elaeis guineensis chloride channel protein CLC-e (LOC105049520), mRNA	Chloride channel protein CLC-e OS=Arabidopsis thaliana OX=3702 GN=CLC-E PE=2 SV=2	Voltage//CBS	ion transport//transport//anion transport//chloride transport//inorganic anion transport//establishment of localization//localization//transmembrane transport	transporter activity//voltage-gated anion channel activity//substrate-specific channel activity//voltage-gated ion channel activity//inorganic molecular entity transmembrane transporter activity//chloride transmembrane transporter activity//anion transmembrane transporter activity//ion transmembrane transporter activity//voltage-gated channel activity//transmembrane transporter activity//channel …	membrane	Q8GX93
Cluster-14369.101150	1.42824	0.00779634	0.042	fatty acid amide hydrolase [Asparagus officinalis] >gi|1150697644|ref|XP_020259722.1| fatty acid amide hydrolase [Asparagus officinalis] >gi|1141989437|gb|ONK70657.1| uncharacterized protein A4U43_C04F160 [Asparagus officinalis]	Dioscorea polystachya AT5G20080 mRNA, partial sequence	Fatty acid amide hydrolase OS=Arabidopsis thaliana OX=3702 GN=FAAH PE=1 SV=1	Amidase	--	--	--	Q7XJJ7
Cluster-14369.101157	3.28635	0.000688337	0.00757168	protein LEO1 homolog [Sorghum bicolor] >gi|241922607|gb|EER95751.1| hypothetical protein SORBI_3002G009800 [Sorghum bicolor]	PREDICTED: Nelumbo nucifera protein LEO1 homolog (LOC104597963), transcript variant X3, mRNA	Protein LEO1 homolog OS=Arabidopsis thaliana OX=3702 GN=VIP4 PE=1 SV=1	Leo1-like protein	RNA biosynthetic process//cellular biosynthetic process//cellular nitrogen compound metabolic process//cellular macromolecule biosynthetic process//organic cyclic compound biosynthetic process//organic cyclic compound metabolic process//nucleobase-containing compound metabolic process//histone modification//RNA metabolic process//cellular process//cellular aromatic compound metabolic process//het…	--	transcription elongation factor complex//membrane-enclosed lumen//Cdc73/Paf1 complex//RNA polymerase II, holoenzyme//RNA polymerase complex//nuclear lumen//nucleus//nucleoplasm part//catalytic complex//transferase complex, transferring phosphorus-containing groups//transferase complex//protein-containing complex//intracellular membrane-bounded organelle//organelle lumen//cell part//cell//nuclear …	Q9FNQ0
Cluster-14369.101161	2.87513	0.00167503	0.0145127	PREDICTED: uncharacterized protein LOC103720976 isoform X2 [Phoenix dactylifera]	--	--	--	--	--	--
Cluster-14369.101169	3.07417	0.00046856	0.00569866	craniofacial development protein 2-like [Chenopodium quinoa]	--	--	--	--	--	--
Cluster-14369.101171	2.30282	0.00353642	0.0243801	--	--	--	--	--	--	--
Cluster-14369.101177	3.00227	0.0055305	0.0332316	Gag-Pol [Ipomoea batatas]	Vigna angularis var. angularis DNA, chromosome 6, almost complete sequence, cultivar: Shumari	Retrovirus-related Pol polyprotein from transposon TNT 1-94 OS=Nicotiana tabacum OX=4097 PE=2 SV=1	--	--	--	--	P10978
Cluster-14369.101178	2.36679	0.00346691	0.0240521	Gag-Pol [Ipomoea batatas]	Ipomoea batatas retrotransposon Rtsp-1 DNA, complete sequence	Retrovirus-related Pol polyprotein from transposon TNT 1-94 OS=Nicotiana tabacum OX=4097 PE=2 SV=1	Reverse//Integrase//Zinc//GAG-pre-integrase	primary metabolic process//metabolic process//nucleobase-containing compound metabolic process//cellular process//cellular aromatic compound metabolic process//nucleic acid metabolic process//cellular nitrogen compound metabolic process//nitrogen compound metabolic process//macromolecule metabolic process//organic cyclic compound metabolic process//heterocycle metabolic process//cellular macromol…	binding//nucleic acid binding//heterocyclic compound binding//cation binding//transition metal ion binding//organic cyclic compound binding//ion binding//metal ion binding//zinc ion binding	--	P10978
Cluster-14369.101179	2.27061	0.000101474	0.00180221	Gag-Pol [Ipomoea batatas]	Ipomoea batatas retrotransposon Rtsp-1 DNA, complete sequence	Retrovirus-related Pol polyprotein from transposon TNT 1-94 OS=Nicotiana tabacum OX=4097 PE=2 SV=1	Reverse transcriptase (RNA-dependent DNA polymerase)	--	--	--	P10978
Cluster-14369.101181	3.72958	0.000531226	0.00624343	PREDICTED: zinc finger protein CONSTANS-LIKE 13 isoform X1 [Phoenix dactylifera]	--	Zinc finger protein CONSTANS-LIKE 13 OS=Arabidopsis thaliana OX=3702 GN=COL13 PE=1 SV=1	--	--	--	--	O82256
Cluster-14369.101194	2.99323	0.00660603	0.0375417	PREDICTED: uncharacterized protein LOC109155092 [Ipomoea nil]	--	--	--	--	--	--
Cluster-14369.101195	3.26844	4.31e-05	0.000940928	--	--	--	--	--	--	--
Cluster-14369.101205	-5.00098	5.71e-05	0.00116337	cyclic nucleotide-gated ion channel 1 [Asparagus officinalis]	Hordeum vulgare subsp. vulgare cDNA clone: FLbaf114h02, mRNA sequence	Cyclic nucleotide-gated ion channel 1 OS=Arabidopsis thaliana OX=3702 GN=CNGC1 PE=1 SV=1	Ion//Cyclic	ion transport//transport//localization//establishment of localization//transmembrane transport	inorganic molecular entity transmembrane transporter activity//transporter activity//ion channel activity//ion transmembrane transporter activity//transmembrane transporter activity//channel activity//substrate-specific channel activity//passive transmembrane transporter activity	membrane	O65717
Cluster-14369.101214	-1.54241	0.00106211	0.0104108	PREDICTED: uncharacterized protein At2g34160 [Vitis vinifera] >gi|297738936|emb|CBI28181.3| unnamed protein product, partial [Vitis vinifera]	PREDICTED: Dendrobium catenatum uncharacterized protein At2g34160-like (LOC110102040), mRNA	Uncharacterized protein At2g34160 OS=Arabidopsis thaliana OX=3702 GN=At2g34160 PE=1 SV=1	Alba	--	organic cyclic compound binding//binding//nucleic acid binding//heterocyclic compound binding	--	O22969
Cluster-14369.101218	2.01957	2.37e-05	0.000591174	PREDICTED: uncharacterized protein LOC105056690 [Elaeis guineensis]	PREDICTED: Sesamum indicum uncharacterized LOC105164851 (LOC105164851), transcript variant X2, mRNA	--	--	--	--	--
Cluster-14369.101233	1.65431	8.73e-08	6.89e-06	PREDICTED: target of Myb protein 1-like [Phoenix dactylifera]	PREDICTED: Asparagus officinalis target of Myb protein 1-like (LOC109824121), mRNA	TOM1-like protein 3 OS=Arabidopsis thaliana OX=3702 GN=TOL3 PE=1 SV=1	GAT domain//VHS domain	protein localization//transport//establishment of protein localization//peptide transport//establishment of localization in cell//establishment of localization//localization//cellular localization//amide transport//intracellular transport//cellular macromolecule localization//intracellular protein transport//nitrogen compound transport//organic substance transport//protein transport//macromolecul…	--	cell part//cell//intracellular	Q9LPL6
Cluster-14369.101254	3.3486	0.000703035	0.00769298	--	--	--	--	--	--	--
Cluster-14369.101258	-1.02209	0.00567244	0.0338259	--	PREDICTED: Ananas comosus coiled-coil domain-containing protein 124-like (LOC109707515), transcript variant X2, mRNA	Coiled-coil domain-containing protein 124 OS=Mus musculus OX=10090 GN=Ccdc124 PE=1 SV=1	Coiled-coil	--	--	--	Q9D8X2
Cluster-14369.101263	3.37226	0.000547332	0.00638691	--	--	--	--	--	--	--
Cluster-14369.101268	1.53005	0.00345798	0.0240059	PREDICTED: protein NRT1/ PTR FAMILY 3.1-like [Musa acuminata subsp. malaccensis]	--	Protein NRT1/ PTR FAMILY 3.1 OS=Arabidopsis thaliana OX=3702 GN=NPF3.1 PE=2 SV=1	POT	establishment of localization//transport//transmembrane transport//localization	transmembrane transporter activity//transporter activity	membrane	Q9SX20
Cluster-14369.101269	1.09044	0.00989696	0.0493216	hypothetical protein EUGRSUZ_E02135 [Eucalyptus grandis]	PREDICTED: Olea europaea var. sylvestris ras-related protein Rab5-like (LOC111379971), mRNA	Ras-related protein RABF2b OS=Arabidopsis thaliana OX=3702 GN=RABF2B PE=1 SV=1	Ras	--	hydrolase activity//purine ribonucleoside triphosphate binding//guanyl nucleotide binding//GTPase activity//nucleoside-triphosphatase activity//small molecule binding//catalytic activity//binding//nucleotide binding//heterocyclic compound binding//nucleoside phosphate binding//nucleoside binding//anion binding//hydrolase activity, acting on acid anhydrides, in phosphorus-containing anhydrides//gu…	--	Q9SN68
Cluster-14369.101275	4.00827	0.00015087	0.00244167	--	--	--	--	--	--	--
Cluster-14369.101276	-1.36445	0.0025403	0.0194161	--	PREDICTED: Elaeis guineensis calreticulin-3 (LOC105049829), mRNA	Calreticulin-3 OS=Arabidopsis thaliana OX=3702 GN=CRT3 PE=1 SV=2	Calreticulin	protein folding//cellular process	ion binding//cation binding//unfolded protein binding//calcium ion binding//protein binding//metal ion binding//binding	endoplasmic reticulum//intracellular organelle//cell//membrane-bounded organelle//organelle//cytoplasm//endomembrane system//intracellular membrane-bounded organelle//cell part//intracellular//cytoplasmic part//intracellular part	O04153
Cluster-14369.101282	2.65671	0.00141599	0.0128388	--	--	--	--	--	--	--
Cluster-14369.101288	2.10603	0.00541739	0.0327907	--	--	--	--	--	--	--
Cluster-14369.101296	3.13115	0.00554911	0.0333055	PREDICTED: uncharacterized protein LOC103699976 [Phoenix dactylifera]	--	--	--	--	--	--
Cluster-14369.101305	1.39153	0.00107116	0.010474	PREDICTED: hexokinase-2 [Elaeis guineensis]	PREDICTED: Elaeis guineensis hexokinase-2 (LOC105040386), mRNA	Hexokinase-2 OS=Oryza sativa subsp. japonica OX=39947 GN=HXK2 PE=2 SV=1	Hexokinase//Hexokinase	metabolic process//primary metabolic process//carbohydrate metabolic process//organic substance metabolic process	purine ribonucleoside triphosphate binding//drug binding//small molecule binding//catalytic activity//binding//nucleotide binding//heterocyclic compound binding//nucleoside phosphate binding//anion binding//adenyl nucleotide binding//phosphotransferase activity, alcohol group as acceptor//organic cyclic compound binding//ion binding//transferase activity//adenyl ribonucleotide binding//ribonucleo…	--	Q2KNB9
Cluster-14369.101308	2.88521	0.00189267	0.0157775	--	--	--	--	--	--	--
Cluster-14369.101310	3.84159	0.00517071	0.0317435	PREDICTED: DEAD-box ATP-dependent RNA helicase 16 [Elaeis guineensis]	PREDICTED: Musa acuminata subsp. malaccensis DEAD-box ATP-dependent RNA helicase 16 (LOC103993101), mRNA	DEAD-box ATP-dependent RNA helicase 16 OS=Arabidopsis thaliana OX=3702 GN=RH16 PE=2 SV=1	DEAD/DEAH box helicase//Helicase conserved C-terminal domain	--	purine ribonucleoside triphosphate binding//drug binding//small molecule binding//binding//nucleic acid binding//nucleotide binding//heterocyclic compound binding//nucleoside phosphate binding//anion binding//adenyl nucleotide binding//carbohydrate derivative binding//organic cyclic compound binding//ion binding//adenyl ribonucleotide binding//ribonucleotide binding//purine ribonucleotide binding…	--	Q9SW44
Cluster-14369.101312	2.95558	0.00137545	0.012583	--	--	--	--	--	--	--
Cluster-14369.101314	2.18378	0.00263775	0.0199616	--	--	--	--	--	--	--
Cluster-14369.101316	1.04201	0.00327822	0.0231475	PREDICTED: hexokinase-2 [Musa acuminata subsp. malaccensis]	PREDICTED: Asparagus officinalis hexokinase-2-like (LOC109840627), mRNA	Hexokinase-1 OS=Spinacia oleracea OX=3562 GN=HXK1 PE=2 SV=1	Hexokinase	metabolic process//primary metabolic process//carbohydrate metabolic process//organic substance metabolic process	purine ribonucleoside triphosphate binding//drug binding//small molecule binding//catalytic activity//binding//nucleotide binding//heterocyclic compound binding//nucleoside phosphate binding//anion binding//adenyl nucleotide binding//phosphotransferase activity, alcohol group as acceptor//organic cyclic compound binding//ion binding//transferase activity//adenyl ribonucleotide binding//ribonucleo…	--	Q9SEK3
Cluster-14369.101320	3.49594	2.58e-05	0.000627486	PREDICTED: hexokinase-2 [Elaeis guineensis]	PREDICTED: Elaeis guineensis hexokinase-2 (LOC105040386), mRNA	Hexokinase-2 OS=Oryza sativa subsp. japonica OX=39947 GN=HXK2 PE=2 SV=1	Hexokinase//Hexokinase	metabolic process//primary metabolic process//carbohydrate metabolic process//organic substance metabolic process	purine ribonucleoside triphosphate binding//drug binding//small molecule binding//catalytic activity//binding//nucleotide binding//heterocyclic compound binding//nucleoside phosphate binding//anion binding//adenyl nucleotide binding//phosphotransferase activity, alcohol group as acceptor//organic cyclic compound binding//ion binding//transferase activity//adenyl ribonucleotide binding//ribonucleo…	--	Q2KNB9
Cluster-14369.101321	3.17892	2.85e-05	0.00068253	PREDICTED: hexokinase-2 [Elaeis guineensis]	PREDICTED: Elaeis guineensis hexokinase-2 (LOC105040386), mRNA	Hexokinase-2 OS=Oryza sativa subsp. japonica OX=39947 GN=HXK2 PE=2 SV=1	Hexokinase	metabolic process//primary metabolic process//carbohydrate metabolic process//organic substance metabolic process	purine ribonucleoside triphosphate binding//drug binding//small molecule binding//catalytic activity//binding//nucleotide binding//heterocyclic compound binding//nucleoside phosphate binding//anion binding//adenyl nucleotide binding//phosphotransferase activity, alcohol group as acceptor//organic cyclic compound binding//ion binding//transferase activity//adenyl ribonucleotide binding//ribonucleo…	--	Q2KNB9
Cluster-14369.101322	4.98182	4.64e-05	0.00099697	PREDICTED: DEAD-box ATP-dependent RNA helicase 16 [Elaeis guineensis]	PREDICTED: Musa acuminata subsp. malaccensis DEAD-box ATP-dependent RNA helicase 16 (LOC103993101), mRNA	DEAD-box ATP-dependent RNA helicase 16 OS=Arabidopsis thaliana OX=3702 GN=RH16 PE=2 SV=1	DEAD/DEAH//Helicase	--	purine ribonucleoside triphosphate binding//drug binding//small molecule binding//binding//nucleic acid binding//nucleotide binding//heterocyclic compound binding//nucleoside phosphate binding//anion binding//adenyl nucleotide binding//carbohydrate derivative binding//organic cyclic compound binding//ion binding//adenyl ribonucleotide binding//ribonucleotide binding//purine ribonucleotide binding…	--	Q9SW44
Cluster-14369.101323	3.94185	0.00442456	0.0285632	PREDICTED: DEAD-box ATP-dependent RNA helicase 16 [Elaeis guineensis]	PREDICTED: Musa acuminata subsp. malaccensis DEAD-box ATP-dependent RNA helicase 16 (LOC103993101), mRNA	DEAD-box ATP-dependent RNA helicase 16 OS=Arabidopsis thaliana OX=3702 GN=RH16 PE=2 SV=1	DEAD/DEAH//Helicase	--	purine ribonucleoside triphosphate binding//drug binding//small molecule binding//binding//nucleic acid binding//nucleotide binding//heterocyclic compound binding//nucleoside phosphate binding//anion binding//adenyl nucleotide binding//carbohydrate derivative binding//organic cyclic compound binding//ion binding//adenyl ribonucleotide binding//ribonucleotide binding//purine ribonucleotide binding…	--	Q9SW44
Cluster-14369.101342	2.838	2.57e-05	0.00062618	--	--	--	--	--	--	--
Cluster-14369.101346	3.38695	1.91e-06	8.16e-05	LOW QUALITY PROTEIN: uncharacterized protein LOC110412945 [Herrania umbratica]	PREDICTED: Olea europaea var. sylvestris uncharacterized LOC111411238 (LOC111411238), mRNA	--	Retrotransposon	--	--	--
Cluster-14369.101347	2.94939	0.000182381	0.00280847	--	--	--	--	--	--	--
Cluster-14369.101348	3.45178	0.00312339	0.0223913	PREDICTED: LOW QUALITY PROTEIN: protein PHOTOPERIOD-INDEPENDENT EARLY FLOWERING 1 [Phoenix dactylifera]	--	Protein PHOTOPERIOD-INDEPENDENT EARLY FLOWERING 1 OS=Arabidopsis thaliana OX=3702 GN=PIE1 PE=1 SV=1	--	--	--	--	Q7X9V2
Cluster-14369.101351	-1.72646	0.00097407	0.00977471	PREDICTED: serine carboxypeptidase-like 18 [Phoenix dactylifera]	--	Serine carboxypeptidase-like 18 OS=Arabidopsis thaliana OX=3702 GN=SCPL18 PE=2 SV=2	Serine	nitrogen compound metabolic process//metabolic process//proteolysis//primary metabolic process//organonitrogen compound metabolic process//protein metabolic process//macromolecule metabolic process//organic substance metabolic process	hydrolase activity//serine hydrolase activity//catalytic activity, acting on a protein//exopeptidase activity//peptidase activity//serine-type peptidase activity//catalytic activity//carboxypeptidase activity//serine-type carboxypeptidase activity//peptidase activity, acting on L-amino acid peptides//serine-type exopeptidase activity	--	Q9C7Z9
Cluster-14369.101364	-1.04584	0.00718198	0.039712	PREDICTED: uncharacterized protein LOC105047070 [Elaeis guineensis]	--	--	Grap2 and cyclin-D-interacting	--	--	--
Cluster-14369.101381	-2.38439	0.00630264	0.0363503	hypothetical protein SOVF_192470 [Spinacia oleracea]	Escherichia coli str. K-12 substr. MG1655 strain K-12 chromosome	Uncharacterized protein YjiC OS=Escherichia coli (strain K12) OX=83333 GN=yjiC PE=4 SV=1	Protein	--	--	--	P39374
Cluster-14369.101383	4.81547	0.00022974	0.00334489	BnaA02g33110D [Brassica napus]	PREDICTED: Ziziphus jujuba ADP-ribosylation factor GTPase-activating protein AGD3 (LOC107429701), mRNA	ADP-ribosylation factor GTPase-activating protein AGD3 OS=Arabidopsis thaliana OX=3702 GN=AGD3 PE=1 SV=1	PH//BAR	--	--	--	Q5W7F2
Cluster-14369.101404	2.27928	0.00123983	0.0116437	--	--	--	--	--	--	--
Cluster-14369.101412	-3.0371	8.07e-05	0.00151101	myrcene synthase [Lilium sp. BT-2016]	--	Terpene synthase 10 OS=Ricinus communis OX=3988 GN=TPS10 PE=2 SV=1	Terpene	--	cation binding//carbon-oxygen lyase activity, acting on phosphates//carbon-oxygen lyase activity//lyase activity//magnesium ion binding//ion binding//catalytic activity//binding//metal ion binding//terpene synthase activity	--	B9T536
Cluster-14369.101416	2.65681	3.55e-05	0.000812538	--	--	--	--	--	--	--
Cluster-14369.101425	1.58409	0.000436597	0.0053968	PREDICTED: RNA-binding protein 24 [Phoenix dactylifera]	PREDICTED: Elaeis guineensis RNA-binding protein 24-like (LOC109504763), mRNA	Probable RNA-binding protein ARP1 OS=Arabidopsis thaliana OX=3702 GN=ARP1 PE=2 SV=1	RNA recognition motif. (a.k.a. RRM, RBD, or RNP domain)	--	organic cyclic compound binding//binding//nucleic acid binding//heterocyclic compound binding	--	Q9M1S3
Cluster-14369.101427	-2.58869	0.00567381	0.0338297	PREDICTED: B-box zinc finger protein 24 [Elaeis guineensis]	--	B-box zinc finger protein 24 OS=Arabidopsis thaliana OX=3702 GN=BBX24 PE=1 SV=1	--	--	--	--	Q96288
Cluster-14369.101443	4.74038	3.13e-05	0.000735792	PREDICTED: SWR1-complex protein 4 [Phoenix dactylifera]	PREDICTED: Elaeis guineensis SWR1-complex protein 4 (LOC105032387), transcript variant X4, misc_RNA	SWR1-complex protein 4 OS=Arabidopsis thaliana OX=3702 GN=SWC4 PE=1 SV=1	SANT/Myb-like	--	--	--	Q8VZL6
Cluster-14369.101450	-1.27628	0.00455751	0.0291513	PREDICTED: 14-3-3-like protein [Lupinus angustifolius] >gi|1102689921|gb|OIV89635.1| hypothetical protein TanjilG_12879 [Lupinus angustifolius]	PREDICTED: Phoenix dactylifera 14-3-3 protein 6 (LOC103707957), mRNA	14-3-3-like protein OS=Pisum sativum OX=3888 PE=2 SV=1	--	--	--	--	P46266
Cluster-14369.101453	2.01687	0.000886811	0.00911634	--	--	--	--	--	--	--
Cluster-14369.101460	2.14408	0.00489623	0.0306044	--	--	--	--	--	--	--
Cluster-14369.101464	-0.90745	0.00453958	0.0290754	PREDICTED: protein YIF1B-B [Musa acuminata subsp. malaccensis]	PREDICTED: Asparagus officinalis protein YIF1B-like (LOC109849955), mRNA	Protein YIF1B-B OS=Xenopus laevis OX=8355 GN=yif1b-b PE=2 SV=1	YIF1	--	--	--	Q4FZQ0
Cluster-14369.101471	1.09875	0.00324964	0.0229973	PREDICTED: protein argonaute MEL1-like [Phoenix dactylifera]	PREDICTED: Gossypium hirsutum protein argonaute 1-like (LOC107933654), transcript variant X4, mRNA	Protein argonaute MEL1 OS=Oryza sativa subsp. japonica OX=39947 GN=MEL1 PE=2 SV=1	Argonaute//N-terminal//Mid//Piwi//PAZ//Argonaute	--	protein binding//organic cyclic compound binding//heterocyclic compound binding//nucleic acid binding//binding	--	Q851R2
Cluster-14369.101476	2.50232	0.00622352	0.0360351	protein RAE1-like [Dendrobium catenatum]	PREDICTED: Phoenix dactylifera protein RAE1-like (LOC103715233), mRNA	Protein RAE1 OS=Arabidopsis thaliana OX=3702 GN=RAE1 PE=1 SV=2	WD	--	binding//protein binding	--	Q38942
Cluster-14369.101482	3.21407	4.86e-05	0.00103104	transcription factor TGA2.3 [Amborella trichopoda] >gi|548837356|gb|ERM98134.1| hypothetical protein AMTR_s00095p00059370 [Amborella trichopoda]	--	Transcription factor HBP-1b(c38) OS=Triticum aestivum OX=4565 PE=2 SV=1	Basic	RNA biosynthetic process//regulation of metabolic process//regulation of cellular biosynthetic process//regulation of cellular metabolic process//nucleic acid metabolic process//cellular biosynthetic process//cellular nitrogen compound metabolic process//nitrogen compound metabolic process//cellular macromolecule biosynthetic process//organic cyclic compound biosynthetic process//regulation of bi…	transcription regulator activity//DNA-binding transcription factor activity	--	P23923
Cluster-14369.101500	2.7959	0.00383769	0.0257953	--	--	--	--	--	--	--
Cluster-14369.101501	2.62519	4.64e-08	4.15e-06	--	--	--	--	--	--	--
Cluster-14369.101518	1.87414	0.00130205	0.012073	PREDICTED: serine/threonine-protein phosphatase 5 [Phoenix dactylifera]	PREDICTED: Asparagus officinalis serine/threonine-protein phosphatase 5 (LOC109844727), mRNA	Serine/threonine-protein phosphatase 5 OS=Solanum lycopersicum OX=4081 GN=PP5 PE=1 SV=1	Calcineurin-like phosphoesterase//Tetratricopeptide repeat//Tetratricopeptide repeat//Tetratricopeptide repeat//PPP5 TPR repeat region//Tetratricopeptide repeat	--	catalytic activity//binding//protein binding//hydrolase activity	--	Q84K11
Cluster-14369.10152	-1.70418	1.95e-06	8.3e-05	--	PREDICTED: Phoenix dactylifera ubiquitin-conjugating enzyme E2 4-like (LOC103710362), mRNA	Ubiquitin-conjugating enzyme E2-23 kDa OS=Triticum aestivum OX=4565 GN=UBC4 PE=1 SV=1	Ubiquitin-conjugating	--	--	--	P16577
Cluster-14369.101538	4.96876	0.00103661	0.0102229	PREDICTED: magnesium-chelatase subunit ChlD, chloroplastic isoform X2 [Musa acuminata subsp. malaccensis]	PREDICTED: Elaeis guineensis magnesium-chelatase subunit ChlD, chloroplastic (LOC105045579), mRNA	Magnesium-chelatase subunit ChlD, chloroplastic OS=Nicotiana tabacum OX=4097 GN=CHLD PE=2 SV=1	von//AAA//von	--	--	--	O24133
Cluster-14369.101539	2.02224	0.00084708	0.00880457	hypothetical protein CUMW_246520 [Citrus unshiu] >gi|1315941194|dbj|GAY66156.1| hypothetical protein CUMW_246530 [Citrus unshiu]	Lupinus angustifolius cultivar Tanjil chromosome LG-14	Polyadenylate-binding protein-interacting protein 11 OS=Arabidopsis thaliana OX=3702 GN=CID11 PE=2 SV=1	--	--	--	--	Q9LPI5
Cluster-14369.101540	1.80045	0.000185009	0.00283671	--	--	--	--	--	--	--
Cluster-14369.101543	2.53773	0.00265284	0.0200431	polyadenylate-binding protein-interacting protein 11-like isoform X2 [Asparagus officinalis]	PREDICTED: Elaeis guineensis polyadenylate-binding protein-interacting protein 11-like (LOC105059294), transcript variant X4, mRNA	Polyadenylate-binding protein-interacting protein 9 OS=Arabidopsis thaliana OX=3702 GN=CID9 PE=4 SV=1	RNA	--	organic cyclic compound binding//binding//nucleic acid binding//heterocyclic compound binding	--	Q9LRR6
Cluster-14369.101548	2.15719	2.47e-05	0.000609306	--	--	--	--	--	--	--
Cluster-14369.101554	3.48445	0.000637272	0.00714543	PREDICTED: beta-amylase 8 isoform X1 [Phoenix dactylifera]	PREDICTED: Phoenix dactylifera beta-amylase 8 (LOC103720729), transcript variant X1, mRNA	Beta-amylase 8 OS=Arabidopsis thaliana OX=3702 GN=BAM8 PE=1 SV=1	Glycosyl hydrolase family 14//BES1/BZR1 plant transcription factor, N-terminal	polysaccharide catabolic process//metabolic process//catabolic process//macromolecule catabolic process//primary metabolic process//organic substance catabolic process//carbohydrate metabolic process//polysaccharide metabolic process//carbohydrate catabolic process//macromolecule metabolic process//organic substance metabolic process	hydrolase activity//amylase activity//beta-amylase activity//hydrolase activity, acting on glycosyl bonds//catalytic activity//hydrolase activity, hydrolyzing O-glycosyl compounds	--	Q9FH80
Cluster-14369.101562	0.887831	0.0062992	0.0363377	PREDICTED: DNA gyrase subunit B, chloroplastic/mitochondrial-like [Musa acuminata subsp. malaccensis] >gi|695064794|ref|XP_009420965.1| PREDICTED: DNA gyrase subunit B, chloroplastic/mitochondrial-like [Musa acuminata subsp. malaccensis] >gi|695064796|ref|XP_009420966.1| PREDICTED: DNA gyrase subunit B, chloroplastic/mitochondrial-like [Musa acuminata subsp. malaccensis] >gi|695064798|ref|XP_0094…	PREDICTED: Elaeis guineensis DNA gyrase subunit B, chloroplastic/mitochondrial (LOC105053232), mRNA	DNA gyrase subunit B, chloroplastic/mitochondrial OS=Nicotiana benthamiana OX=4100 GN=GYRB PE=2 SV=1	Histidine//DNA//DNA//Toprim	DNA conformation change//nucleic acid metabolic process//cellular nitrogen compound metabolic process//nitrogen compound metabolic process//organic cyclic compound metabolic process//nucleobase-containing compound metabolic process//cellular macromolecule metabolic process//cellular component organization//organic substance metabolic process//cellular component organization or biogenesis//primary…	ATPase activity//purine ribonucleoside triphosphate binding//heterocyclic compound binding//drug binding//binding//nucleic acid binding//DNA binding//ion binding//DNA topoisomerase type II (ATP-hydrolyzing) activity//anion binding//ATPase activity, coupled//nucleotide binding//purine nucleotide binding//ATP binding//hydrolase activity//nucleoside-triphosphatase activity//nucleoside phosphate bind…	--	Q5YLB4
Cluster-14369.101564	1.20481	0.00248776	0.0191099	PREDICTED: DNA gyrase subunit B, chloroplastic/mitochondrial [Elaeis guineensis]	PREDICTED: Asparagus officinalis DNA gyrase subunit B, chloroplastic/mitochondrial-like (LOC109848072), transcript variant X2, mRNA	DNA gyrase subunit B, chloroplastic/mitochondrial OS=Nicotiana benthamiana OX=4100 GN=GYRB PE=2 SV=1	Histidine//DNA//DNA//Toprim	DNA conformation change//nucleic acid metabolic process//cellular nitrogen compound metabolic process//nitrogen compound metabolic process//organic cyclic compound metabolic process//nucleobase-containing compound metabolic process//cellular macromolecule metabolic process//cellular component organization//organic substance metabolic process//cellular component organization or biogenesis//primary…	ATPase activity//purine ribonucleoside triphosphate binding//heterocyclic compound binding//drug binding//binding//nucleic acid binding//DNA binding//ion binding//DNA topoisomerase type II (ATP-hydrolyzing) activity//anion binding//ATPase activity, coupled//nucleotide binding//purine nucleotide binding//ATP binding//hydrolase activity//nucleoside-triphosphatase activity//nucleoside phosphate bind…	--	Q5YLB4
Cluster-14369.101568	2.54802	6.19e-06	0.000207728	PREDICTED: DNA gyrase subunit B, chloroplastic/mitochondrial [Elaeis guineensis]	PREDICTED: Asparagus officinalis DNA gyrase subunit B, chloroplastic/mitochondrial-like (LOC109848072), transcript variant X2, mRNA	DNA gyrase subunit B, chloroplastic/mitochondrial OS=Nicotiana benthamiana OX=4100 GN=GYRB PE=2 SV=1	Histidine kinase-, DNA gyrase B-, and HSP90-like ATPase//DNA gyrase B	DNA conformation change//nucleic acid metabolic process//cellular nitrogen compound metabolic process//nitrogen compound metabolic process//organic cyclic compound metabolic process//nucleobase-containing compound metabolic process//cellular macromolecule metabolic process//cellular component organization//organic substance metabolic process//cellular component organization or biogenesis//primary…	ATPase activity//purine ribonucleoside triphosphate binding//heterocyclic compound binding//drug binding//binding//nucleic acid binding//DNA binding//ion binding//DNA topoisomerase type II (ATP-hydrolyzing) activity//anion binding//ATPase activity, coupled//nucleotide binding//purine nucleotide binding//ATP binding//hydrolase activity//nucleoside-triphosphatase activity//nucleoside phosphate bind…	--	Q5YLB4
Cluster-14369.101569	4.14318	0.000844564	0.00878549	PREDICTED: DNA gyrase subunit B, chloroplastic/mitochondrial [Elaeis guineensis]	PREDICTED: Asparagus officinalis DNA gyrase subunit B, chloroplastic/mitochondrial-like (LOC109848072), transcript variant X2, mRNA	DNA gyrase subunit B, chloroplastic/mitochondrial OS=Nicotiana benthamiana OX=4100 GN=GYRB PE=2 SV=1	Histidine kinase-, DNA gyrase B-, and HSP90-like ATPase//DNA gyrase B subunit, carboxyl terminus//DNA gyrase B//Toprim domain	DNA conformation change//nucleic acid metabolic process//cellular nitrogen compound metabolic process//nitrogen compound metabolic process//organic cyclic compound metabolic process//nucleobase-containing compound metabolic process//cellular macromolecule metabolic process//cellular component organization//organic substance metabolic process//cellular component organization or biogenesis//primary…	ATPase activity//purine ribonucleoside triphosphate binding//heterocyclic compound binding//drug binding//binding//nucleic acid binding//DNA binding//ion binding//DNA topoisomerase type II (ATP-hydrolyzing) activity//anion binding//ATPase activity, coupled//nucleotide binding//purine nucleotide binding//ATP binding//hydrolase activity//nucleoside-triphosphatase activity//nucleoside phosphate bind…	--	Q5YLB4
Cluster-14369.101573	3.16091	0.000635846	0.00713563	--	--	--	--	--	--	--
Cluster-14369.101580	1.22941	0.00331755	0.0233487	PREDICTED: zinc finger CCCH domain-containing protein 13 [Elaeis guineensis]	--	--	--	--	--	--
Cluster-14369.101586	2.72391	0.000282063	0.00388079	putative E3 ubiquitin-protein ligase XBOS34 [Apostasia shenzhenica]	--	--	--	--	--	--
Cluster-14369.101587	4.87134	5.25e-05	0.00109108	PREDICTED: uncharacterized protein LOC103719555 [Phoenix dactylifera]	--	--	--	--	--	--
Cluster-14369.101588	4.74113	4.41e-06	0.000159627	putative E3 ubiquitin-protein ligase XBOS34 [Apostasia shenzhenica]	--	--	--	--	--	--
Cluster-14369.101604	2.71514	7.33e-06	0.000238208	PREDICTED: uncharacterized protein LOC105042919 [Elaeis guineensis] >gi|1130657342|ref|XP_019705266.1| PREDICTED: uncharacterized protein LOC105042919 [Elaeis guineensis]	--	Inositol-3-phosphate synthase OS=Nicotiana paniculata OX=62141 GN=INPS1 PE=2 SV=1	Myo-inositol-1-phosphate	polyol biosynthetic process//polyol metabolic process//cellular biosynthetic process//small molecule metabolic process//small molecule biosynthetic process//organic substance biosynthetic process//cellular carbohydrate metabolic process//organic substance metabolic process//phospholipid metabolic process//lipid metabolic process//alcohol biosynthetic process//cellular process//cellular carbohydra…	intramolecular lyase activity//inositol-3-phosphate synthase activity//isomerase activity//catalytic activity	--	Q9SSV4
Cluster-14369.101624	3.76222	0.000567535	0.0065582	transcription factor bHLH112-like isoform X2 [Asparagus officinalis]	PREDICTED: Musa acuminata subsp. malaccensis transcription factor bHLH112-like (LOC103988180), mRNA	Transcription factor bHLH123 OS=Arabidopsis thaliana OX=3702 GN=BHLH123 PE=1 SV=1	--	--	--	--	Q8GXT3
Cluster-14369.101627	4.45184	6.5e-08	5.44e-06	PREDICTED: LOW QUALITY PROTEIN: protein RCC2 homolog [Phoenix dactylifera]	PREDICTED: Musa acuminata subsp. malaccensis protein RCC2 (LOC103993186), mRNA	Protein RCC2 OS=Mus musculus OX=10090 GN=Rcc2 PE=1 SV=1	Regulator//Regulator	--	--	--	Q8BK67
Cluster-14369.101633	1.53849	0.00110333	0.0107006	PREDICTED: myosin-11-like [Phoenix dactylifera]	--	Myosin-11 OS=Homo sapiens OX=9606 GN=MYH11 PE=1 SV=3	--	--	--	--	P35749
Cluster-14369.101640	2.07043	0.00316956	0.0226066	PREDICTED: uncharacterized protein LOC103707578 [Phoenix dactylifera]	--	--	--	--	--	--
Cluster-14369.101641	-3.60543	0.007662	0.0415042	asparagine synthetase [glutamine-hydrolyzing] 3 [Quercus suber]	PREDICTED: Sorghum bicolor asparagine synthetase [glutamine-hydrolyzing] 2 (LOC8065772), mRNA	Asparagine synthetase [glutamine-hydrolyzing] OS=Brassica oleracea OX=3712 PE=2 SV=2	Asparagine	primary metabolic process//carboxylic acid metabolic process//cellular biosynthetic process//cellular nitrogen compound metabolic process//nitrogen compound metabolic process//aspartate family amino acid biosynthetic process//aspartate family amino acid metabolic process//small molecule biosynthetic process//monocarboxylic acid biosynthetic process//organic substance biosynthetic process//asparag…	ligase activity, forming carbon-nitrogen bonds//asparagine synthase (glutamine-hydrolyzing) activity//ligase activity//catalytic activity//carbon-nitrogen ligase activity, with glutamine as amido-N-donor	--	P49091
Cluster-14369.101650	2.86218	0.000839426	0.00874377	--	--	--	--	--	--	--
Cluster-14369.101657	2.29622	0.00127924	0.0119194	PREDICTED: cinnamoyl-CoA reductase 1 [Phoenix dactylifera]	PREDICTED: Arachis duranensis protein indeterminate-domain 4, chloroplastic (LOC107467416), mRNA	Protein indeterminate-domain 5, chloroplastic OS=Arabidopsis thaliana OX=3702 GN=IDD5 PE=1 SV=1	3-beta	lipid metabolic process//primary metabolic process//biosynthetic process//metabolic process//organic cyclic compound biosynthetic process//steroid metabolic process//organic substance biosynthetic process//organic cyclic compound metabolic process//organic substance metabolic process//oxidation-reduction process//lipid biosynthetic process//steroid biosynthetic process	steroid dehydrogenase activity//steroid dehydrogenase activity, acting on the CH-OH group of donors, NAD or NADP as acceptor//catalytic activity//3-beta-hydroxy-delta5-steroid dehydrogenase activity//oxidoreductase activity//oxidoreductase activity, acting on CH-OH group of donors//oxidoreductase activity, acting on the CH-OH group of donors, NAD or NADP as acceptor	--	Q9ZUL3
Cluster-14369.101659	3.84894	0.000225171	0.00329404	PREDICTED: ABC transporter C family member 13 isoform X3 [Phoenix dactylifera]	PREDICTED: Dendrobium catenatum ABC transporter C family member 13-like (LOC110114992), partial mRNA	ABC transporter C family member 13 OS=Arabidopsis thaliana OX=3702 GN=ABCC13 PE=2 SV=3	ABC//ABC	transport//establishment of localization//localization//transmembrane transport	purine ribonucleoside triphosphate binding//drug binding//binding//ATPase activity//nucleotide binding//heterocyclic compound binding//anion binding//ATPase activity, coupled to transmembrane movement of substances//ATPase activity, coupled//ion binding//primary active transmembrane transporter activity//nucleoside phosphate binding//purine nucleotide binding//active transmembrane transporter act…	intrinsic component of membrane//integral component of membrane//membrane//membrane part	Q9SKX0
Cluster-14369.101662	3.33641	1.37e-05	0.000385765	--	--	--	--	--	--	--
Cluster-14369.101665	1.42512	0.00135653	0.012457	--	PREDICTED: Prunus persica probable LRR receptor-like serine/threonine-protein kinase At1g34110 (LOC18766768), mRNA	Probable LRR receptor-like serine/threonine-protein kinase At1g34110 OS=Arabidopsis thaliana OX=3702 GN=At1g34110 PE=2 SV=2	--	--	--	--	C0LGF5
Cluster-14369.101666	1.57902	0.00200318	0.0164407	--	--	--	--	--	--	--
Cluster-14369.101673	3.62231	0.00802017	0.042772	PREDICTED: ribonuclease E/G-like protein, chloroplastic isoform X1 [Phoenix dactylifera]	Dioscorea polystachya AT4G04930 mRNA, partial sequence	Ribonuclease E/G-like protein, chloroplastic OS=Arabidopsis thaliana OX=3702 GN=RNE PE=1 SV=1	Starch//Ribonuclease	--	nucleic acid binding//organic cyclic compound binding//polysaccharide binding//carbohydrate binding//heterocyclic compound binding//RNA binding//starch binding//pattern binding//binding	--	F4IV66
Cluster-14369.101680	-1.46351	0.000100184	0.00178393	PREDICTED: histidine protein methyltransferase 1 homolog [Musa acuminata subsp. malaccensis] >gi|695055649|ref|XP_009416015.1| PREDICTED: histidine protein methyltransferase 1 homolog [Musa acuminata subsp. malaccensis]	--	--	--	--	--	--
Cluster-14369.10172	-3.7428	0.000144269	0.00235978	LOW QUALITY PROTEIN: anthocyanidin 5,3-O-glucosyltransferase-like [Asparagus officinalis]	PREDICTED: Zea mays uncharacterized LOC100383589 (LOC100383589), transcript variant X1, mRNA	UDP-glycosyltransferase 88F3 OS=Pyrus communis OX=23211 GN=UGT88F3 PE=2 SV=1	--	--	--	--	D3UAG7
Cluster-14369.10174	3.94007	0.00102654	0.010152	hypothetical protein T459_30999 [Capsicum annuum]	--	--	--	--	--	--
Cluster-14369.101747	2.83905	0.00474249	0.0299297	probable boron transporter 2 isoform X1 [Momordica charantia]	Dioscorea cayenensis clone PL1_H12 microsatellite sequence	Boron transporter 1 OS=Arabidopsis thaliana OX=3702 GN=BOR1 PE=1 SV=1	HCO3-	transport//localization//anion transport//establishment of localization//ion transport	--	membrane//integral component of membrane//membrane part//intrinsic component of membrane	Q8VYR7
Cluster-14369.101751	1.84518	0.000347009	0.00453364	PREDICTED: delta(14)-sterol reductase [Musa acuminata subsp. malaccensis]	--	Delta(14)-sterol reductase OS=Arabidopsis thaliana OX=3702 GN=FK PE=1 SV=2	--	--	--	--	Q9LDR4
Cluster-14369.101762	-1.57656	0.00124591	0.0116876	cytochrome b-c1 complex subunit 9-like [Olea europaea var. sylvestris]	PREDICTED: Phoenix dactylifera cytochrome b-c1 complex subunit 9 (LOC103717998), mRNA	Cytochrome b-c1 complex subunit 9 OS=Solanum tuberosum OX=4113 PE=1 SV=1	Ubiquinol-cytochrome C reductase, UQCRX/QCR9 like	phosphorylation//purine ribonucleoside monophosphate metabolic process//cellular nitrogen compound metabolic process//small molecule metabolic process//ribonucleoside monophosphate metabolic process//nucleoside monophosphate metabolic process//purine nucleoside monophosphate metabolic process//ribonucleotide metabolic process//organic cyclic compound metabolic process//nucleobase-containing compo…	--	envelope//cytoplasm//organelle membrane//membrane//mitochondrion//mitochondrial membrane part//catalytic complex//organelle envelope//mitochondrial membrane//oxidoreductase complex//intracellular membrane-bounded organelle//organelle inner membrane//cell//intracellular//mitochondrial inner membrane//mitochondrial envelope//mitochondrial respiratory chain//mitochondrial part//intracellular part//m…	P46270
Cluster-14369.101779	3.97053	1.82e-05	0.000482332	PREDICTED: VIN3-like protein 2 isoform X1 [Elaeis guineensis]	PREDICTED: Juglans regia VIN3-like protein 2 (LOC108998825), transcript variant X3, mRNA	VIN3-like protein 2 OS=Arabidopsis thaliana OX=3702 GN=VIL2 PE=1 SV=1	PHD	--	--	--	Q9SUM4
Cluster-14369.101787	1.89518	0.00309964	0.0222842	--	--	--	--	--	--	--
Cluster-14369.101807	2.35203	6.37e-05	0.00126298	--	--	--	--	--	--	--
Cluster-14369.101809	2.56371	0.00460669	0.029364	--	--	--	--	--	--	--
Cluster-14369.10182	-4.10921	9.63e-06	0.000293368	putative germin-like protein 9-2 [Asparagus officinalis] >gi|1141997575|gb|ONK78793.1| uncharacterized protein A4U43_C02F22490 [Asparagus officinalis]	--	Germin-like protein 9-3 OS=Oryza sativa subsp. japonica OX=39947 GN=Os09g0568700 PE=2 SV=1	Cupin domain//Cupin	--	nutrient reservoir activity	--	Q652P9
Cluster-14369.101822	4.37039	8.41e-05	0.00155762	--	--	--	--	--	--	--
Cluster-14369.101831	1.92841	0.00464458	0.0295248	PREDICTED: uncharacterized protein LOC103972189 [Musa acuminata subsp. malaccensis]	PREDICTED: Elaeis guineensis uncharacterized LOC105053898 (LOC105053898), transcript variant X3, mRNA	SH2 domain-containing protein B OS=Arabidopsis thaliana OX=3702 GN=SHB PE=1 SV=1	Concanavalin A-like lectin/glucanases superfamily	--	--	--	Q56XZ1
Cluster-14369.101834	3.49874	0.000551803	0.00642813	GPI ethanolamine phosphate transferase 1 [Ananas comosus]	PREDICTED: Ricinus communis GPI ethanolamine phosphate transferase 1 (LOC8280579), transcript variant X3, mRNA	GPI ethanolamine phosphate transferase 1 OS=Mus musculus OX=10090 GN=Pign PE=2 SV=2	Phosphatidylinositolglycan	cellular macromolecule biosynthetic process//organic substance biosynthetic process//glycerolipid metabolic process//GPI anchor metabolic process//GPI anchor biosynthetic process//phosphatidylinositol biosynthetic process//glycolipid metabolic process//liposaccharide metabolic process//phospholipid metabolic process//membrane lipid metabolic process//cellular process//glycolipid biosynthetic proc…	transferase activity//catalytic activity	endoplasmic reticulum//endoplasmic reticulum membrane//nuclear outer membrane-endoplasmic reticulum membrane network//cytoplasm//organelle subcompartment//endoplasmic reticulum part//membrane//endoplasmic reticulum subcompartment//intracellular membrane-bounded organelle//cell part//cell//intracellular//intracellular part//membrane part//organelle part//intracellular organelle//membrane-bounded o…	Q9R1S3
Cluster-14369.101839	2.22874	1.14e-05	0.000334976	PREDICTED: LOW QUALITY PROTEIN: GPI ethanolamine phosphate transferase 1 [Elaeis guineensis]	PREDICTED: Vitis vinifera GPI ethanolamine phosphate transferase 1 (LOC100254323), transcript variant X2, misc_RNA	GPI ethanolamine phosphate transferase 1 OS=Neurospora crassa (strain ATCC 24698 / 74-OR23-1A / CBS 708.71 / DSM 1257 / FGSC 987) OX=367110 GN=mcd-4 PE=3 SV=1	Type//Phosphatidylinositolglycan	cellular macromolecule biosynthetic process//organic substance biosynthetic process//glycerolipid metabolic process//GPI anchor metabolic process//GPI anchor biosynthetic process//phosphatidylinositol biosynthetic process//glycolipid metabolic process//liposaccharide metabolic process//phospholipid metabolic process//membrane lipid metabolic process//cellular process//glycolipid biosynthetic proc…	transferase activity//catalytic activity	endoplasmic reticulum//endoplasmic reticulum membrane//nuclear outer membrane-endoplasmic reticulum membrane network//cytoplasm//organelle subcompartment//endoplasmic reticulum part//membrane//endoplasmic reticulum subcompartment//intracellular membrane-bounded organelle//cell part//cell//intracellular//intracellular part//membrane part//organelle part//intracellular organelle//membrane-bounded o…	Q7SAP1
Cluster-14369.101840	4.75033	1.36e-05	0.000382728	Putative gag-pol polyprotein, identical [Solanum demissum]	--	--	--	--	--	--
Cluster-14369.101850	2.9221	6.6e-05	0.0012957	--	--	--	--	--	--	--
Cluster-14369.101856	2.91857	7.36e-05	0.00140779	PREDICTED: protein yippee-like isoform X4 [Elaeis guineensis]	PREDICTED: Solanum lycopersicum protein yippee-like (LOC101250064), mRNA	Protein yippee-like OS=Solanum tuberosum OX=4113 PE=2 SV=1	Yippee	--	--	--	P59234
Cluster-14369.101858	-1.28487	0.00965541	0.0484834	protein yippee-like [Chenopodium quinoa] >gi|1219086000|ref|XP_021769171.1| protein yippee-like [Chenopodium quinoa] >gi|1219086002|ref|XP_021769172.1| protein yippee-like [Chenopodium quinoa]	PREDICTED: Vitis vinifera protein yippee-like (LOC100258793), transcript variant X2, mRNA	Protein yippee-like OS=Solanum tuberosum OX=4113 PE=2 SV=1	Yippee	--	--	--	P59234
Cluster-14369.101864	4.16406	0.0001422	0.00233785	--	--	--	--	--	--	--
Cluster-14369.101866	3.68542	0.00158415	0.0139567	PREDICTED: bifunctional protein FolD 2 [Elaeis guineensis]	--	Bifunctional protein FolD 2 OS=Arabidopsis thaliana OX=3702 GN=FOLD2 PE=2 SV=1	Tetrahydrofolate dehydrogenase/cyclohydrolase, NAD(P)-binding domain	--	catalytic activity//oxidoreductase activity, acting on the CH-NH group of donors//oxidoreductase activity, acting on the CH-NH group of donors, NAD or NADP as acceptor//methylenetetrahydrofolate dehydrogenase (NADP+) activity//oxidoreductase activity	--	Q9LHH7
Cluster-14369.101867	-2.54559	0.000159208	0.00253777	PREDICTED: ribosomal RNA small subunit methyltransferase E [Phoenix dactylifera] >gi|672133294|ref|XP_008790259.1| PREDICTED: ribosomal RNA small subunit methyltransferase E [Phoenix dactylifera] >gi|672133296|ref|XP_008790260.1| PREDICTED: ribosomal RNA small subunit methyltransferase E [Phoenix dactylifera] >gi|672133298|ref|XP_008790261.1| PREDICTED: ribosomal RNA small subunit methyltransfera…	--	Ribosomal RNA small subunit methyltransferase E OS=Synechocystis sp. (strain PCC 6803 / Kazusa) OX=1111708 GN=rsmE PE=3 SV=1	RNA methyltransferase	ncRNA processing//primary metabolic process//cellular process//cellular aromatic compound metabolic process//cellular component biogenesis//nucleic acid metabolic process//cellular nitrogen compound metabolic process//nitrogen compound metabolic process//metabolic process//ncRNA metabolic process//organic cyclic compound metabolic process//gene expression//RNA metabolic process//nucleobase-contai…	catalytic activity//methyltransferase activity//transferase activity//transferase activity, transferring one-carbon groups	--	P72667
Cluster-14369.101880	-1.67142	0.000393368	0.00498915	PREDICTED: ATP-dependent 6-phosphofructokinase 2-like, partial [Phoenix dactylifera]	PREDICTED: Phoenix dactylifera ATP-dependent 6-phosphofructokinase 2-like (LOC103698925), mRNA	ATP-dependent 6-phosphofructokinase 2 OS=Arabidopsis thaliana OX=3702 GN=PFK2 PE=1 SV=1	Heavy-metal-associated//Phosphofructokinase	organophosphate catabolic process//coenzyme metabolic process//oxidoreduction coenzyme metabolic process//nucleotide phosphorylation//nucleotide catabolic process//purine ribonucleoside monophosphate metabolic process//cellular nitrogen compound metabolic process//nucleotide biosynthetic process//small molecule metabolic process//small molecule biosynthetic process//nucleoside monophosphate metab…	carbohydrate kinase activity//transferase activity//ion binding//metal ion binding//6-phosphofructokinase activity//binding//phosphofructokinase activity//cation binding//kinase activity//phosphotransferase activity, alcohol group as acceptor//transferase activity, transferring phosphorus-containing groups//catalytic activity	--	Q9FIK0
Cluster-14369.101888	1.97955	3.34e-05	0.000775271	hypothetical protein GOBAR_DD00509 [Gossypium barbadense]	PREDICTED: Zea mays hypothetical protein (LOC103627801), transcript variant X5, mRNA	--	--	--	--	--
Cluster-14369.101890	2.95588	0.0100887	0.0498795	hypothetical protein AQUCO_00200581v1 [Aquilegia coerulea]	PREDICTED: Sorghum bicolor probable methyltransferase PMT2 (LOC8080476), mRNA	Probable methyltransferase PMT2 OS=Arabidopsis thaliana OX=3702 GN=At1g26850 PE=2 SV=2	Putative S-adenosyl-L-methionine-dependent methyltransferase	--	catalytic activity//transferase activity//transferase activity, transferring one-carbon groups//methyltransferase activity	--	B9DFI7
Cluster-14369.101896	2.71688	0.00234149	0.0182994	--	PREDICTED: Ananas comosus 2-C-methyl-D-erythritol 4-phosphate cytidylyltransferase, chloroplastic (LOC109708635), transcript variant X1, mRNA	2-C-methyl-D-erythritol 4-phosphate cytidylyltransferase, chloroplastic OS=Arabidopsis thaliana OX=3702 GN=ISPD PE=1 SV=1	2-C-methyl-D-erythritol	--	cytidylyltransferase activity//nucleotidyltransferase activity//transferase activity, transferring phosphorus-containing groups//transferase activity//catalytic activity	--	P69834
Cluster-14369.101909	4.00023	1.37e-06	6.24e-05	--	--	--	--	--	--	--
Cluster-14369.101911	1.36894	0.0100719	0.0498395	PREDICTED: protein GLE1 [Musa acuminata subsp. malaccensis]	--	Nucleoporin GLE1 OS=Danio rerio OX=7955 GN=gle1 PE=2 SV=2	GLE1-like protein	nucleobase-containing compound transport//nuclear transport//nuclear export//protein export from nucleus//ribonucleoprotein complex export from nucleus//protein localization//mRNA transport//amide transport//cellular macromolecule localization//ribonucleoprotein complex localization//nitrogen compound transport//organic substance metabolic process//gene expression//organic substance transport//ma…	--	envelope//intracellular organelle//intracellular//membrane-bounded organelle//organelle//nucleus//nuclear envelope//organelle envelope//intracellular part//endomembrane system//protein-containing complex//intracellular membrane-bounded organelle//nuclear pore//cell part//cell//intracellular organelle part//nuclear part//organelle part	Q6DRB1
Cluster-14369.101912	2.11145	0.00898309	0.0462145	uncharacterized protein LOC18424588 [Amborella trichopoda] >gi|548834215|gb|ERM96652.1| hypothetical protein AMTR_s00001p00272450 [Amborella trichopoda]	--	--	--	--	--	--
Cluster-14369.101914	-4.26523	0.00410092	0.0270767	PREDICTED: peamaclein-like [Elaeis guineensis]	PREDICTED: Musa acuminata subsp. malaccensis peamaclein-like (LOC103987240), mRNA	Snakin-1 OS=Solanum tuberosum OX=4113 GN=SN1 PE=1 SV=1	--	--	--	--	Q948Z4
Cluster-14369.101915	4.0997	7.5e-06	0.000242651	PREDICTED: peamaclein-like [Elaeis guineensis]	PREDICTED: Musa acuminata subsp. malaccensis peamaclein-like (LOC103987240), mRNA	Snakin-1 OS=Solanum tuberosum OX=4113 GN=SN1 PE=1 SV=1	--	--	--	--	Q948Z4
Cluster-14369.101935	-1.37302	0.00159675	0.0140394	PREDICTED: thioredoxin-1-like [Phoenix dactylifera] >gi|672204174|ref|XP_008778842.1| PREDICTED: thioredoxin-1-like [Phoenix dactylifera]	--	Thioredoxin M1, chloroplastic OS=Oryza sativa subsp. japonica OX=39947 GN=Os02g0639900 PE=2 SV=1	Thioredoxin//Thioredoxin-like domain//Thioredoxin	cellular homeostasis//cellular process//regulation of cellular process//homeostatic process//biological regulation//cell redox homeostasis//regulation of biological quality//regulation of biological process	--	--	Q6H7E4
Cluster-14369.101939	1.24456	0.001187	0.0112822	PREDICTED: CRM-domain containing factor CFM3, chloroplastic/mitochondrial-like [Musa acuminata subsp. malaccensis]	--	CRM-domain containing factor CFM3, chloroplastic/mitochondrial OS=Zea mays OX=4577 GN=CFM3 PE=1 SV=1	CRS1 / YhbY (CRM) domain	--	organic cyclic compound binding//RNA binding//heterocyclic compound binding//nucleic acid binding//binding	--	A7XN92
Cluster-14369.101943	5.27274	2.85e-07	1.8e-05	1-aminocyclopropane-1-carboxylate synthase 7 [Asparagus officinalis] >gi|1141999875|gb|ONK80691.1| uncharacterized protein A4U43_C01F20660 [Asparagus officinalis]	Populus trichocarpa 1-aminocyclopropene-1-carboxylate synthase 3c family protein (POPTR_0018s06960g) mRNA, complete cds	1-aminocyclopropane-1-carboxylate synthase 7 OS=Arabidopsis thaliana OX=3702 GN=ACS7 PE=1 SV=1	--	--	--	--	Q9STR4
Cluster-14369.101958	1.58815	0.00555408	0.0333285	--	PREDICTED: Elaeis guineensis uncharacterized LOC105059618 (LOC105059618), transcript variant X2, mRNA	--	Domain//Protein	--	--	--
Cluster-14369.101973	3.25585	1.54e-05	0.00042296	--	--	--	--	--	--	--
Cluster-14369.101990	3.74249	0.00695282	0.0388281	hypothetical protein MANES_08G147300 [Manihot esculenta]	PREDICTED: Ananas comosus putative serine/threonine-protein kinase (LOC109722670), mRNA	Probable leucine-rich repeat receptor-like protein kinase At5g49770 OS=Arabidopsis thaliana OX=3702 GN=At5g49770 PE=2 SV=1	Protein//Protein	phosphorylation//nitrogen compound metabolic process//cellular protein metabolic process//cellular macromolecule metabolic process//organic substance metabolic process//protein phosphorylation//cellular process//cellular protein modification process//macromolecule modification//protein modification process//metabolic process//primary metabolic process//organonitrogen compound metabolic process//p…	purine ribonucleoside triphosphate binding//drug binding//binding//nucleotide binding//heterocyclic compound binding//nucleoside phosphate binding//anion binding//ion binding//transferase activity//protein kinase activity//purine nucleotide binding//ATP binding//kinase activity//catalytic activity, acting on a protein//small molecule binding//catalytic activity//adenyl nucleotide binding//transfe…	--	Q9LT96
Cluster-14369.102011	3.94689	5.56e-10	1.04e-07	--	--	--	--	--	--	--
Cluster-14369.102016	2.1729	0.00296304	0.021585	--	--	--	--	--	--	--
Cluster-14369.102026	3.24806	0.00118788	0.011287	--	--	--	--	--	--	--
Cluster-14369.10203	-4.3247	9.16e-06	0.000282009	PREDICTED: LOW QUALITY PROTEIN: beta-fructofuranosidase 1 [Phoenix dactylifera]	PREDICTED: Ananas comosus beta-fructofuranosidase 1-like (LOC109707065), mRNA	Beta-fructofuranosidase 1 OS=Zea mays OX=4577 GN=IVR1 PE=3 SV=1	Glycosyl//Domain//Glycosyl	--	hydrolase activity//glucosidase activity//hydrolase activity, hydrolyzing O-glycosyl compounds//hydrolase activity, acting on glycosyl bonds//alpha-glucosidase activity//catalytic activity//beta-fructofuranosidase activity//sucrose alpha-glucosidase activity	--	P49175
Cluster-14369.102031	4.42603	0.00144431	0.0130195	--	--	Succinate-semialdehyde dehydrogenase (acetylating) OS=Metallosphaera sedula (strain ATCC 51363 / DSM 5348 / JCM 9185 / NBRC 15509 / TH2) OX=399549 GN=Msed_1424 PE=1 SV=1	Zinc-binding//Alcohol	oxidation-reduction process//metabolic process	--	--	A4YGN0
Cluster-14369.102049	1.83298	0.00567733	0.0338377	hypothetical protein B456_002G063300 [Gossypium raimondii]	PREDICTED: Juglans regia malate dehydrogenase, mitochondrial-like (LOC108992489), mRNA	Malate dehydrogenase, mitochondrial OS=Citrullus lanatus OX=3654 GN=MMDH PE=1 SV=1	lactate/malate	metabolic process//oxidation-reduction process	catalytic activity//oxidoreductase activity, acting on CH-OH group of donors//oxidoreductase activity, acting on the CH-OH group of donors, NAD or NADP as acceptor//oxidoreductase activity	--	P17783
Cluster-14369.102055	2.02412	2.49e-06	0.000100578	--	--	--	--	--	--	--
Cluster-14369.102065	3.69696	5.33e-05	0.00110325	ATP synthase subunit alpha, chloroplastic [Ananas comosus]	Dioscorea villosa plastid, complete genome	ATP synthase subunit alpha, chloroplastic OS=Dioscorea elephantipes OX=145284 GN=atpA PE=3 SV=1	--	--	--	--	A6MMJ2
Cluster-14369.102070	-1.17028	0.00660391	0.0375315	PREDICTED: uncharacterized protein LOC103714481 [Phoenix dactylifera]	PREDICTED: Phoenix dactylifera uncharacterized LOC103714481 (LOC103714481), mRNA	--	Protein of unknown function (DUF3110)	--	--	--
Cluster-14369.102093	2.24072	0.0088307	0.0456364	--	--	--	--	--	--	--
Cluster-14369.102103	1.38556	0.000580919	0.00668298	PREDICTED: metal tolerance protein 4 isoform X1 [Elaeis guineensis]	PREDICTED: Phoenix dactylifera metal tolerance protein 4-like (LOC103708630), mRNA	Metal tolerance protein 4 OS=Oryza sativa subsp. japonica OX=39947 GN=MTP4 PE=2 SV=1	Cation	cation transport//transport//transmembrane transport//ion transport//establishment of localization//localization	ion transmembrane transporter activity//transmembrane transporter activity//transporter activity//cation transmembrane transporter activity	membrane//integral component of membrane//membrane part//intrinsic component of membrane	Q10PP8
Cluster-14369.102108	1.97002	0.00153458	0.0136055	--	--	--	--	--	--	--
Cluster-14369.102113	2.78477	0.00200615	0.0164592	PREDICTED: haloalkane dehalogenase [Phoenix dactylifera]	PREDICTED: Nelumbo nucifera haloalkane dehalogenase (LOC104592505), mRNA	--	--	--	--	--
Cluster-14369.102119	3.3992	0.000145748	0.0023783	ribokinase [Ananas comosus]	PREDICTED: Phalaenopsis equestris ketohexokinase-like (LOC110033870), transcript variant X3, mRNA	--	pfkB	--	--	--
Cluster-14369.102122	3.49105	0.00200489	0.0164524	hypothetical protein GOBAR_AA01431 [Gossypium barbadense]	Lotus japonicus genomic DNA, chromosome 3, clone: LjT48D11, TM0142, complete sequence	Probable zinc metallopeptidase EGY3, chloroplastic OS=Arabidopsis thaliana OX=3702 GN=EGY3 PE=1 SV=1	--	--	--	--	Q9LMU1
Cluster-14369.102133	-2.07365	6.4e-05	0.00126767	PREDICTED: oligoribonuclease isoform X1 [Elaeis guineensis]	PREDICTED: Erythranthe guttatus oligoribonuclease-like (LOC105965436), transcript variant X2, mRNA	Oligoribonuclease OS=Arabidopsis thaliana OX=3702 GN=At2g26970 PE=2 SV=2	--	--	--	--	Q9ZVE0
Cluster-14369.102157	2.45104	0.00313519	0.02244	PREDICTED: dnaJ protein ERDJ7 [Elaeis guineensis]	PREDICTED: Elaeis guineensis dnaJ protein ERDJ7 (LOC105033692), mRNA	DnaJ protein ERDJ7 OS=Oryza sativa subsp. japonica OX=39947 GN=ERDJ7 PE=3 SV=1	DnaJ	--	--	--	Q2QUP1
Cluster-14369.102158	1.79404	0.0059572	0.0349489	PREDICTED: LOW QUALITY PROTEIN: phosphatidylinositol 4-phosphate 5-kinase 6 [Phoenix dactylifera]	PREDICTED: Tarenaya hassleriana phosphatidylinositol 4-phosphate 5-kinase 6 (LOC104826728), mRNA	Phosphatidylinositol 4-phosphate 5-kinase 4 OS=Arabidopsis thaliana OX=3702 GN=PIP5K4 PE=4 SV=1	MORN repeat	--	--	--	Q9M1K2
Cluster-14369.102163	1.30454	0.000962864	0.00969784	--	--	Ribosome biogenesis protein NOP53 OS=Arabidopsis thaliana OX=3702 GN=At2g40430 PE=1 SV=2	Nop53	--	--	--	O22892
Cluster-14369.102164	-1.33745	0.00951419	0.048023	PREDICTED: uncharacterized protein LOC105032737 [Elaeis guineensis]	--	--	--	--	--	--
Cluster-14369.102165	4.94004	2.14e-05	0.000546752	--	--	--	--	--	--	--
Cluster-14369.102167	1.94287	9.5e-06	0.000290006	jmjC domain-containing protein C isoform X2 [Prunus persica] >gi|1139758022|gb|ONH93479.1| hypothetical protein PRUPE_8G234700 [Prunus persica]	PREDICTED: Asparagus officinalis serine/threonine-protein phosphatase 7 long form homolog (LOC109848110), transcript variant X3, mRNA	tRNA wybutosine-synthesizing protein 5 OS=Homo sapiens OX=9606 GN=TYW5 PE=1 SV=1	Cupin-like	--	--	--	A2RUC4
Cluster-14369.102168	3.4315	9.53e-07	4.71e-05	--	--	--	--	--	--	--
Cluster-14369.102172	1.27454	0.00754887	0.0411046	uncharacterized protein LOC109848110 isoform X2 [Asparagus officinalis]	PREDICTED: Asparagus officinalis serine/threonine-protein phosphatase 7 long form homolog (LOC109848110), transcript variant X3, mRNA	tRNA wybutosine-synthesizing protein 5 OS=Homo sapiens OX=9606 GN=TYW5 PE=1 SV=1	Cupin-like domain//Cupin superfamily protein	--	--	--	A2RUC4
Cluster-14369.102173	2.30182	0.000234225	0.00339742	hypothetical protein PRUPE_8G234700 [Prunus persica]	PREDICTED: Asparagus officinalis serine/threonine-protein phosphatase 7 long form homolog (LOC109848110), transcript variant X3, mRNA	tRNA wybutosine-synthesizing protein 5 OS=Homo sapiens OX=9606 GN=TYW5 PE=1 SV=1	Cupin-like domain	--	--	--	A2RUC4
Cluster-14369.102184	2.72884	0.0059245	0.034822	RVP_2 domain-containing protein [Cephalotus follicularis]	--	--	--	--	--	--
Cluster-14369.102185	3.96532	0.000577178	0.00664849	hypothetical protein VITISV_039529 [Vitis vinifera]	--	--	--	--	--	--
Cluster-14369.102190	3.82378	0.0100145	0.0496879	PREDICTED: probable lipid-A-disaccharide synthase, mitochondrial isoform X4 [Phoenix dactylifera]	--	Probable lipid-A-disaccharide synthase, mitochondrial OS=Arabidopsis thaliana OX=3702 GN=LPXB PE=2 SV=1	Lipid-A-disaccharide	oligosaccharide metabolic process//oligosaccharide biosynthetic process//lipid A metabolic process//cellular biosynthetic process//lipooligosaccharide metabolic process//membrane lipid metabolic process//organic substance biosynthetic process//organic substance metabolic process//membrane lipid biosynthetic process//glycolipid metabolic process//liposaccharide metabolic process//phospholipid meta…	UDP-glycosyltransferase activity//transferase activity//lipid-A-disaccharide synthase activity//catalytic activity//transferase activity, transferring glycosyl groups//transferase activity, transferring hexosyl groups	--	F4IF99
Cluster-14369.1022	3.81574	1.74e-06	7.56e-05	--	--	--	--	--	--	--
Cluster-14369.102206	4.05256	1.13e-05	0.000332792	--	--	Uncharacterized protein At2g33490 OS=Arabidopsis thaliana OX=3702 GN=At2g33490 PE=4 SV=2	--	--	--	--	O22799
Cluster-14369.102221	2.74686	0.00185605	0.0155636	--	--	--	--	--	--	--
Cluster-14369.102227	2.27005	1.08e-05	0.000320546	--	--	--	--	--	--	--
Cluster-14369.102234	1.90186	0.00428003	0.0279199	--	Lupinus angustifolius cultivar Tanjil chromosome LG-15	Heat stress transcription factor A-2c OS=Oryza sativa subsp. japonica OX=39947 GN=HSFA2C PE=1 SV=2	HSF-type	RNA biosynthetic process//regulation of metabolic process//cellular biosynthetic process//cellular nitrogen compound metabolic process//cellular macromolecule biosynthetic process//organic cyclic compound biosynthetic process//organic cyclic compound metabolic process//regulation of primary metabolic process//nucleobase-containing compound metabolic process//regulation of macromolecule metabolic …	heterocyclic compound binding//transcription regulator activity//binding//nucleic acid binding//DNA binding//sequence-specific DNA binding//DNA-binding transcription factor activity//organic cyclic compound binding	nucleus//intracellular membrane-bounded organelle//cell part//cell//intracellular//intracellular part//intracellular organelle//membrane-bounded organelle//organelle	Q338B0
Cluster-14369.102239	2.26908	0.00945389	0.0478286	--	--	--	--	--	--	--
Cluster-14369.102240	1.39042	0.0012052	0.0113947	PREDICTED: serine/threonine-protein phosphatase 6 regulatory subunit 3-like isoform X1 [Elaeis guineensis]	PREDICTED: Elaeis guineensis serine/threonine-protein phosphatase 6 regulatory subunit 3-like (LOC105059799), transcript variant X2, mRNA	Serine/threonine-protein phosphatase 6 regulatory subunit 2 OS=Mus musculus OX=10090 GN=Ppp6r2 PE=1 SV=1	SIT4	--	--	--	Q8R3Q2
Cluster-14369.102241	4.78425	0.000720036	0.00783113	fatty acid amide hydrolase [Asparagus officinalis] >gi|1150697644|ref|XP_020259722.1| fatty acid amide hydrolase [Asparagus officinalis] >gi|1141989437|gb|ONK70657.1| uncharacterized protein A4U43_C04F160 [Asparagus officinalis]	Dioscorea polystachya AT5G20080 mRNA, partial sequence	Fatty acid amide hydrolase OS=Arabidopsis thaliana OX=3702 GN=FAAH PE=1 SV=1	Amidase	--	--	--	Q7XJJ7
Cluster-14369.102245	2.11874	4.9e-05	0.00103957	--	--	--	--	--	--	--
Cluster-14369.102246	3.30114	0.000126977	0.00214263	--	--	--	--	--	--	--
Cluster-14369.102261	3.39752	2.81e-05	0.000673349	--	--	--	--	--	--	--
Cluster-14369.102263	2.19402	0.000915984	0.00934295	--	--	--	--	--	--	--
Cluster-14369.102272	4.41325	0.000204487	0.00305885	PREDICTED: receptor-like serine/threonine-protein kinase ALE2 isoform X2 [Elaeis guineensis]	PREDICTED: Brachypodium distachyon receptor-like serine/threonine-protein kinase ALE2 (LOC100834067), transcript variant X1, mRNA	Receptor-like serine/threonine-protein kinase ALE2 OS=Arabidopsis thaliana OX=3702 GN=ALE2 PE=1 SV=1	--	--	--	--	Q8RWW0
Cluster-14369.102278	-1.85721	0.00233115	0.0182418	universal stress protein PHOS32 [Citrus clementina] >gi|568871341|ref|XP_006488847.1| universal stress protein PHOS32 [Citrus sinensis] >gi|557521266|gb|ESR32633.1| hypothetical protein CICLE_v10006081mg [Citrus clementina] >gi|1315972190|dbj|GAY35715.1| hypothetical protein CUMW_018010 [Citrus unshiu]	--	--	--	--	--	--
Cluster-14369.102279	-1.36151	0.00321735	0.0228313	PREDICTED: universal stress protein PHOS32 [Elaeis guineensis]	--	Universal stress protein PHOS32 OS=Arabidopsis thaliana OX=3702 GN=PHOS32 PE=1 SV=1	Universal	--	--	--	Q8VYN9
Cluster-14369.102283	3.7468	0.00143012	0.0129277	PREDICTED: protein MEI2-like 2 [Elaeis guineensis]	PREDICTED: Phalaenopsis equestris protein MEI2-like 2 (LOC110022659), mRNA	Protein MEI2-like 2 OS=Oryza sativa subsp. japonica OX=39947 GN=ML2 PE=2 SV=1	RNA recognition motif. (a.k.a. RRM, RBD, or RNP domain)//RNA recognition motif. (a.k.a. RRM, RBD, or RNP domain)	--	organic cyclic compound binding//binding//nucleic acid binding//heterocyclic compound binding	--	Q6ZI17
Cluster-14369.102284	-1.70782	3.91e-05	0.000876458	PREDICTED: protein ELF4-LIKE 4-like [Nelumbo nucifera] >gi|720018873|ref|XP_010261932.1| PREDICTED: protein ELF4-LIKE 4-like [Nelumbo nucifera] >gi|1102768487|ref|XP_019053839.1| PREDICTED: protein ELF4-LIKE 4-like [Nelumbo nucifera]	PREDICTED: Sesamum indicum protein ELF4-LIKE 3 (LOC105173664), transcript variant X4, mRNA	Protein ELF4-LIKE 4 OS=Arabidopsis thaliana OX=3702 GN=EFL4 PE=2 SV=1	Early Flowering 4 domain	--	--	--	Q570U6
Cluster-14369.102289	3.15146	0.00453076	0.0290281	--	--	--	--	--	--	--
Cluster-14369.102306	3.72963	0.000505131	0.00601108	--	--	--	--	--	--	--
Cluster-14369.102331	3.72831	0.00844305	0.0443022	PREDICTED: mannosyl-oligosaccharide 1,2-alpha-mannosidase MNS1-like isoform X1 [Elaeis guineensis]	PREDICTED: Elaeis guineensis mannosyl-oligosaccharide 1,2-alpha-mannosidase MNS1-like (LOC105039313), transcript variant X1, mRNA	Mannosyl-oligosaccharide 1,2-alpha-mannosidase MNS1 OS=Arabidopsis thaliana OX=3702 GN=MNS1 PE=1 SV=1	Glycosyl	--	cation binding//mannosyl-oligosaccharide mannosidase activity//mannosidase activity//hydrolase activity//hydrolase activity, acting on glycosyl bonds//ion binding//catalytic activity//mannosyl-oligosaccharide 1,2-alpha-mannosidase activity//binding//hydrolase activity, hydrolyzing O-glycosyl compounds//metal ion binding//alpha-mannosidase activity//calcium ion binding	membrane	Q9C512
Cluster-14369.102335	1.82949	0.00951651	0.0480305	--	--	--	--	--	--	--
Cluster-14369.102350	-1.52845	0.00324669	0.0229806	--	PREDICTED: Musa acuminata subsp. malaccensis uncharacterized LOC103975679 (LOC103975679), mRNA	--	--	--	--	--
Cluster-14369.102361	3.14647	0.00185202	0.0155412	--	--	--	--	--	--	--
Cluster-14369.102363	1.77062	0.00236703	0.0184407	hypothetical protein AXF42_Ash000682 [Apostasia shenzhenica]	--	Piezo-type mechanosensitive ion channel homolog OS=Arabidopsis thaliana OX=3702 GN=At2g48060/At2g48040/At2g48050 PE=2 SV=1	Piezo	--	--	--	F4IN58
Cluster-14369.102372	3.48248	0.00208905	0.016932	--	PREDICTED: Lactuca sativa ATPase family AAA domain-containing protein 3-like (LOC111918750), mRNA	ATPase family AAA domain-containing protein 3 OS=Caenorhabditis elegans OX=6239 GN=atad-3 PE=1 SV=2	Domain//ATPase	--	purine ribonucleoside triphosphate binding//drug binding//small molecule binding//binding//nucleotide binding//heterocyclic compound binding//nucleoside phosphate binding//anion binding//adenyl nucleotide binding//carbohydrate derivative binding//organic cyclic compound binding//ion binding//adenyl ribonucleotide binding//ribonucleotide binding//purine ribonucleotide binding//purine nucleotide bi…	--	Q20748
Cluster-14369.102387	1.97144	0.00225533	0.0178356	--	--	--	--	--	--	--
Cluster-14369.102440	3.99197	0.000481734	0.00581812	PREDICTED: uncharacterized protein ycf39 isoform X2 [Elaeis guineensis]	PREDICTED: Phoenix dactylifera uncharacterized protein ycf39 (LOC103701161), mRNA	Uncharacterized protein ycf39 OS=Cyanophora paradoxa OX=2762 GN=ycf39 PE=3 SV=1	NAD//NmrA-like//3-beta//NAD(P)H-binding	primary metabolic process//steroid metabolic process//lipid metabolic process//biosynthetic process//metabolic process//organic cyclic compound biosynthetic process//organic cyclic compound metabolic process//organic substance biosynthetic process//organic substance metabolic process//oxidation-reduction process//lipid biosynthetic process//steroid biosynthetic process	steroid dehydrogenase activity//coenzyme binding//steroid dehydrogenase activity, acting on the CH-OH group of donors, NAD or NADP as acceptor//catalytic activity//cofactor binding//binding//3-beta-hydroxy-delta5-steroid dehydrogenase activity//oxidoreductase activity//oxidoreductase activity, acting on CH-OH group of donors//oxidoreductase activity, acting on the CH-OH group of donors, NAD or NA…	--	P48279
Cluster-14369.102448	3.8848	1.52e-06	6.8e-05	HEAT [Macleaya cordata]	PREDICTED: Theobroma cacao transportin-1 (LOC18607499), mRNA	Transportin-1 OS=Oryza sativa subsp. indica OX=39946 GN=OsI_18044 PE=2 SV=1	Importin-beta//HEAT-like	protein localization//transport//establishment of protein localization//peptide transport//establishment of localization in cell//establishment of localization//localization//cellular localization//amide transport//intracellular transport//cellular macromolecule localization//intracellular protein transport//nitrogen compound transport//organic substance transport//protein transport//macromolecul…	enzyme binding//Ras GTPase binding//small GTPase binding//binding//Ran GTPase binding//GTPase binding//protein binding	--	B8ARW2
Cluster-14369.102466	-1.2545	0.00193378	0.0160168	PREDICTED: helicase SEN1-like isoform X2 [Elaeis guineensis]	--	Uncharacterized ATP-dependent helicase C29A10.10c OS=Schizosaccharomyces pombe (strain 972 / ATCC 24843) OX=284812 GN=SPBC29A10.10c PE=3 SV=1	AAA	--	--	--	O94387
Cluster-14369.102492	4.08117	8.85e-06	0.000274937	hypothetical protein AQUCO_03700262v1 [Aquilegia coerulea]	Triticum aestivum chromosome 3B, genomic scaffold, cultivar Chinese Spring	Mediator of RNA polymerase II transcription subunit 10b OS=Arabidopsis thaliana OX=3702 GN=MED10B PE=1 SV=1	Transcription	RNA biosynthetic process//regulation of metabolic process//cellular biosynthetic process//cellular nitrogen compound metabolic process//cellular macromolecule biosynthetic process//organic cyclic compound biosynthetic process//organic cyclic compound metabolic process//regulation of primary metabolic process//nucleobase-containing compound metabolic process//regulation of macromolecule metabolic …	transcription coregulator activity//transcription regulator activity	membrane-enclosed lumen//mediator complex//nuclear lumen//nucleus//nucleoplasm part//protein-containing complex//intracellular membrane-bounded organelle//organelle lumen//cell part//cell//intracellular//nuclear part//intracellular part//organelle part//intracellular organelle//membrane-bounded organelle//organelle//intracellular organelle lumen//nucleoplasm//intracellular organelle part	F4HPA7
Cluster-14369.102501	-1.46417	0.00168398	0.0145656	PREDICTED: uncharacterized protein LOC103723473 [Phoenix dactylifera]	PREDICTED: Solanum lycopersicum uncharacterized LOC101264321 (LOC101264321), mRNA	--	--	--	--	--
Cluster-14369.102510	1.26168	0.00914637	0.0467959	PREDICTED: LOW QUALITY PROTEIN: sulfite oxidase [Elaeis guineensis]	PREDICTED: Elaeis guineensis sulfite oxidase (LOC105048915), mRNA	Sulfite oxidase OS=Arabidopsis thaliana OX=3702 GN=SOX PE=1 SV=1	Mo-co//Oxidoreductase	nitrate metabolic process//metabolic process//cellular process//nitrate assimilation//nitrogen compound metabolic process//small molecule metabolic process//nitrogen cycle metabolic process//oxoacid metabolic process//reactive nitrogen species metabolic process//oxidation-reduction process//organic acid metabolic process//cellular metabolic process//organic substance metabolic process	molybdenum ion binding//catalytic activity//oxidoreductase activity//cation binding//transition metal ion binding//ion binding//metal ion binding//binding	--	Q9S850
Cluster-14369.10252	5.37763	5.27e-07	2.95e-05	PREDICTED: uncharacterized protein LOC103720069 [Phoenix dactylifera]	PREDICTED: Phoenix dactylifera uncharacterized LOC103720069 (LOC103720069), mRNA	Alpha-amylase 3, chloroplastic OS=Arabidopsis thaliana OX=3702 GN=AMY3 PE=1 SV=1	Alpha//Alpha-amylase	primary metabolic process//carbohydrate metabolic process//organic substance metabolic process//metabolic process	hydrolase activity//amylase activity//hydrolase activity, acting on glycosyl bonds//catalytic activity//ion binding//alpha-amylase activity//cation binding//binding//hydrolase activity, hydrolyzing O-glycosyl compounds//metal ion binding//calcium ion binding	--	Q94A41
Cluster-14369.102520	2.01325	0.00134012	0.0123492	vacuolar protein 8 isoform X1 [Asparagus officinalis] >gi|1150690883|ref|XP_020256435.1| vacuolar protein 8 isoform X2 [Asparagus officinalis] >gi|1150690885|ref|XP_020256436.1| vacuolar protein 8 isoform X3 [Asparagus officinalis]	--	--	--	--	--	--
Cluster-14369.102524	3.82811	0.00857369	0.0447656	PREDICTED: LOW QUALITY PROTEIN: CHD3-type chromatin-remodeling factor PICKLE-like [Phoenix dactylifera]	PREDICTED: Phoenix dactylifera CHD3-type chromatin-remodeling factor PICKLE-like (LOC103714226), mRNA	CHD3-type chromatin-remodeling factor PICKLE OS=Arabidopsis thaliana OX=3702 GN=PKL PE=1 SV=1	Chromo//PHD-finger//Domain//SNF2//Domain//Helicase//Type	--	hydrolase activity//purine ribonucleoside triphosphate binding//drug binding//small molecule binding//catalytic activity//binding//nucleic acid binding//DNA binding//ion binding//heterocyclic compound binding//nucleoside phosphate binding//anion binding//adenyl nucleotide binding//carbohydrate derivative binding//organic cyclic compound binding//nucleotide binding//adenyl ribonucleotide binding//…	--	Q9S775
Cluster-14369.102544	-5.58197	2.59e-07	1.66e-05	PREDICTED: protein FAR1-RELATED SEQUENCE 6-like [Elaeis guineensis]	--	Protein FAR1-RELATED SEQUENCE 6 OS=Arabidopsis thaliana OX=3702 GN=FRS6 PE=2 SV=1	MULE//SWIM	--	binding//cation binding//zinc ion binding//transition metal ion binding//metal ion binding//ion binding	--	Q9SSQ4
Cluster-14369.102553	1.38866	0.00363321	0.0248399	PREDICTED: protein FAR1-RELATED SEQUENCE 6-like isoform X2 [Elaeis guineensis]	PREDICTED: Malus x domestica protein FAR1-RELATED SEQUENCE 8 (LOC103437293), transcript variant X3, misc_RNA	Protein FAR1-RELATED SEQUENCE 6 OS=Arabidopsis thaliana OX=3702 GN=FRS6 PE=2 SV=1	FAR1//MULE//SWIM	--	binding//cation binding//zinc ion binding//transition metal ion binding//metal ion binding//ion binding	--	Q9SSQ4
Cluster-14369.102566	2.7839	0.000928623	0.00944868	DNA mismatch repair protein MLH3-like [Phalaenopsis equestris]	--	DNA mismatch repair protein MLH3 OS=Arabidopsis thaliana OX=3702 GN=MLH3 PE=2 SV=2	--	--	--	--	F4JN26
Cluster-14369.102580	-2.94899	4.04e-06	0.000149021	--	Fagopyrum esculentum phenylalanine ammonia-lyase (PAL) mRNA, complete cds	Phenylalanine ammonia-lyase 3 OS=Petroselinum crispum OX=4043 GN=PAL3 PE=2 SV=1	Aromatic	--	--	--	P45729
Cluster-14369.102599	3.82714	0.0017196	0.0147904	U11/U12 small nuclear ribonucleoprotein 35 kDa protein [Asparagus officinalis] >gi|1150746609|ref|XP_020247447.1| U11/U12 small nuclear ribonucleoprotein 35 kDa protein [Asparagus officinalis] >gi|1141975605|gb|ONK56831.1| uncharacterized protein A4U43_C10F13470 [Asparagus officinalis]	PREDICTED: Eucalyptus grandis U11/U12 small nuclear ribonucleoprotein 35 kDa protein (LOC104429508), mRNA	U11/U12 small nuclear ribonucleoprotein 35 kDa protein OS=Arabidopsis thaliana OX=3702 GN=SNRNP35 PE=1 SV=1	RNA	--	organic cyclic compound binding//binding//nucleic acid binding//heterocyclic compound binding	--	Q8VY74
Cluster-14369.102603	3.16115	0.00755267	0.04111	--	PREDICTED: Asparagus officinalis potassium transporter 23-like (LOC109840300), mRNA	Putative potassium transporter 12 OS=Arabidopsis thaliana OX=3702 GN=POT12 PE=1 SV=2	K+	potassium ion transport//ion transport//cellular process//ion transmembrane transport//metal ion transport//establishment of localization//transmembrane transport//cation transport//cellular potassium ion transport//potassium ion transmembrane transport//localization//inorganic cation transmembrane transport//transport//inorganic ion transmembrane transport//cation transmembrane transport//monova…	cation transmembrane transporter activity//transporter activity//inorganic cation transmembrane transporter activity//inorganic molecular entity transmembrane transporter activity//monovalent inorganic cation transmembrane transporter activity//ion transmembrane transporter activity//transmembrane transporter activity//metal ion transmembrane transporter activity//potassium ion transmembrane tran…	membrane	O80739
Cluster-14369.102623	1.32084	0.00257526	0.0196197	PREDICTED: WD repeat-containing protein 11 [Elaeis guineensis]	PREDICTED: Elaeis guineensis WD repeat-containing protein 11 (LOC105045485), transcript variant X1, mRNA	WD repeat-containing protein 11 OS=Homo sapiens OX=9606 GN=WDR11 PE=1 SV=1	--	--	--	--	Q9BZH6
Cluster-14369.102627	2.00171	0.0079949	0.0426808	--	--	--	--	--	--	--
Cluster-14369.102634	1.97741	4.65e-06	0.000166875	PREDICTED: zinc protease PQQL-like isoform X1 [Elaeis guineensis]	PREDICTED: Phoenix dactylifera zinc protease PQQL-like (LOC103712947), transcript variant X1, mRNA	Zinc protease PQQL-like OS=Arabidopsis thaliana OX=3702 GN=At5g56730 PE=1 SV=1	Insulinase//Peptidase	--	--	--	Q9FJT9
Cluster-14369.102635	3.6049	2e-05	0.00051973	PREDICTED: zinc protease PQQL-like isoform X1 [Elaeis guineensis]	PREDICTED: Elaeis guineensis zinc protease PQQL-like (LOC105037879), transcript variant X3, misc_RNA	Zinc protease PQQL-like OS=Arabidopsis thaliana OX=3702 GN=At5g56730 PE=1 SV=1	Insulinase//Peptidase	--	--	--	Q9FJT9
Cluster-14369.102638	5.60296	3.78e-07	2.25e-05	PREDICTED: zinc protease PQQL-like isoform X1 [Elaeis guineensis]	PREDICTED: Elaeis guineensis zinc protease PQQL-like (LOC105037879), transcript variant X3, misc_RNA	Zinc protease PQQL-like OS=Arabidopsis thaliana OX=3702 GN=At5g56730 PE=1 SV=1	Insulinase//Peptidase	--	--	--	Q9FJT9
Cluster-14369.102648	4.45369	3.84e-05	0.000862235	--	--	--	--	--	--	--
Cluster-14369.10265	-1.96914	0.00340737	0.0237695	--	--	--	--	--	--	--
Cluster-14369.102673	1.47087	0.000585437	0.00671901	PREDICTED: L-type lectin-domain containing receptor kinase IX.1-like [Elaeis guineensis]	PREDICTED: Elaeis guineensis L-type lectin-domain containing receptor kinase IX.1-like (LOC105043231), mRNA	L-type lectin-domain containing receptor kinase IX.1 OS=Arabidopsis thaliana OX=3702 GN=LECRK91 PE=1 SV=1	Protein tyrosine kinase//Protein kinase domain	phosphorylation//nitrogen compound metabolic process//cellular protein metabolic process//cellular macromolecule metabolic process//organic substance metabolic process//protein phosphorylation//cellular process//cellular protein modification process//macromolecule modification//protein modification process//metabolic process//primary metabolic process//organonitrogen compound metabolic process//p…	purine ribonucleoside triphosphate binding//drug binding//binding//nucleotide binding//heterocyclic compound binding//nucleoside phosphate binding//anion binding//ion binding//transferase activity//protein kinase activity//purine nucleotide binding//ATP binding//kinase activity//catalytic activity, acting on a protein//small molecule binding//catalytic activity//adenyl nucleotide binding//transfe…	--	Q9LXA5
Cluster-14369.102686	1.29149	0.00331099	0.0233096	--	--	--	--	--	--	--
Cluster-14369.102690	2.81558	0.000513596	0.00608466	replication-associated protein [Dioscorea nummularia]	--	Replication-associated protein OS=Tomato mottle virus (isolate Florida) OX=223359 GN=AC1 PE=3 SV=1	Geminivirus	interspecies interaction between organisms//symbiont process//viral process//multi-organism process	--	--	Q06657
Cluster-14369.102699	5.1698	2.61e-06	0.000105184	probable sulfate transporter 3.4 [Asparagus officinalis]	PREDICTED: Elaeis guineensis probable sulfate transporter 3.4 (LOC105040283), transcript variant X1, mRNA	Probable sulfate transporter 3.4 OS=Arabidopsis thaliana OX=3702 GN=SULTR3;4 PE=2 SV=1	Sulfate//STAS	ion transport//transport//anion transport//sulfate transport//establishment of localization//localization//sulfur compound transport//inorganic anion transport	transporter activity//ion transmembrane transporter activity//sulfur compound transmembrane transporter activity//inorganic molecular entity transmembrane transporter activity//sulfate transmembrane transporter activity//transmembrane transporter activity//inorganic anion transmembrane transporter activity//anion transmembrane transporter activity	intrinsic component of membrane//integral component of membrane//membrane//membrane part	Q9LW86
Cluster-14369.1027	-2.30639	0.00291295	0.0213556	--	--	--	--	--	--	--
Cluster-14369.102700	3.06206	0.00874511	0.0453593	--	--	--	--	--	--	--
Cluster-14369.102701	2.81166	0.00145118	0.0130642	--	--	--	--	--	--	--
Cluster-14369.102702	2.68018	0.00556895	0.0333894	--	--	--	--	--	--	--
Cluster-14369.102721	3.9275	0.000582086	0.00669375	PREDICTED: phosphatidylinositol glycan anchor biosynthesis class U protein-like isoform X1 [Phoenix dactylifera]	PREDICTED: Asparagus officinalis phosphatidylinositol glycan anchor biosynthesis class U protein-like (LOC109825899), transcript variant X1, mRNA	--	GPI transamidase subunit PIG-U	cellular macromolecule biosynthetic process//organic substance biosynthetic process//GPI anchor metabolic process//GPI anchor biosynthetic process//phosphatidylinositol biosynthetic process//glycolipid metabolic process//liposaccharide metabolic process//phospholipid metabolic process//membrane lipid metabolic process//cellular process//glycolipid biosynthetic process//phosphatidylinositol metabo…	--	endoplasmic reticulum//endoplasmic reticulum membrane//nuclear outer membrane-endoplasmic reticulum membrane network//GPI-anchor transamidase complex//intrinsic component of endoplasmic reticulum membrane//intrinsic component of membrane//cytoplasm//organelle subcompartment//endoplasmic reticulum part//integral component of membrane//membrane//endoplasmic reticulum subcompartment//intracellular m…
Cluster-14369.10274	-2.67542	0.000882132	0.00908128	PREDICTED: random slug protein 5 isoform X1 [Elaeis guineensis] >gi|743848153|ref|XP_010939285.1| PREDICTED: random slug protein 5 isoform X1 [Elaeis guineensis]	PREDICTED: Phoenix dactylifera random slug protein 5 (LOC103704242), transcript variant X1, mRNA	Phosphatidylinositol transfer protein 3 OS=Dictyostelium discoideum OX=44689 GN=pitC PE=2 SV=1	CRAL/TRIO,//CRAL/TRIO//Divergent	--	--	--	Q55CU8
Cluster-14369.102762	2.05486	1.55e-05	0.000424441	--	--	--	--	--	--	--
Cluster-14369.102767	2.62418	0.00176618	0.0150465	--	--	--	--	--	--	--
Cluster-14369.102771	-4.13221	0.00266022	0.0200872	PREDICTED: 3-hydroxyisobutyryl-CoA hydrolase-like protein 5 [Phoenix dactylifera]	PREDICTED: Herrania umbratica 3-hydroxyisobutyryl-CoA hydrolase-like protein 5 (LOC110409057), mRNA	3-hydroxyisobutyryl-CoA hydrolase-like protein 5 OS=Arabidopsis thaliana OX=3702 GN=At1g06550 PE=1 SV=2	Enoyl-CoA//Enoyl-CoA	--	hydrolase activity//CoA hydrolase activity//thiolester hydrolase activity//catalytic activity//3-hydroxyisobutyryl-CoA hydrolase activity//hydrolase activity, acting on ester bonds	--	Q9SHJ8
Cluster-14369.102775	-6.41379	1.69e-10	3.74e-08	PREDICTED: ethylene-responsive transcription factor RAP2-3-like [Elaeis guineensis]	PREDICTED: Phoenix dactylifera ethylene-responsive transcription factor ERF071-like (LOC103719774), mRNA	Ethylene-responsive transcription factor RAP2-2 OS=Arabidopsis thaliana OX=3702 GN=RAP2-2 PE=1 SV=2	AP2	RNA biosynthetic process//regulation of metabolic process//regulation of cellular biosynthetic process//regulation of cellular metabolic process//nucleic acid metabolic process//cellular biosynthetic process//cellular nitrogen compound metabolic process//nitrogen compound metabolic process//cellular macromolecule biosynthetic process//organic cyclic compound biosynthetic process//regulation of bi…	transcription regulator activity//DNA-binding transcription factor activity	--	Q9LUM4
Cluster-14369.10278	-1.35724	0.0032922	0.0232167	PREDICTED: heparanase-like protein 3 [Phoenix dactylifera]	PREDICTED: Elaeis guineensis heparanase-like protein 3 (LOC105033054), mRNA	Heparanase-like protein 3 OS=Arabidopsis thaliana OX=3702 GN=At5g34940 PE=2 SV=2	Glycosyl	--	catalytic activity//hydrolase activity, acting on glycosyl bonds//hydrolase activity	membrane	Q9FZP1
Cluster-14369.102805	5.30619	1.47e-06	6.61e-05	PREDICTED: protein tesmin/TSO1-like CXC 4 [Nelumbo nucifera]	--	Protein tesmin/TSO1-like CXC 4 OS=Arabidopsis thaliana OX=3702 GN=TCX4 PE=1 SV=1	Tesmin/TSO1-like	--	--	--	Q84JZ8
Cluster-14369.102811	1.98636	0.0030571	0.0220697	PREDICTED: pentatricopeptide repeat-containing protein At1g09820 [Elaeis guineensis]	--	Pentatricopeptide repeat-containing protein At1g09820 OS=Arabidopsis thaliana OX=3702 GN=At1g09820 PE=2 SV=1	PPR//Pentacotripeptide-repeat//PPR//PPR//Pentatricopeptide	--	--	--	O04504
Cluster-14369.102813	2.41624	0.0025517	0.0194764	--	--	--	--	--	--	--
Cluster-14369.102837	4.85403	1.46e-05	0.00040667	aldehyde oxidase GLOX [Dendrobium catenatum] >gi|1315716931|gb|PKU80630.1| hypothetical protein MA16_Dca012387 [Dendrobium catenatum]	PREDICTED: Phalaenopsis equestris aldehyde oxidase GLOX (LOC110030019), mRNA	Aldehyde oxidase GLOX OS=Vitis pseudoreticulata OX=231512 GN=GLOX PE=2 SV=1	--	--	--	--	Q3HRQ2
Cluster-14369.102853	-2.44583	6.41e-07	3.46e-05	PREDICTED: uncharacterized protein LOC103724222 [Phoenix dactylifera]	--	--	Fasciclin	--	--	--
Cluster-14369.102868	2.61961	0.00492751	0.0307536	--	PREDICTED: Musa acuminata subsp. malaccensis RNA pseudouridine synthase 5 (LOC103972333), mRNA	RNA pseudouridine synthase 5 OS=Oryza sativa subsp. japonica OX=39947 GN=Os03g0288500 PE=2 SV=2	RNA	metabolic process//primary metabolic process//cellular process//cellular aromatic compound metabolic process//RNA modification//nucleic acid metabolic process//cellular nitrogen compound metabolic process//nitrogen compound metabolic process//pseudouridine synthesis//organic cyclic compound metabolic process//heterocycle metabolic process//RNA metabolic process//nucleobase-containing compound met…	pseudouridine synthase activity//catalytic activity//binding//nucleic acid binding//intramolecular transferase activity//heterocyclic compound binding//isomerase activity//organic cyclic compound binding//RNA binding	--	Q0DST9
Cluster-14369.102875	4.10233	0.000222572	0.00326628	--	PREDICTED: Musa acuminata subsp. malaccensis RNA pseudouridine synthase 5 (LOC103972333), mRNA	RNA pseudouridine synthase 5 OS=Oryza sativa subsp. japonica OX=39947 GN=Os03g0288500 PE=2 SV=2	RNA	metabolic process//primary metabolic process//cellular process//cellular aromatic compound metabolic process//RNA modification//nucleic acid metabolic process//cellular nitrogen compound metabolic process//nitrogen compound metabolic process//pseudouridine synthesis//organic cyclic compound metabolic process//heterocycle metabolic process//RNA metabolic process//nucleobase-containing compound met…	pseudouridine synthase activity//catalytic activity//binding//nucleic acid binding//intramolecular transferase activity//heterocyclic compound binding//isomerase activity//organic cyclic compound binding//RNA binding	--	Q0DST9
Cluster-14369.102876	2.83164	0.00913377	0.0467507	--	PREDICTED: Musa acuminata subsp. malaccensis RNA pseudouridine synthase 5 (LOC103972333), mRNA	RNA pseudouridine synthase 5 OS=Oryza sativa subsp. japonica OX=39947 GN=Os03g0288500 PE=2 SV=2	RNA	metabolic process//primary metabolic process//cellular process//cellular aromatic compound metabolic process//RNA modification//nucleic acid metabolic process//cellular nitrogen compound metabolic process//nitrogen compound metabolic process//pseudouridine synthesis//organic cyclic compound metabolic process//heterocycle metabolic process//RNA metabolic process//nucleobase-containing compound met…	pseudouridine synthase activity//catalytic activity//binding//nucleic acid binding//intramolecular transferase activity//heterocyclic compound binding//isomerase activity//organic cyclic compound binding//RNA binding	--	Q0DST9
Cluster-14369.102877	4.03157	0.00140608	0.0127799	--	PREDICTED: Musa acuminata subsp. malaccensis RNA pseudouridine synthase 5 (LOC103972333), mRNA	RNA pseudouridine synthase 5 OS=Oryza sativa subsp. japonica OX=39947 GN=Os03g0288500 PE=2 SV=2	RNA	metabolic process//primary metabolic process//cellular process//cellular aromatic compound metabolic process//RNA modification//nucleic acid metabolic process//cellular nitrogen compound metabolic process//nitrogen compound metabolic process//pseudouridine synthesis//organic cyclic compound metabolic process//heterocycle metabolic process//RNA metabolic process//nucleobase-containing compound met…	pseudouridine synthase activity//catalytic activity//binding//nucleic acid binding//intramolecular transferase activity//heterocyclic compound binding//isomerase activity//organic cyclic compound binding//RNA binding	--	Q0DST9
Cluster-14369.102880	3.60595	0.00851909	0.0445786	PREDICTED: uncharacterized protein LOC103969413 [Musa acuminata subsp. malaccensis]	PREDICTED: Elaeis guineensis peptidyl-prolyl cis-trans isomerase PASTICCINO1 (LOC105046329), mRNA	--	--	--	--	--
Cluster-14369.102887	2.65349	0.00286216	0.0211053	--	--	--	--	--	--	--
Cluster-14369.102894	2.90882	0.000705921	0.00771657	PREDICTED: uncharacterized protein LOC105039751 [Elaeis guineensis]	--	--	--	--	--	--
Cluster-14369.1029	-2.3043	0.00133683	0.0123238	--	--	--	--	--	--	--
Cluster-14369.102906	4.18828	0.000136625	0.00226695	peptidyl-prolyl cis-trans isomerase CYP23-like isoform X1 [Durio zibethinus]	PREDICTED: Musa acuminata subsp. malaccensis peptidyl-prolyl cis-trans isomerase CYP23 (LOC103979193), mRNA	Peptidyl-prolyl cis-trans isomerase CYP23 OS=Arabidopsis thaliana OX=3702 GN=CYP23 PE=2 SV=1	Cyclophilin	primary metabolic process//cellular process//cellular protein modification process//macromolecule modification//nitrogen compound metabolic process//cellular metabolic process//metabolic process//macromolecule metabolic process//cellular protein metabolic process//protein peptidyl-prolyl isomerization//organonitrogen compound metabolic process//peptidyl-proline modification//cellular macromolecul…	catalytic activity, acting on a protein//catalytic activity//isomerase activity//cis-trans isomerase activity//peptidyl-prolyl cis-trans isomerase activity	--	Q8LDR3
Cluster-14369.102910	2.26162	0.000114754	0.00198385	--	Capsella rubella clone CAP08-M05, complete sequence	--	--	--	--	--
Cluster-14369.102914	1.58407	0.000409957	0.00514373	PREDICTED: phosphatidylinositol 4-kinase beta 1-like isoform X2 [Elaeis guineensis]	PREDICTED: Asparagus officinalis phosphatidylinositol 4-kinase beta 1-like (LOC109824189), mRNA	Phosphatidylinositol 4-kinase beta 1 OS=Arabidopsis thaliana OX=3702 GN=PI4KB1 PE=1 SV=1	Phosphatidylinositol	--	--	--	Q9FMJ0
Cluster-14369.102915	7.15339	1.83e-12	8.31e-10	PREDICTED: phosphoinositide phosphatase SAC2 [Elaeis guineensis]	PREDICTED: Elaeis guineensis phosphoinositide phosphatase SAC3-like (LOC105042004), mRNA	Phosphoinositide phosphatase SAC2 OS=Arabidopsis thaliana OX=3702 GN=SAC2 PE=2 SV=1	SacI	--	phosphoric ester hydrolase activity//catalytic activity//hydrolase activity, acting on ester bonds//hydrolase activity	--	Q94A27
Cluster-14369.102918	2.25765	0.00919973	0.0469903	PREDICTED: phosphatidylinositol 4-kinase beta 1-like isoform X2 [Elaeis guineensis]	PREDICTED: Musa acuminata subsp. malaccensis phosphatidylinositol 4-kinase beta 1 (LOC103994723), transcript variant X2, mRNA	Phosphatidylinositol 4-kinase beta 1 OS=Arabidopsis thaliana OX=3702 GN=PI4KB1 PE=1 SV=1	--	--	--	--	Q9FMJ0
Cluster-14369.102919	-1.27498	0.00474771	0.0299545	--	--	--	--	--	--	--
Cluster-14369.102923	1.24769	0.00213407	0.0171709	--	Dioscorea cayenensis clone PL6_E11 microsatellite sequence	--	--	--	--	--
Cluster-14369.102931	1.94579	0.00033935	0.00445761	uncharacterized protein LOC109716078, partial [Ananas comosus]	--	LINE-1 reverse transcriptase homolog OS=Nycticebus coucang OX=9470 PE=3 SV=1	zinc-binding//Zinc//Reverse//Domain	--	--	--	P08548
Cluster-14369.102932	4.50537	1.96e-05	0.000510489	uncharacterized protein LOC109716078, partial [Ananas comosus]	--	LINE-1 reverse transcriptase homolog OS=Nycticebus coucang OX=9470 PE=3 SV=1	zinc-binding//Zinc//Reverse//Domain	--	--	--	P08548
Cluster-14369.102940	4.17544	0.000103773	0.00183604	PREDICTED: gamma-glutamyltranspeptidase 1-like [Phoenix dactylifera]	--	Glutathione hydrolase 1 OS=Arabidopsis thaliana OX=3702 GN=GGT1 PE=2 SV=1	--	--	--	--	Q8VYW6
Cluster-14369.102941	3.28129	0.00239262	0.018594	PREDICTED: nipped-B-like protein B isoform X4 [Phoenix dactylifera]	PREDICTED: Asparagus officinalis nipped-B-like protein (LOC109834113), mRNA	Sister chromatid cohesion protein SCC2 OS=Arabidopsis thaliana OX=3702 GN=SCC2 PE=1 SV=1	Sister chromatid cohesion C-terminus	--	--	--	A5HEI1
Cluster-14369.102942	3.15738	6.36e-08	5.36e-06	--	--	--	--	--	--	--
Cluster-14369.102943	2.37142	0.00507086	0.0313723	--	--	--	--	--	--	--
Cluster-14369.102950	-1.63698	0.000560351	0.00650036	PREDICTED: F-box protein SKIP5 [Musa acuminata subsp. malaccensis]	PREDICTED: Ananas comosus F-box protein SKIP5 (LOC109724075), mRNA	F-box protein SKIP5 OS=Arabidopsis thaliana OX=3702 GN=SKIP5 PE=1 SV=1	F-box-like//F-box	--	binding//protein binding	--	Q94FT2
Cluster-14369.102955	1.54595	0.000880921	0.00907282	PREDICTED: NHL repeat-containing protein 2 isoform X2 [Phoenix dactylifera]	PREDICTED: Sorghum bicolor NHL repeat-containing protein 2 (LOC8081067), transcript variant X2, mRNA	Protein SUPPRESSOR OF QUENCHING 1, chloroplastic OS=Arabidopsis thaliana OX=3702 GN=SOQ1 PE=1 SV=1	--	--	--	--	Q8VZ10
Cluster-14369.102965	3.75663	0.000670677	0.00742596	--	--	--	--	--	--	--
Cluster-14369.102974	4.00717	0.000797654	0.00844476	protein CTR9 homolog, partial [Asparagus officinalis]	PREDICTED: Quercus suber protein CTR9 homolog (LOC111985493), mRNA	Protein CTR9 homolog OS=Arabidopsis thaliana OX=3702 GN=VIP6 PE=1 SV=1	Tetratricopeptide//Tetratricopeptide//Tetratricopeptide//TPR//Tetratricopeptide	--	binding//protein binding	--	B5X0I6
Cluster-14369.102975	3.71637	0.00663138	0.0376362	PREDICTED: protein CTR9 homolog [Elaeis guineensis]	PREDICTED: Asparagus officinalis protein CTR9 homolog (LOC109825425), partial mRNA	Protein CTR9 homolog OS=Arabidopsis thaliana OX=3702 GN=VIP6 PE=1 SV=1	Tetratricopeptide//Tetratricopeptide//Tetratricopeptide//Tetratricopeptide//Tetratricopeptide//Tetratricopeptide//TPR//Tetratricopeptide	--	binding//protein binding	--	B5X0I6
Cluster-14369.102977	3.29098	0.0083671	0.0440247	uncharacterized protein A4U43_C10F1260 [Asparagus officinalis]	PREDICTED: Asparagus officinalis protein CTR9 homolog (LOC109825425), partial mRNA	Protein CTR9 homolog OS=Arabidopsis thaliana OX=3702 GN=VIP6 PE=1 SV=1	Tetratricopeptide//Tetratricopeptide//Tetratricopeptide//Tetratricopeptide//Tetratricopeptide//Tetratricopeptide//TPR//Tetratricopeptide	--	binding//protein binding	--	B5X0I6
Cluster-14369.102978	4.33611	3.36e-05	0.000777779	PREDICTED: protein CTR9 homolog [Elaeis guineensis]	PREDICTED: Asparagus officinalis protein CTR9 homolog (LOC109825425), partial mRNA	Protein CTR9 homolog OS=Arabidopsis thaliana OX=3702 GN=VIP6 PE=1 SV=1	Tetratricopeptide//Tetratricopeptide//Tetratricopeptide//Tetratricopeptide//Tetratricopeptide//Tetratricopeptide//TPR//Tetratricopeptide	--	binding//protein binding	--	B5X0I6
Cluster-14369.102981	4.5512	9.85e-05	0.00176056	PREDICTED: protein CTR9 homolog [Elaeis guineensis]	PREDICTED: Phoenix dactylifera protein CTR9 homolog (LOC103696581), mRNA	Protein CTR9 homolog OS=Arabidopsis thaliana OX=3702 GN=VIP6 PE=1 SV=1	--	--	--	--	B5X0I6
Cluster-14369.102983	1.23683	0.00701305	0.0390694	protein CTR9 homolog isoform X1 [Ananas comosus]	PREDICTED: Phoenix dactylifera protein CTR9 homolog (LOC103696581), mRNA	Protein CTR9 homolog OS=Arabidopsis thaliana OX=3702 GN=VIP6 PE=1 SV=1	--	--	--	--	B5X0I6
Cluster-14369.102985	3.48805	0.000126425	0.00213578	--	--	--	--	--	--	--
Cluster-14369.102987	1.08064	0.00418768	0.0274963	Protein CTR [Ananas comosus]	PREDICTED: Asparagus officinalis protein CTR9 homolog (LOC109825425), partial mRNA	Protein CTR9 homolog OS=Arabidopsis thaliana OX=3702 GN=VIP6 PE=1 SV=1	Tetratricopeptide//Tetratricopeptide//Tetratricopeptide//TPR//Tetratricopeptide	--	binding//protein binding	--	B5X0I6
Cluster-14369.102995	1.75841	3.41e-07	2.07e-05	Elongation factor [Macleaya cordata]	PREDICTED: Phoenix dactylifera ribosome biogenesis protein BMS1 homolog (LOC103711632), mRNA	Ribosome biogenesis protein BMS1 homolog OS=Homo sapiens OX=9606 GN=BMS1 PE=1 SV=1	AARP2CN	ribosome biogenesis//cellular component biogenesis//ribonucleoprotein complex biogenesis//cellular component organization or biogenesis	--	intracellular membrane-bounded organelle//nucleus//cell part//cell//intracellular//intracellular part//intracellular organelle//membrane-bounded organelle//organelle	Q14692
Cluster-14369.102997	4.06401	9.74e-05	0.00174538	PREDICTED: ribosome biogenesis protein BMS1 homolog [Eucalyptus grandis]	PREDICTED: Nicotiana tomentosiformis ribosome biogenesis protein BMS1 homolog (LOC104085243), transcript variant X1, mRNA	Ribosome biogenesis protein BMS1 homolog OS=Homo sapiens OX=9606 GN=BMS1 PE=1 SV=1	40S	--	--	--	Q14692
Cluster-14369.102999	3.98332	0.000142371	0.00233861	PREDICTED: ribosome biogenesis protein bms1 [Elaeis guineensis] >gi|743827767|ref|XP_010933676.1| PREDICTED: ribosome biogenesis protein bms1 [Elaeis guineensis] >gi|743827771|ref|XP_010933677.1| PREDICTED: ribosome biogenesis protein bms1 [Elaeis guineensis] >gi|1130639781|ref|XP_019709312.1| PREDICTED: ribosome biogenesis protein bms1 [Elaeis guineensis] >gi|1130639783|ref|XP_019709313.1| PREDI…	PREDICTED: Nicotiana tomentosiformis ribosome biogenesis protein BMS1 homolog (LOC104085243), transcript variant X1, mRNA	Ribosome biogenesis protein BMS1 homolog OS=Homo sapiens OX=9606 GN=BMS1 PE=1 SV=1	40S ribosome biogenesis protein Tsr1 and BMS1 C-terminal	--	--	--	Q14692
Cluster-14369.1030	-4.07395	1.17e-05	0.000341197	--	--	--	zinc-binding	--	--	--
Cluster-14369.103001	1.42066	0.000191641	0.00291268	PREDICTED: ribosome biogenesis protein bms1 [Elaeis guineensis] >gi|743827767|ref|XP_010933676.1| PREDICTED: ribosome biogenesis protein bms1 [Elaeis guineensis] >gi|743827771|ref|XP_010933677.1| PREDICTED: ribosome biogenesis protein bms1 [Elaeis guineensis] >gi|1130639781|ref|XP_019709312.1| PREDICTED: ribosome biogenesis protein bms1 [Elaeis guineensis] >gi|1130639783|ref|XP_019709313.1| PREDI…	PREDICTED: Nicotiana tomentosiformis ribosome biogenesis protein BMS1 homolog (LOC104085243), transcript variant X1, mRNA	Ribosome biogenesis protein BMS1 homolog OS=Homo sapiens OX=9606 GN=BMS1 PE=1 SV=1	40S	--	--	--	Q14692
Cluster-14369.103016	3.92875	3.8e-05	0.000855892	PREDICTED: metal transporter Nramp3-like isoform X1 [Phoenix dactylifera] >gi|672173391|ref|XP_008806827.1| PREDICTED: metal transporter Nramp3-like isoform X1 [Phoenix dactylifera] >gi|1052195952|ref|XP_017701277.1| PREDICTED: metal transporter Nramp3-like isoform X1 [Phoenix dactylifera]	PREDICTED: Musa acuminata subsp. malaccensis metal transporter Nramp3 (LOC103974676), transcript variant X6, mRNA	Metal transporter Nramp3 OS=Oryza sativa subsp. japonica OX=39947 GN=NRAMP3 PE=2 SV=1	Natural	ion transport//metal ion transport//transport//cation transport//establishment of localization//localization	inorganic cation transmembrane transporter activity//cation transmembrane transporter activity//inorganic molecular entity transmembrane transporter activity//transporter activity//ion transmembrane transporter activity//transmembrane transporter activity//metal ion transmembrane transporter activity	membrane	Q653V6
Cluster-14369.103018	2.07931	0.00418809	0.0274975	--	--	--	--	--	--	--
Cluster-14369.103019	2.01538	0.00450323	0.0289138	protein CURVATURE THYLAKOID 1C, chloroplastic isoform X1 [Asparagus officinalis]	PREDICTED: Phoenix dactylifera protein CURVATURE THYLAKOID 1C, chloroplastic (LOC103709479), transcript variant X2, mRNA	--	CAAD	--	--	--
Cluster-14369.103043	2.20544	0.00205718	0.016762	PREDICTED: 2-alkenal reductase (NADP(+)-dependent)-like [Phoenix dactylifera]	PREDICTED: Manihot esculenta NADP-dependent alkenal double bond reductase P2-like (LOC110620755), mRNA	2-alkenal reductase (NADP(+)-dependent) OS=Nicotiana tabacum OX=4097 GN=DBR PE=1 SV=1	N-terminal	--	--	--	Q9SLN8
Cluster-14369.103044	1.85001	0.00264991	0.0200275	--	--	--	--	--	--	--
Cluster-14369.10305	-2.53703	0.000319109	0.0042528	--	--	--	--	--	--	--
Cluster-14369.103052	2.38692	0.00791742	0.0423952	PREDICTED: DUF724 domain-containing protein 2-like isoform X2 [Elaeis guineensis]	--	--	Agenet domain	--	--	--
Cluster-14369.103053	3.20437	0.00464455	0.0295248	--	--	--	--	--	--	--
Cluster-14369.103055	2.00151	0.00388579	0.0260523	PREDICTED: dihydrolipoyllysine-residue acetyltransferase component 5 of pyruvate dehydrogenase complex, chloroplastic-like [Elaeis guineensis]	PREDICTED: Setaria italica dihydrolipoyllysine-residue acetyltransferase component 5 of pyruvate dehydrogenase complex, chloroplastic (LOC101769555), mRNA	Dihydrolipoyllysine-residue acetyltransferase component 5 of pyruvate dehydrogenase complex, chloroplastic OS=Arabidopsis thaliana OX=3702 GN=EMB3003 PE=2 SV=1	e3 binding domain//Biotin-requiring enzyme//2-oxoacid dehydrogenases acyltransferase (catalytic domain)	--	catalytic activity//transferase activity//transferase activity, transferring acyl groups	--	Q9C8P0
Cluster-14369.103058	-1.0128	0.00728202	0.0400995	PREDICTED: serine/threonine-protein kinase D6PK [Elaeis guineensis]	PREDICTED: Phoenix dactylifera serine/threonine-protein kinase D6PK (LOC103702383), mRNA	Serine/threonine-protein kinase D6PKL2 OS=Arabidopsis thaliana OX=3702 GN=D6PKL2 PE=1 SV=1	Protein tyrosine kinase//Protein kinase domain	phosphorylation//nitrogen compound metabolic process//cellular protein metabolic process//cellular macromolecule metabolic process//organic substance metabolic process//protein phosphorylation//cellular process//cellular protein modification process//macromolecule modification//protein modification process//metabolic process//primary metabolic process//organonitrogen compound metabolic process//p…	purine ribonucleoside triphosphate binding//drug binding//binding//nucleotide binding//heterocyclic compound binding//nucleoside phosphate binding//anion binding//ion binding//transferase activity//protein kinase activity//purine nucleotide binding//ATP binding//kinase activity//catalytic activity, acting on a protein//small molecule binding//catalytic activity//adenyl nucleotide binding//transfe…	--	Q39183
Cluster-14369.103076	-1.14729	0.00865394	0.045031	very-long-chain (3R)-3-hydroxyacyl-CoA dehydratase PASTICCINO 2A [Ananas comosus]	Chunia bucklandioides clone c508_N16 microsatellite sequence	Very-long-chain (3R)-3-hydroxyacyl-CoA dehydratase PASTICCINO 2 OS=Arabidopsis thaliana OX=3702 GN=PAS2 PE=1 SV=1	Protein tyrosine phosphatase-like protein, PTPLA	--	--	--	Q8VZB2
Cluster-14369.103082	-1.79887	0.00286472	0.0211122	--	PREDICTED: Citrus clementina ATP-dependent zinc metalloprotease FTSH 5, chloroplastic (LOC18042407), mRNA	ATP-dependent zinc metalloprotease FTSH, chloroplastic (Fragment) OS=Capsicum annuum OX=4072 GN=FTSH PE=2 SV=1	Peptidase//AAA+	nitrogen compound metabolic process//organic substance metabolic process//proteolysis//metabolic process//primary metabolic process//organonitrogen compound metabolic process//protein metabolic process//macromolecule metabolic process	endopeptidase activity//purine ribonucleoside triphosphate binding//drug binding//binding//peptidase activity//ion binding//heterocyclic compound binding//metallopeptidase activity//anion binding//nucleotide binding//nucleoside phosphate binding//ATP binding//hydrolase activity//metalloendopeptidase activity//catalytic activity, acting on a protein//small molecule binding//catalytic activity//pur…	--	Q39444
Cluster-14369.103095	-2.22082	0.0038236	0.0257378	--	PREDICTED: Microcebus murinus RNA binding motif protein 27 (RBM27), mRNA	--	--	--	--	--
Cluster-14369.103099	3.25408	0.00591491	0.0347947	potassium transporter 10-like isoform X1 [Spinacia oleracea] >gi|1226829368|ref|XP_021863851.1| potassium transporter 10-like isoform X1 [Spinacia oleracea]	PREDICTED: Lupinus angustifolius potassium transporter 11-like (LOC109362701), transcript variant X5, mRNA	Potassium transporter 11 OS=Arabidopsis thaliana OX=3702 GN=POT11 PE=2 SV=1	K+	potassium ion transport//ion transport//cellular process//ion transmembrane transport//metal ion transport//establishment of localization//transmembrane transport//cation transport//cellular potassium ion transport//potassium ion transmembrane transport//localization//inorganic cation transmembrane transport//transport//inorganic ion transmembrane transport//cation transmembrane transport//monova…	cation transmembrane transporter activity//transporter activity//inorganic cation transmembrane transporter activity//inorganic molecular entity transmembrane transporter activity//monovalent inorganic cation transmembrane transporter activity//ion transmembrane transporter activity//transmembrane transporter activity//metal ion transmembrane transporter activity//potassium ion transmembrane tran…	membrane	O64769
Cluster-14369.103105	-1.36764	0.00622337	0.0360351	PREDICTED: uncharacterized protein LOC109342022 [Lupinus angustifolius] >gi|1102688609|gb|OIV89009.1| hypothetical protein TanjilG_07633 [Lupinus angustifolius]	PREDICTED: Hevea brasiliensis uncharacterized LOC110637762 (LOC110637762), transcript variant X3, mRNA	--	--	--	--	--
Cluster-14369.103114	2.08759	0.00305703	0.0220697	PREDICTED: FHA domain-containing protein DDL [Elaeis guineensis]	PREDICTED: Cucurbita pepo subsp. pepo FHA domain-containing protein DDL (LOC111797351), mRNA	FHA domain-containing protein DDL OS=Arabidopsis thaliana OX=3702 GN=DDL PE=1 SV=1	FHA	--	binding//protein binding	--	Q8W4D8
Cluster-14369.103116	4.85637	2.72e-09	3.85e-07	--	--	--	--	--	--	--
Cluster-14369.103117	3.45678	0.00261499	0.0198436	PREDICTED: FHA domain-containing protein DDL isoform X1 [Gossypium raimondii]	PREDICTED: Elaeis guineensis FHA domain-containing protein DDL (LOC105052635), mRNA	FHA domain-containing protein DDL OS=Arabidopsis thaliana OX=3702 GN=DDL PE=1 SV=1	--	--	--	--	Q8W4D8
Cluster-14369.10312	3.56043	0.00112904	0.0108816	PREDICTED: solute carrier family 35 member G2 [Nelumbo nucifera]	--	Solute carrier family 35 member G1 OS=Mus musculus OX=10090 GN=Slc35g1 PE=2 SV=1	EamA-like	--	--	membrane part//integral component of membrane//membrane//intrinsic component of membrane	Q8BY79
Cluster-14369.103126	3.26489	3.9e-08	3.59e-06	PREDICTED: folylpolyglutamate synthase isoform X1 [Elaeis guineensis]	Zea mays folylpolyglutamate synthetase 1 (fgp1), mRNA	Folylpolyglutamate synthase OS=Arabidopsis thaliana OX=3702 GN=FPGS1 PE=1 SV=1	Mur ligase middle domain	biosynthetic process//metabolic process	purine ribonucleoside triphosphate binding//drug binding//small molecule binding//binding//ion binding//heterocyclic compound binding//nucleoside phosphate binding//anion binding//adenyl nucleotide binding//carbohydrate derivative binding//organic cyclic compound binding//nucleotide binding//adenyl ribonucleotide binding//ribonucleotide binding//purine ribonucleotide binding//purine nucleotide bi…	--	F4K2A1
Cluster-14369.103128	2.63843	0.00895657	0.0461181	--	--	--	--	--	--	--
Cluster-14369.103142	5.22881	0.000124768	0.00211333	PREDICTED: endoplasmic reticulum metallopeptidase 1 [Elaeis guineensis]	PREDICTED: Elaeis guineensis endoplasmic reticulum metallopeptidase 1 (LOC105048919), mRNA	Endoplasmic reticulum metallopeptidase 1 OS=Xenopus laevis OX=8355 GN=ermp1 PE=2 SV=1	Peptidase	--	--	--	Q0VGW4
Cluster-14369.103145	3.69601	1.8e-07	1.24e-05	--	--	--	--	--	--	--
Cluster-14369.103148	2.72612	0.00519098	0.0318344	PREDICTED: polyadenylate-binding protein 8 [Vitis vinifera] >gi|147773643|emb|CAN76464.1| hypothetical protein VITISV_017035 [Vitis vinifera]	--	--	--	--	--	--
Cluster-14369.103164	3.79648	0.00191318	0.0158988	protein ALP1-like [Asparagus officinalis]	--	--	DDE	--	--	--
Cluster-14369.103183	2.83772	0.000789274	0.00837433	--	--	--	--	--	--	--
Cluster-14369.103195	2.39028	2.48e-06	0.000100445	--	--	--	--	--	--	--
Cluster-14369.103197	2.31365	2.7e-06	0.000107884	--	--	--	--	--	--	--
Cluster-14369.103209	2.46295	1.02e-06	4.94e-05	PREDICTED: RNA-directed DNA methylation 4 isoform X2 [Elaeis guineensis]	PREDICTED: Pyrus x bretschneideri RNA-directed DNA methylation 4-like (LOC103945570), transcript variant X4, mRNA	RNA-directed DNA methylation 4 OS=Arabidopsis thaliana OX=3702 GN=RDM4 PE=1 SV=1	Transcription factor Iwr1	--	--	--	Q8GYP3
Cluster-14369.103231	-1.52648	0.00679951	0.0382804	--	--	--	--	--	--	--
Cluster-14369.103233	2.69782	0.00129334	0.0120155	Ribosomal protein S19/S15 [Macleaya cordata]	Mytilus edulis ribosomal protein S15 mRNA, partial cds	40S ribosomal protein S15 OS=Elaeis oleifera OX=80265 GN=RPS15 PE=2 SV=1	Ribosomal	primary metabolic process//cellular biosynthetic process//cellular macromolecule biosynthetic process//organic substance biosynthetic process//cellular macromolecule metabolic process//peptide biosynthetic process//organic substance metabolic process//gene expression//cellular protein metabolic process//cellular process//biosynthetic process//macromolecule biosynthetic process//metabolic process/…	structural molecule activity//structural constituent of ribosome	ribonucleoprotein complex//intracellular non-membrane-bounded organelle//intracellular organelle//non-membrane-bounded organelle//cell//intracellular//organelle//cytoplasm//protein-containing complex//ribosome//cell part//cytoplasmic part//intracellular part	Q945U1
Cluster-14369.103234	1.77822	0.000800943	0.00846803	PREDICTED: plant intracellular Ras-group-related LRR protein 4-like [Nelumbo nucifera] >gi|1102773021|ref|XP_019054385.1| PREDICTED: plant intracellular Ras-group-related LRR protein 4-like [Nelumbo nucifera]	PREDICTED: Ananas comosus plant intracellular Ras-group-related LRR protein 4-like (LOC109726633), transcript variant X5, mRNA	Plant intracellular Ras-group-related LRR protein 4 OS=Oryza sativa subsp. japonica OX=39947 GN=IRL4 PE=2 SV=1	--	--	--	--	Q6Z8P4
Cluster-14369.103235	3.18026	0.00235548	0.018378	PREDICTED: plant intracellular Ras-group-related LRR protein 4-like [Nelumbo nucifera] >gi|1102773021|ref|XP_019054385.1| PREDICTED: plant intracellular Ras-group-related LRR protein 4-like [Nelumbo nucifera]	PREDICTED: Ananas comosus plant intracellular Ras-group-related LRR protein 4-like (LOC109726633), transcript variant X5, mRNA	Plant intracellular Ras-group-related LRR protein 4 OS=Oryza sativa subsp. japonica OX=39947 GN=IRL4 PE=2 SV=1	--	--	--	--	Q6Z8P4
Cluster-14369.103236	2.77113	2.27e-06	9.33e-05	PREDICTED: kinesin-like protein KIN-10C [Elaeis guineensis]	--	Probable inactive patatin-like protein 9 OS=Arabidopsis thaliana OX=3702 GN=PLP9 PE=2 SV=1	Kinesin	movement of cell or subcellular component//cellular process//microtubule-based process//microtubule-based movement	purine ribonucleoside triphosphate binding//binding//nucleotide binding//heterocyclic compound binding//nucleoside phosphate binding//anion binding//ion binding//purine nucleotide binding//motor activity//microtubule motor activity//hydrolase activity//tubulin binding//microtubule binding//nucleoside-triphosphatase activity//small molecule binding//catalytic activity//drug binding//hydrolase acti…	--	Q93ZQ3
Cluster-14369.103237	-3.9359	0.00544889	0.032918	PREDICTED: plant intracellular Ras-group-related LRR protein 4-like [Nelumbo nucifera] >gi|1102773021|ref|XP_019054385.1| PREDICTED: plant intracellular Ras-group-related LRR protein 4-like [Nelumbo nucifera]	PREDICTED: Ananas comosus plant intracellular Ras-group-related LRR protein 4-like (LOC109726633), transcript variant X5, mRNA	Plant intracellular Ras-group-related LRR protein 4 OS=Oryza sativa subsp. japonica OX=39947 GN=IRL4 PE=2 SV=1	--	--	--	--	Q6Z8P4
Cluster-14369.103239	4.33637	5.28e-05	0.0010947	reverse transcriptase [Corchorus capsularis]	--	Transposon Tf2-8 polyprotein OS=Schizosaccharomyces pombe (strain 972 / ATCC 24843) OX=284812 GN=Tf2-8 PE=3 SV=1	--	--	--	--	P0CT43
Cluster-14369.103244	4.21389	9.95e-09	1.14e-06	PREDICTED: ubiquitin carboxyl-terminal hydrolase 26 [Phoenix dactylifera] >gi|1052181476|ref|XP_017698685.1| PREDICTED: ubiquitin carboxyl-terminal hydrolase 26 [Phoenix dactylifera]	PREDICTED: Phoenix dactylifera ubiquitin carboxyl-terminal hydrolase 26 (LOC103708645), transcript variant X1, mRNA	Ubiquitin carboxyl-terminal hydrolase 26 OS=Oryza sativa subsp. indica OX=39946 GN=UBP26 PE=3 SV=1	Ubiquitin//DUSP//Ubiquitin	cellular process//primary metabolic process//cellular protein modification process//macromolecule modification//nitrogen compound metabolic process//metabolic process//organonitrogen compound metabolic process//macromolecule metabolic process//cellular protein metabolic process//cellular macromolecule metabolic process//protein metabolic process//protein modification by small protein conjugation …	hydrolase activity//ubiquitinyl hydrolase activity//catalytic activity, acting on a protein//peptidase activity, acting on L-amino acid peptides//catalytic activity//peptidase activity//cysteine-type peptidase activity//ubiquitin-like protein-specific protease activity//thiol-dependent ubiquitinyl hydrolase activity//thiol-dependent ubiquitin-specific protease activity	--	A2XDG4
Cluster-14369.103246	1.85206	0.00498178	0.0309864	Os02g0717800, partial [Oryza sativa Japonica Group]	Medicago truncatula clone mth2-130k11, complete sequence	60S ribosomal protein L31 OS=Picea mariana OX=3335 GN=RPL31 PE=2 SV=1	Ribosomal	primary metabolic process//cellular biosynthetic process//cellular macromolecule biosynthetic process//organic substance biosynthetic process//cellular macromolecule metabolic process//peptide biosynthetic process//organic substance metabolic process//gene expression//cellular protein metabolic process//cellular process//biosynthetic process//macromolecule biosynthetic process//metabolic process/…	structural molecule activity//structural constituent of ribosome	ribonucleoprotein complex//intracellular non-membrane-bounded organelle//intracellular organelle//non-membrane-bounded organelle//cell//intracellular//organelle//cytoplasm//protein-containing complex//ribosome//cell part//cytoplasmic part//intracellular part	O65071
Cluster-14369.10326	5.19182	0.000264728	0.00370989	PREDICTED: 60S ribosomal protein L3-2 [Vitis vinifera] >gi|731411443|ref|XP_010657984.1| PREDICTED: 60S ribosomal protein L3-2 [Vitis vinifera] >gi|297739519|emb|CBI29701.3| unnamed protein product, partial [Vitis vinifera]	PREDICTED: Phoenix dactylifera 60S ribosomal protein L3-like (LOC103717160), mRNA	60S ribosomal protein L3 OS=Oryza sativa subsp. japonica OX=39947 GN=RPL3 PE=2 SV=2	Ribosomal	primary metabolic process//cellular biosynthetic process//cellular macromolecule biosynthetic process//organic substance biosynthetic process//cellular macromolecule metabolic process//peptide biosynthetic process//organic substance metabolic process//gene expression//cellular protein metabolic process//cellular process//biosynthetic process//macromolecule biosynthetic process//metabolic process/…	structural molecule activity//structural constituent of ribosome	ribonucleoprotein complex//intracellular non-membrane-bounded organelle//intracellular organelle//non-membrane-bounded organelle//cell//intracellular//organelle//cytoplasm//protein-containing complex//ribosome//cell part//cytoplasmic part//intracellular part	P35684
Cluster-14369.103260	1.99126	0.000242868	0.00348585	--	--	--	--	--	--	--
Cluster-14369.103266	2.67285	0.00872945	0.0453121	PREDICTED: chloroplastic group IIA intron splicing facilitator CRS1, chloroplastic [Elaeis guineensis] >gi|743757467|ref|XP_010922108.1| PREDICTED: chloroplastic group IIA intron splicing facilitator CRS1, chloroplastic [Elaeis guineensis]	PREDICTED: Arachis duranensis chloroplastic group IIA intron splicing facilitator CRS1, chloroplastic (LOC107467976), transcript variant X3, mRNA	Chloroplastic group IIA intron splicing facilitator CRS1, chloroplastic OS=Oryza sativa subsp. japonica OX=39947 GN=Os08g0360100 PE=2 SV=1	CRS1 / YhbY (CRM) domain	--	organic cyclic compound binding//RNA binding//heterocyclic compound binding//nucleic acid binding//binding	--	Q6YYA3
Cluster-14369.103268	3.21041	0.0082884	0.0437621	PREDICTED: telomere repeat-binding protein 2 [Elaeis guineensis]	PREDICTED: Asparagus officinalis telomere repeat-binding protein 5-like (LOC109829578), mRNA	Telomere repeat-binding protein 4 OS=Arabidopsis thaliana OX=3702 GN=TRP4 PE=1 SV=1	--	--	--	--	Q9FFY9
Cluster-14369.103272	1.52261	0.00809324	0.0430316	PREDICTED: calcium-dependent protein kinase 24 [Elaeis guineensis]	PREDICTED: Capsella rubella calcium-dependent protein kinase 4 (LOC17881885), mRNA	Calcium-dependent protein kinase 24 OS=Oryza sativa subsp. japonica OX=39947 GN=CPK24 PE=1 SV=1	--	--	--	--	Q53P85
Cluster-14369.103283	1.88756	0.00181574	0.0153427	PREDICTED: AP2-like ethylene-responsive transcription factor AIL1 [Phoenix dactylifera]	--	AP2-like ethylene-responsive transcription factor PLT2 OS=Arabidopsis thaliana OX=3702 GN=PLT2 PE=2 SV=1	--	--	--	--	Q5YGP7
Cluster-14369.103294	-1.75678	0.000657685	0.00732159	PREDICTED: trans-cinnamate 4-monooxygenase [Phoenix dactylifera]	PREDICTED: Elaeis guineensis trans-cinnamate 4-monooxygenase (LOC105057212), mRNA	Trans-cinnamate 4-monooxygenase OS=Pisum sativum OX=3888 GN=CYP73A9 PE=2 SV=2	Cytochrome P450	metabolic process//oxidation-reduction process	heme binding//catalytic activity//cofactor binding//binding//heterocyclic compound binding//oxidoreductase activity//cation binding//transition metal ion binding//tetrapyrrole binding//organic cyclic compound binding//oxidoreductase activity, acting on paired donors, with incorporation or reduction of molecular oxygen//ion binding//iron ion binding//metal ion binding	--	Q43067
Cluster-14369.103300	-2.58875	0.0089685	0.0461617	putative heat shock factor binding protein [Oryza officinalis]	PREDICTED: Eutrema salsugineum heat shock factor-binding protein 1 (LOC18028222), mRNA	Heat shock factor-binding protein OS=Arabidopsis thaliana OX=3702 GN=HSBP PE=1 SV=1	Heat	--	transcription corepressor activity//transcription coregulator activity//transcription regulator activity	--	Q8GW48
Cluster-14369.103301	-1.82771	0.00842989	0.0442611	PREDICTED: uncharacterized protein LOC107006595 [Solanum pennellii]	PREDICTED: Eutrema salsugineum heat shock factor-binding protein 1 (LOC18028222), mRNA	Heat shock factor-binding protein OS=Arabidopsis thaliana OX=3702 GN=HSBP PE=1 SV=1	Heat	--	transcription corepressor activity//transcription coregulator activity//transcription regulator activity	--	Q8GW48
Cluster-14369.103319	-4.6602	0.00521496	0.0319308	Serine/threonine protein kinase [Parasponia andersonii]	PREDICTED: Phoenix dactylifera AP2-associated protein kinase 1-like (LOC103718429), transcript variant X2, mRNA	Probable serine/threonine-protein kinase DDB_G0276461 OS=Dictyostelium discoideum OX=44689 GN=DDB_G0276461 PE=3 SV=1	Protein tyrosine kinase//Protein kinase domain	phosphorylation//nitrogen compound metabolic process//cellular protein metabolic process//cellular macromolecule metabolic process//organic substance metabolic process//protein phosphorylation//cellular process//cellular protein modification process//macromolecule modification//protein modification process//metabolic process//primary metabolic process//organonitrogen compound metabolic process//p…	purine ribonucleoside triphosphate binding//drug binding//binding//nucleotide binding//heterocyclic compound binding//nucleoside phosphate binding//anion binding//ion binding//transferase activity//protein kinase activity//purine nucleotide binding//ATP binding//kinase activity//catalytic activity, acting on a protein//small molecule binding//catalytic activity//adenyl nucleotide binding//transfe…	--	Q86HW6
Cluster-14369.103327	4.15921	6.2e-05	0.00123737	--	--	--	--	--	--	--
Cluster-14369.103328	3.53046	0.00163288	0.014249	--	--	--	--	--	--	--
Cluster-14369.103333	2.78491	0.000420073	0.00524325	--	--	--	--	--	--	--
Cluster-14369.103336	3.17722	1.74e-05	0.000464024	--	--	--	--	--	--	--
Cluster-14369.103337	2.92401	2.5e-05	0.000614299	--	--	--	--	--	--	--
Cluster-14369.103338	1.99521	4.39e-09	5.73e-07	PREDICTED: KH domain-containing protein At4g18375-like [Phoenix dactylifera] >gi|672122068|ref|XP_008784354.1| PREDICTED: KH domain-containing protein At4g18375-like [Phoenix dactylifera] >gi|672122070|ref|XP_008784355.1| PREDICTED: KH domain-containing protein At4g18375-like [Phoenix dactylifera] >gi|1052174163|ref|XP_017697353.1| PREDICTED: KH domain-containing protein At4g18375-like [Phoenix d…	PREDICTED: Elaeis guineensis KH domain-containing protein At4g18375 (LOC105042009), transcript variant X4, mRNA	KH domain-containing protein At4g18375 OS=Arabidopsis thaliana OX=3702 GN=At4g18375 PE=2 SV=1	KH domain//Phosphopantetheine attachment site	--	organic cyclic compound binding//RNA binding//heterocyclic compound binding//nucleic acid binding//binding	--	P58223
Cluster-14369.103339	1.92387	0.00551194	0.0331517	--	--	--	--	--	--	--
Cluster-14369.103341	-1.25876	0.00914393	0.0467854	--	PREDICTED: Elaeis guineensis KH domain-containing protein At4g18375 (LOC105042009), transcript variant X4, mRNA	KH domain-containing protein At4g18375 OS=Arabidopsis thaliana OX=3702 GN=At4g18375 PE=2 SV=1	KH	--	organic cyclic compound binding//RNA binding//heterocyclic compound binding//nucleic acid binding//binding	--	P58223
Cluster-14369.103342	2.31755	0.00682812	0.0383802	--	--	KH domain-containing protein At4g18375 OS=Arabidopsis thaliana OX=3702 GN=At4g18375 PE=2 SV=1	KH	--	organic cyclic compound binding//RNA binding//heterocyclic compound binding//nucleic acid binding//binding	--	P58223
Cluster-14369.103344	1.39328	0.00214136	0.0172076	--	PREDICTED: Elaeis guineensis KH domain-containing protein At4g18375 (LOC105042009), transcript variant X4, mRNA	KH domain-containing protein At4g18375 OS=Arabidopsis thaliana OX=3702 GN=At4g18375 PE=2 SV=1	KH//Phosphopantetheine	--	organic cyclic compound binding//RNA binding//heterocyclic compound binding//nucleic acid binding//binding	--	P58223
Cluster-14369.103345	3.85237	0.000716713	0.00780374	--	--	--	--	--	--	--
Cluster-14369.103346	4.17808	8.01e-05	0.0015035	--	--	--	--	--	--	--
Cluster-14369.103347	1.78585	0.00148099	0.013272	--	--	--	--	--	--	--
Cluster-14369.103349	-1.98131	0.000648826	0.00724704	hypothetical protein ACMD2_13224 [Ananas comosus]	--	Protein LNK1 OS=Arabidopsis thaliana OX=3702 GN=LNK1 PE=1 SV=1	--	--	--	--	A8MQN2
Cluster-14369.103353	2.84285	2.53e-07	1.63e-05	--	--	--	--	--	--	--
Cluster-14369.103356	3.1551	0.00881699	0.0455983	unnamed protein product [Coffea canephora]	--	--	--	--	--	--
Cluster-14369.103366	3.58602	0.00863967	0.0449889	unnamed protein product [Coffea canephora]	--	--	--	--	--	--
Cluster-14369.103370	1.14301	0.00518655	0.0318173	PREDICTED: cytochrome b-c1 complex subunit 8 [Malus domestica] >gi|694310853|ref|XP_009355044.1| PREDICTED: cytochrome b-c1 complex subunit 8 [Pyrus x bretschneideri]	PREDICTED: Sesamum indicum cytochrome b-c1 complex subunit 8 (LOC105163840), mRNA	Cytochrome b-c1 complex subunit 8 OS=Solanum tuberosum OX=4113 PE=1 SV=2	Cytochrome	cellular process//metabolic process//generation of precursor metabolites and energy//oxidation-reduction process//electron transport chain//cellular metabolic process	--	organelle inner membrane//organelle envelope//envelope//intracellular organelle//mitochondrion//mitochondrial membrane//membrane-bounded organelle//organelle//intracellular membrane-bounded organelle//cytoplasm//organelle membrane//membrane//cell part//cytoplasmic part//cell//intracellular//intracellular organelle part//mitochondrial inner membrane//mitochondrial envelope//mitochondrial part//int…	P46269
Cluster-14369.103384	1.71034	0.00134345	0.0123721	PREDICTED: uncharacterized protein At3g49720 [Malus domestica]	--	Probable pectin methylesterase CGR3 OS=Arabidopsis thaliana OX=3702 GN=CGR3 PE=2 SV=1	--	--	--	--	Q0WPN7
Cluster-14369.103394	1.49948	0.00155461	0.0137433	--	PREDICTED: Elaeis guineensis uncharacterized LOC105039075 (LOC105039075), transcript variant X3, mRNA	Histone-lysine N-methyltransferase ATX2 OS=Arabidopsis thaliana OX=3702 GN=ATX2 PE=2 SV=1	SET//PHD-like//PHD-finger//PHD-zinc-finger	--	binding//protein binding	--	P0CB22
Cluster-14369.103398	2.57715	0.00945373	0.0478286	PREDICTED: disease resistance protein RGA2-like, partial [Phoenix dactylifera]	--	Putative disease resistance protein RGA1 OS=Solanum bulbocastanum OX=147425 GN=RGA1 PE=2 SV=2	--	--	--	--	Q7XA42
Cluster-14369.103399	2.95807	0.00110387	0.010702	PREDICTED: putative disease resistance protein RGA3 [Phoenix dactylifera]	--	Putative disease resistance RPP13-like protein 1 OS=Arabidopsis thaliana OX=3702 GN=RPPL1 PE=3 SV=1	NB-ARC	--	anion binding//adenyl nucleotide binding//carbohydrate derivative binding//organic cyclic compound binding//ion binding//small molecule binding//ribonucleotide binding//adenyl ribonucleotide binding//binding//ADP binding//purine ribonucleotide binding//purine nucleotide binding//nucleotide binding//heterocyclic compound binding//nucleoside phosphate binding	--	Q9LRR4
Cluster-14369.103409	2.84823	0.0034286	0.0238618	uncharacterized protein LOC109724156 isoform X2 [Ananas comosus]	Vitis vinifera contig VV78X171202.65, whole genome shotgun sequence	--	Uncharacterized	--	--	--
Cluster-14369.103435	3.01818	0.000743032	0.00800712	--	--	--	--	--	--	--
Cluster-14369.103445	3.37398	0.000421675	0.00525704	--	--	--	--	--	--	--
Cluster-14369.103453	-0.877373	0.00655325	0.0373476	--	PREDICTED: Cicer arietinum transmembrane protein 184A (LOC101502160), mRNA	Transmembrane protein 184 homolog DDB_G0279555 OS=Dictyostelium discoideum OX=44689 GN=tmem184C PE=3 SV=1	Organic	--	--	--	Q54WM0
Cluster-14369.103457	-0.883365	0.0052006	0.0318649	--	PREDICTED: Phoenix dactylifera serine/threonine-protein kinase SAPK3-like (LOC103710774), mRNA	Serine/threonine-protein kinase SAPK3 OS=Oryza sativa subsp. japonica OX=39947 GN=SAPK3 PE=1 SV=1	Protein//Protein	phosphorylation//nitrogen compound metabolic process//cellular protein metabolic process//cellular macromolecule metabolic process//organic substance metabolic process//protein phosphorylation//cellular process//cellular protein modification process//macromolecule modification//protein modification process//metabolic process//primary metabolic process//organonitrogen compound metabolic process//p…	purine ribonucleoside triphosphate binding//drug binding//binding//nucleotide binding//heterocyclic compound binding//nucleoside phosphate binding//anion binding//ion binding//transferase activity//protein kinase activity//purine nucleotide binding//ATP binding//kinase activity//catalytic activity, acting on a protein//small molecule binding//catalytic activity//adenyl nucleotide binding//transfe…	--	P0C5D6
Cluster-14369.103467	1.84913	0.0058566	0.0346047	PREDICTED: fasciclin-like arabinogalactan protein 21 [Phoenix dactylifera]	--	Fasciclin-like arabinogalactan protein 21 OS=Arabidopsis thaliana OX=3702 GN=FLA21 PE=2 SV=1	Protein of unknown function, DUF538//DnaJ domain	--	--	--	Q9FL53
Cluster-14369.103474	3.48719	2.64e-05	0.000640249	--	--	--	--	--	--	--
Cluster-14369.103477	3.96546	2.29e-05	0.000576343	--	--	--	--	--	--	--
Cluster-14369.10348	3.17186	0.000177125	0.00274477	putative mitochondrial protein [Apostasia shenzhenica]	--	Transposon Tf2-9 polyprotein OS=Schizosaccharomyces pombe (strain 972 / ATCC 24843) OX=284812 GN=Tf2-9 PE=3 SV=1	--	--	--	--	P0CT40
Cluster-14369.103497	3.69769	0.00056429	0.00653172	--	--	--	--	--	--	--
Cluster-14369.103504	3.18164	0.00131383	0.0121572	PREDICTED: uncharacterized protein LOC105044531 [Elaeis guineensis]	PREDICTED: Elaeis guineensis uncharacterized LOC105044531 (LOC105044531), mRNA	Nuclear factor related to kappa-B-binding protein OS=Homo sapiens OX=9606 GN=NFRKB PE=1 SV=2	--	--	--	--	Q6P4R8
Cluster-14369.103507	2.70079	0.00278582	0.0207302	hypothetical protein JCGZ_23898 [Jatropha curcas]	PREDICTED: Carica papaya E3 ubiquitin-protein ligase RHF2A (LOC110810707), mRNA	E3 ubiquitin-protein ligase RHF2A OS=Arabidopsis thaliana OX=3702 GN=RHF2A PE=2 SV=1	Zinc//RING-like//Ring	--	cation binding//metal ion binding//binding//ion binding	--	Q9ZT42
Cluster-14369.103510	2.25184	0.00829151	0.0437644	GATA transcription factor 26-like [Asparagus officinalis] >gi|1141975075|gb|ONK56301.1| uncharacterized protein A4U43_C10F6370 [Asparagus officinalis]	--	GATA transcription factor 27 OS=Arabidopsis thaliana OX=3702 GN=GATA27 PE=2 SV=1	GATA zinc finger	RNA biosynthetic process//regulation of metabolic process//regulation of cellular biosynthetic process//regulation of cellular metabolic process//nucleobase-containing compound metabolic process//nucleic acid metabolic process//cellular biosynthetic process//cellular nitrogen compound metabolic process//nitrogen compound metabolic process//organic cyclic compound biosynthetic process//nucleic aci…	binding//nucleic acid binding//DNA binding//heterocyclic compound binding//transition metal ion binding//sequence-specific DNA binding//ion binding//metal ion binding//cation binding//organic cyclic compound binding//zinc ion binding	--	Q5PP38
Cluster-14369.103517	1.60416	0.00705169	0.0392106	--	--	--	RNA	--	organic cyclic compound binding//binding//nucleic acid binding//heterocyclic compound binding	--
Cluster-14369.103520	-1.1554	0.00531054	0.0323324	monooxygenase 2 [Morus notabilis]	--	Monooxygenase 3 OS=Arabidopsis thaliana OX=3702 GN=MO3 PE=2 SV=1	FAD binding domain//FAD binding domain	--	anion binding//coenzyme binding//flavin adenine dinucleotide binding//organic cyclic compound binding//ion binding//small molecule binding//cofactor binding//binding//FAD binding//nucleotide binding//heterocyclic compound binding//nucleoside phosphate binding	--	Q9FLC2
Cluster-14369.103532	2.28153	0.00273231	0.020462	--	--	--	--	--	--	--
Cluster-14369.103536	3.60112	0.00150173	0.0134001	--	--	--	--	--	--	--
Cluster-14369.103544	2.97002	0.00189817	0.0158125	--	--	--	--	--	--	--
Cluster-14369.103564	1.2023	0.00828858	0.0437621	PREDICTED: far upstream element-binding protein 2-like [Phoenix dactylifera]	--	--	--	--	--	--
Cluster-14369.103575	4.03812	0.000105326	0.0018556	PREDICTED: leghemoglobin reductase [Vigna angularis] >gi|920689410|gb|KOM33393.1| hypothetical protein LR48_Vigan01g294900 [Vigna angularis] >gi|965660593|dbj|BAT77012.1| hypothetical protein VIGAN_01509100 [Vigna angularis var. angularis]	PREDICTED: Cicer arietinum dihydrolipoyl dehydrogenase, mitochondrial (LOC101489871), mRNA	Leghemoglobin reductase OS=Vigna unguiculata OX=3917 GN=FLBR PE=1 SV=1	Pyridine//FAD//NAD(P)-binding//Glucose//FAD	oxidation-reduction process//metabolic process	catalytic activity//oxidoreductase activity	--	Q9SPB1
Cluster-14369.103580	1.89668	0.00129098	0.0120024	hypothetical protein VITISV_037547 [Vitis vinifera]	PREDICTED: Elaeis guineensis receptor-like serine/threonine-protein kinase NCRK (LOC105055671), transcript variant X7, mRNA	Receptor-like serine/threonine-protein kinase NCRK OS=Arabidopsis thaliana OX=3702 GN=NCRK PE=1 SV=1	Protein//Protein	phosphorylation//nitrogen compound metabolic process//cellular protein metabolic process//cellular macromolecule metabolic process//organic substance metabolic process//protein phosphorylation//cellular process//cellular protein modification process//macromolecule modification//protein modification process//metabolic process//primary metabolic process//organonitrogen compound metabolic process//p…	purine ribonucleoside triphosphate binding//drug binding//binding//nucleotide binding//heterocyclic compound binding//nucleoside phosphate binding//anion binding//ion binding//transferase activity//protein kinase activity//purine nucleotide binding//ATP binding//kinase activity//catalytic activity, acting on a protein//small molecule binding//catalytic activity//adenyl nucleotide binding//transfe…	--	Q8VYY5
Cluster-14369.103581	1.51446	0.00511098	0.0315283	hypothetical protein VITISV_037547 [Vitis vinifera]	PREDICTED: Phoenix dactylifera receptor-like serine/threonine-protein kinase NCRK (LOC103718262), transcript variant X4, mRNA	Receptor-like serine/threonine-protein kinase NCRK OS=Arabidopsis thaliana OX=3702 GN=NCRK PE=1 SV=1	Protein//Protein	phosphorylation//nitrogen compound metabolic process//cellular protein metabolic process//cellular macromolecule metabolic process//organic substance metabolic process//protein phosphorylation//cellular process//cellular protein modification process//macromolecule modification//protein modification process//metabolic process//primary metabolic process//organonitrogen compound metabolic process//p…	purine ribonucleoside triphosphate binding//drug binding//binding//nucleotide binding//heterocyclic compound binding//nucleoside phosphate binding//anion binding//ion binding//transferase activity//protein kinase activity//purine nucleotide binding//ATP binding//kinase activity//catalytic activity, acting on a protein//small molecule binding//catalytic activity//adenyl nucleotide binding//transfe…	--	Q8VYY5
Cluster-14369.103590	1.2277	0.00103673	0.0102232	PREDICTED: LOW QUALITY PROTEIN: trafficking protein particle complex subunit 11 [Phoenix dactylifera]	PREDICTED: Phoenix dactylifera trafficking protein particle complex subunit 11 (LOC103705175), mRNA	Nuclear envelope-associated protein 2 OS=Arabidopsis thaliana OX=3702 GN=NEAP2 PE=1 SV=1	Foie gras liver health family 1//Gryzun, putative Golgi trafficking	--	--	--	F4K1B4
Cluster-14369.103591	1.22581	0.00516243	0.0317111	PREDICTED: LOW QUALITY PROTEIN: trafficking protein particle complex subunit 11 [Phoenix dactylifera]	PREDICTED: Phoenix dactylifera trafficking protein particle complex subunit 11 (LOC103705175), mRNA	Nuclear envelope-associated protein 2 OS=Arabidopsis thaliana OX=3702 GN=NEAP2 PE=1 SV=1	Foie gras liver health family 1//Gryzun, putative Golgi trafficking	--	--	--	F4K1B4
Cluster-14369.103593	3.52928	0.00221607	0.017621	--	--	--	--	--	--	--
Cluster-14369.103595	2.97665	0.00116624	0.0111469	--	--	--	--	--	--	--
Cluster-14369.103606	1.60974	0.0036045	0.0247064	PREDICTED: probable galacturonosyltransferase 15 [Phoenix dactylifera]	--	--	--	--	--	--
Cluster-14369.103609	3.09041	9.16e-06	0.000281957	--	--	--	--	--	--	--
Cluster-14369.103628	0.958212	0.00658248	0.0374587	PREDICTED: DNA polymerase delta catalytic subunit [Musa acuminata subsp. malaccensis] >gi|695008350|ref|XP_009390765.1| PREDICTED: DNA polymerase delta catalytic subunit [Musa acuminata subsp. malaccensis]	PREDICTED: Elaeis guineensis DNA polymerase delta catalytic subunit (LOC105051804), transcript variant X2, mRNA	DNA polymerase delta catalytic subunit OS=Oryza sativa subsp. japonica OX=39947 GN=POLD1 PE=2 SV=1	DNA//DNA	--	organic cyclic compound binding//nucleotide binding//small molecule binding//binding//nucleic acid binding//DNA binding//heterocyclic compound binding//nucleoside phosphate binding	--	Q9LRE6
Cluster-14369.103645	2.48701	0.00258591	0.0196781	PREDICTED: pentatricopeptide repeat-containing protein At4g02750 [Phoenix dactylifera]	PREDICTED: Musa acuminata subsp. malaccensis pentatricopeptide repeat-containing protein At4g02750 (LOC103986359), mRNA	Pentatricopeptide repeat-containing protein At4g02750 OS=Arabidopsis thaliana OX=3702 GN=PCMP-H24 PE=3 SV=1	PPR//PPR//PPR//DYW	--	binding//cation binding//zinc ion binding//transition metal ion binding//metal ion binding//ion binding	--	Q9SY02
Cluster-14369.103651	-1.62402	0.002812	0.0208516	uncharacterized protein LOC109850164 [Asparagus officinalis] >gi|1141998648|gb|ONK79464.1| uncharacterized protein A4U43_C01F6630 [Asparagus officinalis]	PREDICTED: Oryza sativa Japonica Group uncharacterized LOC4324629 (LOC4324629), mRNA	--	--	--	--	--
Cluster-14369.103653	1.3194	0.000172479	0.00269177	PREDICTED: LOW QUALITY PROTEIN: protein PHOTOPERIOD-INDEPENDENT EARLY FLOWERING 1 [Elaeis guineensis]	PREDICTED: Phoenix dactylifera protein PHOTOPERIOD-INDEPENDENT EARLY FLOWERING 1 (LOC103720578), mRNA	Protein PHOTOPERIOD-INDEPENDENT EARLY FLOWERING 1 OS=Arabidopsis thaliana OX=3702 GN=PIE1 PE=1 SV=1	Helicase conserved C-terminal domain//Type III restriction enzyme, res subunit//SNF2 family N-terminal domain//DEAD/DEAH box helicase	--	hydrolase activity//purine ribonucleoside triphosphate binding//drug binding//small molecule binding//catalytic activity//binding//nucleic acid binding//DNA binding//ion binding//heterocyclic compound binding//nucleoside phosphate binding//anion binding//adenyl nucleotide binding//carbohydrate derivative binding//organic cyclic compound binding//nucleotide binding//adenyl ribonucleotide binding//…	--	Q7X9V2
Cluster-14369.103675	3.66641	4.94e-06	0.000174688	PREDICTED: tRNA threonylcarbamoyladenosine dehydratase isoform X1 [Elaeis guineensis]	PREDICTED: Elaeis guineensis tRNA threonylcarbamoyladenosine dehydratase (LOC105032655), transcript variant X2, misc_RNA	tRNA threonylcarbamoyladenosine dehydratase 2 OS=Saccharomyces cerevisiae (strain ATCC 204508 / S288c) OX=559292 GN=TCD2 PE=1 SV=1	ThiF family	--	catalytic activity//ligase activity//ubiquitin-like modifier activating enzyme activity//ligase activity, forming carbon-sulfur bonds	--	P36101
Cluster-14369.103680	1.3557	0.0093691	0.0475589	PREDICTED: BTB/POZ domain-containing protein At3g44820 [Phoenix dactylifera]	PREDICTED: Musa acuminata subsp. malaccensis BTB/POZ domain-containing protein At3g44820 (LOC103968338), mRNA	BTB/POZ domain-containing protein At3g44820 OS=Arabidopsis thaliana OX=3702 GN=At3g44820 PE=2 SV=2	NPH3 family	--	--	--	Q9FYC8
Cluster-14369.103684	2.73367	0.000370455	0.00476789	--	--	--	--	--	--	--
Cluster-14369.103694	3.45006	0.000657482	0.00732053	--	--	--	--	--	--	--
Cluster-14369.103696	-0.877775	0.0037373	0.0253424	ASC1-like protein 1 [Asparagus officinalis] >gi|1141998570|gb|ONK79386.1| uncharacterized protein A4U43_C01F5830 [Asparagus officinalis]	PREDICTED: Phoenix dactylifera ASC1-like protein 1 (LOC103717716), transcript variant X1, mRNA	ASC1-like protein OS=Solanum lycopersicum OX=4081 PE=2 SV=1	TLC	--	--	membrane part//integral component of membrane//membrane//intrinsic component of membrane	Q8W4Y5
Cluster-14369.103702	1.62115	0.000236979	0.00342456	uncharacterized protein A4U43_C08F16290 [Asparagus officinalis]	PREDICTED: Phoenix dactylifera probable leucine-rich repeat receptor-like protein kinase At1g35710 (LOC103718175), mRNA	--	--	--	--	--
Cluster-14369.103704	-5.54187	3.13e-12	1.3e-09	PREDICTED: centromere/kinetochore protein zw10 homolog [Elaeis guineensis]	PREDICTED: Quercus suber centromere/kinetochore protein zw10 homolog (LOC112004794), mRNA	Centromere/kinetochore protein zw10 homolog OS=Arabidopsis thaliana OX=3702 GN=ZW10 PE=1 SV=1	--	--	--	--	O48626
Cluster-14369.103705	1.99806	0.000737061	0.00795826	PREDICTED: centromere/kinetochore protein zw10 homolog [Elaeis guineensis]	--	Centromere/kinetochore protein zw10 homolog OS=Arabidopsis thaliana OX=3702 GN=ZW10 PE=1 SV=1	Centromere/kinetochore Zw10	mitotic cell cycle//cellular process//cell cycle	--	organelle//intracellular organelle//non-membrane-bounded organelle//membrane-bounded organelle//chromosome, centromeric region//intracellular membrane-bounded organelle//intracellular non-membrane-bounded organelle//nucleus//cell part//cell//intracellular//intracellular organelle part//chromosomal region//intracellular part//chromosomal part//chromosome//organelle part	O48626
Cluster-14369.103707	7.08182	2.83e-13	1.91e-10	PREDICTED: centromere/kinetochore protein zw10 homolog [Elaeis guineensis]	PREDICTED: Quercus suber centromere/kinetochore protein zw10 homolog (LOC112004794), mRNA	Centromere/kinetochore protein zw10 homolog OS=Arabidopsis thaliana OX=3702 GN=ZW10 PE=1 SV=1	Centromere/kinetochore Zw10	mitotic cell cycle//cellular process//cell cycle	--	organelle//intracellular organelle//non-membrane-bounded organelle//membrane-bounded organelle//chromosome, centromeric region//intracellular membrane-bounded organelle//intracellular non-membrane-bounded organelle//nucleus//cell part//cell//intracellular//intracellular organelle part//chromosomal region//intracellular part//chromosomal part//chromosome//organelle part	O48626
Cluster-14369.103708	3.90138	0.000278539	0.00384644	hypothetical protein VITISV_023983 [Vitis vinifera]	PREDICTED: Juglans regia rho GTPase-activating protein REN1-like (LOC109006387), mRNA	Retrovirus-related Pol polyprotein from transposon RE1 OS=Arabidopsis thaliana OX=3702 GN=RE1 PE=2 SV=1	Reverse transcriptase (RNA-dependent DNA polymerase)	--	--	--	Q94HW2
Cluster-14369.103719	1.59764	0.00566407	0.0337898	--	--	--	--	--	--	--
Cluster-14369.103721	1.69678	5.08e-05	0.00106375	--	--	--	--	--	--	--
Cluster-14369.103722	-1.7351	0.0059695	0.0349999	--	Leucaena pulverulenta voucher FHO:Hughes 1611 RAPD fragment A4A5 genomic sequence	Transposon Tf2-9 polyprotein OS=Schizosaccharomyces pombe (strain 972 / ATCC 24843) OX=284812 GN=Tf2-9 PE=3 SV=1	RNase//Integrase//RNase//Integrase	primary metabolic process//cellular process//cellular aromatic compound metabolic process//nucleic acid metabolic process//cellular nitrogen compound metabolic process//nitrogen compound metabolic process//metabolic process//organic cyclic compound metabolic process//heterocycle metabolic process//nucleobase-containing compound metabolic process//cellular macromolecule metabolic process//DNA inte…	--	--	P0CT40
Cluster-14369.103729	4.43557	1.48e-05	0.000410915	--	--	--	--	--	--	--
Cluster-14369.103730	3.58354	0.00334926	0.0234976	PREDICTED: craniofacial development protein 1 isoform X2 [Elaeis guineensis]	--	Craniofacial development protein 1 OS=Homo sapiens OX=9606 GN=CFDP1 PE=1 SV=1	Bucentaur	--	--	--	Q9UEE9
Cluster-14369.103734	-1.5875	0.00719597	0.0397659	PREDICTED: probable serine/threonine-protein kinase At1g09600 isoform X2 [Prunus mume] >gi|1027095338|ref|XP_016647811.1| PREDICTED: probable serine/threonine-protein kinase At1g09600 isoform X2 [Prunus mume]	--	Probable serine/threonine-protein kinase At1g09600 OS=Arabidopsis thaliana OX=3702 GN=At1g09600 PE=3 SV=1	--	--	--	--	F4I114
Cluster-14369.103737	2.34964	0.00799539	0.0426808	calcium-transporting ATPase 9, plasma membrane-type-like [Dendrobium catenatum] >gi|1179530356|ref|XP_020686262.1| calcium-transporting ATPase 9, plasma membrane-type-like [Dendrobium catenatum] >gi|1179530358|ref|XP_020686263.1| calcium-transporting ATPase 9, plasma membrane-type-like [Dendrobium catenatum] >gi|1179530360|ref|XP_020686264.1| calcium-transporting ATPase 9, plasma membrane-type-li…	--	Calcium-transporting ATPase 9, plasma membrane-type OS=Arabidopsis thaliana OX=3702 GN=ACA9 PE=2 SV=2	Ca2+-ATPase	--	binding//protein binding//calmodulin binding	--	Q9LU41
Cluster-14369.103751	4.70601	0.00113252	0.0109061	PREDICTED: zinc finger CCCH domain-containing protein 34-like [Elaeis guineensis]	PREDICTED: Dendrobium catenatum zinc finger CCCH domain-containing protein 34-like (LOC110113068), transcript variant X2, mRNA	Zinc finger CCCH domain-containing protein 19 OS=Oryza sativa subsp. japonica OX=39947 GN=Os02g0831100 PE=2 SV=2	Zinc-finger	--	--	--	Q6K977
Cluster-14369.103756	1.53181	0.00599964	0.0351288	PREDICTED: HVA22-like protein f [Daucus carota subsp. sativus] >gi|1021043257|gb|KZN01038.1| hypothetical protein DCAR_009792 [Daucus carota subsp. sativus]	PREDICTED: Elaeis guineensis HVA22-like protein f (LOC105047464), mRNA	HVA22-like protein f OS=Arabidopsis thaliana OX=3702 GN=HVA22F PE=2 SV=1	TB2/DP1,	--	--	--	Q682H0
Cluster-14369.103758	1.04068	0.00886485	0.0457537	PREDICTED: uncharacterized protein LOC103721361 [Phoenix dactylifera]	PREDICTED: Phoenix dactylifera uncharacterized LOC103721361 (LOC103721361), mRNA	Protein cereblon OS=Danio rerio OX=7955 GN=crbn PE=1 SV=1	ATP-dependent	--	--	--	Q68EH9
Cluster-14369.103760	-1.02724	0.00157423	0.0138831	PREDICTED: uncharacterized protein At5g01610 [Elaeis guineensis]	PREDICTED: Quercus suber uncharacterized protein At5g01610-like (LOC111985778), mRNA	Uncharacterized protein At5g01610 OS=Arabidopsis thaliana OX=3702 GN=At5g01610 PE=1 SV=1	Protein	--	--	--	Q9M015
Cluster-14369.103767	2.54203	0.0048107	0.0302217	PREDICTED: DEAD-box ATP-dependent RNA helicase 39 isoform X1 [Elaeis guineensis]	PREDICTED: Fragaria vesca subsp. vesca DEAD-box ATP-dependent RNA helicase 39 (LOC101305813), mRNA	DEAD-box ATP-dependent RNA helicase 39 OS=Oryza sativa subsp. japonica OX=39947 GN=Os01g0184500 PE=2 SV=1	DEAD/DEAH	--	purine ribonucleoside triphosphate binding//drug binding//small molecule binding//binding//nucleic acid binding//nucleotide binding//heterocyclic compound binding//nucleoside phosphate binding//anion binding//adenyl nucleotide binding//carbohydrate derivative binding//organic cyclic compound binding//ion binding//adenyl ribonucleotide binding//ribonucleotide binding//purine ribonucleotide binding…	--	Q5VRY0
Cluster-14369.103781	4.74182	2.22e-14	2.1e-11	PREDICTED: polypyrimidine tract-binding protein homolog 3 isoform X1 [Musa acuminata subsp. malaccensis] >gi|1091661402|ref|XP_018676605.1| PREDICTED: polypyrimidine tract-binding protein homolog 3 isoform X1 [Musa acuminata subsp. malaccensis]	PREDICTED: Elaeis guineensis polypyrimidine tract-binding protein homolog 3 (LOC105049454), transcript variant X3, mRNA	Polypyrimidine tract-binding protein homolog 3 OS=Arabidopsis thaliana OX=3702 GN=At1g43190 PE=2 SV=1	RNA//RRM-like	--	organic cyclic compound binding//binding//nucleic acid binding//heterocyclic compound binding	--	Q6ICX4
Cluster-14369.103782	3.40088	1.64e-05	0.000443627	polypyrimidine tract-binding protein homolog 3 isoform X2 [Manihot esculenta]	Vitis vinifera contig VV78X011912.22, whole genome shotgun sequence	Polypyrimidine tract-binding protein homolog 3 OS=Arabidopsis thaliana OX=3702 GN=At1g43190 PE=2 SV=1	RRM-like	--	--	--	Q6ICX4
Cluster-14369.103783	2.33697	9.47e-06	0.000289383	--	--	--	--	--	--	--
Cluster-14369.103793	-3.15903	0.00240007	0.0186357	--	--	--	--	--	--	--
Cluster-14369.103794	-0.849416	0.0035428	0.024395	PREDICTED: diacylglycerol O-acyltransferase 2 [Musa acuminata subsp. malaccensis]	Vigna angularis var. angularis DNA, chromosome 10, almost complete sequence, cultivar: Shumari	Diacylglycerol O-acyltransferase 2D OS=Glycine max OX=3847 GN=DGAT2D PE=1 SV=1	Diacylglycerol acyltransferase	--	catalytic activity//transferase activity//transferase activity, transferring acyl groups//transferase activity, transferring acyl groups other than amino-acyl groups	--	K7K424
Cluster-14369.103796	-1.10084	0.000410328	0.00514647	diacylglycerol O-acyltransferase 2D [Dendrobium catenatum]	PREDICTED: Ananas comosus diacylglycerol O-acyltransferase 2-like (LOC109711921), transcript variant X3, mRNA	Diacylglycerol O-acyltransferase 2D OS=Glycine max OX=3847 GN=DGAT2D PE=1 SV=1	Diacylglycerol//Acyltransferase	--	catalytic activity//transferase activity//transferase activity, transferring acyl groups//transferase activity, transferring acyl groups other than amino-acyl groups	--	K7K424
Cluster-14369.103831	2.17658	3.69e-06	0.000139263	--	PREDICTED: Phoenix dactylifera bZIP transcription factor 16-like (LOC103721648), transcript variant X1, mRNA	bZIP transcription factor 16 OS=Arabidopsis thaliana OX=3702 GN=BZIP16 PE=1 SV=1	G-box//Disordered	--	--	--	Q501B2
Cluster-14369.103832	-3.90947	4.77e-05	0.00101658	--	--	Probable mannitol dehydrogenase OS=Mesembryanthemum crystallinum OX=3544 GN=ELI3 PE=2 SV=1	--	--	--	--	P93257
Cluster-14369.103841	3.15479	0.00557802	0.033429	--	--	--	--	--	--	--
Cluster-14369.103848	1.63147	0.00182913	0.0154124	PREDICTED: dolichyl-diphosphooligosaccharide--protein glycosyltransferase subunit 1B [Elaeis guineensis]	PREDICTED: Hevea brasiliensis dolichyl-diphosphooligosaccharide--protein glycosyltransferase subunit 1B-like (LOC110670010), mRNA	Dolichyl-diphosphooligosaccharide--protein glycosyltransferase subunit 1B OS=Oryza sativa subsp. japonica OX=39947 GN=OST1B PE=2 SV=1	Ribophorin	cellular biosynthetic process//nitrogen compound metabolic process//cellular macromolecule biosynthetic process//cellular protein metabolic process//cellular macromolecule metabolic process//glycoprotein metabolic process//glycoprotein biosynthetic process//organic substance metabolic process//organic substance biosynthetic process//cellular process//glycosylation//cellular protein modification p…	transferase activity//catalytic activity//oligosaccharyl transferase activity//transferase activity, transferring glycosyl groups//transferase activity, transferring hexosyl groups//dolichyl-diphosphooligosaccharide-protein glycotransferase activity	endoplasmic reticulum//intracellular organelle//cell//intracellular//membrane-bounded organelle//organelle//intrinsic component of membrane//cytoplasm//integral component of membrane//membrane//endomembrane system//membrane part//intracellular membrane-bounded organelle//cell part//cytoplasmic part//intracellular part	B9FDT1
Cluster-14369.103856	4.73739	0.00161461	0.0141436	--	PREDICTED: Phoenix dactylifera uncharacterized LOC103701361 (LOC103701361), transcript variant X2, mRNA	Histone-lysine N-methyltransferase ASHH2 OS=Arabidopsis thaliana OX=3702 GN=ASHH2 PE=1 SV=1	SET//AWS//CW-type	--	binding//cation binding//zinc ion binding//transition metal ion binding//protein binding//metal ion binding//ion binding	--	Q2LAE1
Cluster-14369.103865	5.18903	1.44e-06	6.52e-05	PREDICTED: uncharacterized protein LOC105051789 [Elaeis guineensis] >gi|1130672809|ref|XP_019708441.1| PREDICTED: uncharacterized protein LOC105051789 [Elaeis guineensis]	PREDICTED: Phoenix dactylifera uncharacterized LOC103701361 (LOC103701361), transcript variant X2, mRNA	Histone-lysine N-methyltransferase ASHH2 OS=Arabidopsis thaliana OX=3702 GN=ASHH2 PE=1 SV=1	SET//AWS//CW-type	--	binding//cation binding//zinc ion binding//transition metal ion binding//protein binding//metal ion binding//ion binding	--	Q2LAE1
Cluster-14369.103870	-2.03946	0.00123617	0.0116195	protein trichome birefringence-like 2 isoform X1 [Asparagus officinalis] >gi|1141985006|gb|ONK66228.1| uncharacterized protein A4U43_C06F5550 [Asparagus officinalis]	--	Protein trichome birefringence-like 2 OS=Arabidopsis thaliana OX=3702 GN=TBL2 PE=2 SV=1	--	--	--	--	Q8VYR3
Cluster-14369.103871	1.64136	0.00324546	0.0229734	PREDICTED: protein TIC 55, chloroplastic [Musa acuminata subsp. malaccensis]	--	Protein TIC 55, chloroplastic OS=Pisum sativum OX=3888 GN=TIC55 PE=1 SV=1	--	--	--	--	O49931
Cluster-14369.103880	2.95637	7.89e-06	0.000251725	--	Oryza sativa Japonica Group DNA, chromosome 1, cultivar: Nipponbare, complete sequence	--	--	--	--	--
Cluster-14369.103883	3.26549	1.24e-07	9.17e-06	hypothetical protein VITISV_021503 [Vitis vinifera]	Dioscorea dumetorum isolate AU3501 ycf3 gene, partial sequence; trnS gene, complete sequence; and rps4 gene, partial sequence; chloroplast	--	--	--	--	--
Cluster-14369.103884	2.28008	0.00263498	0.0199498	--	--	--	--	--	--	--
Cluster-14369.103893	4.16318	0.00234198	0.0183019	putative uncharacterized protein DDB_G0290521 [Asparagus officinalis]	PREDICTED: Phoenix dactylifera putative cyclin-dependent serine/threonine-protein kinase DDB_G0272797/DDB_G0274007 (LOC103713197), mRNA	--	--	--	--	--
Cluster-14369.103899	-3.45265	0.00233489	0.01826	PREDICTED: pentatricopeptide repeat-containing protein At2g22070-like [Elaeis guineensis]	--	Pentatricopeptide repeat-containing protein At4g14850 OS=Arabidopsis thaliana OX=3702 GN=LOI1 PE=1 SV=1	--	--	--	--	Q0WSH6
Cluster-14369.103903	-5.38961	9.97e-05	0.00177731	PREDICTED: mitochondrial uncoupling protein 5-like [Musa acuminata subsp. malaccensis]	PREDICTED: Phoenix dactylifera mitochondrial uncoupling protein 5-like (LOC103716172), mRNA	Mitochondrial uncoupling protein 5 OS=Arabidopsis thaliana OX=3702 GN=PUMP5 PE=2 SV=1	--	--	--	--	Q9SJY5
Cluster-14369.103904	-2.05764	0.000200167	0.00300806	PREDICTED: mitochondrial uncoupling protein 5-like [Musa acuminata subsp. malaccensis]	PREDICTED: Phoenix dactylifera mitochondrial uncoupling protein 5-like (LOC103716172), mRNA	Mitochondrial uncoupling protein 5 OS=Arabidopsis thaliana OX=3702 GN=PUMP5 PE=2 SV=1	--	--	--	--	Q9SJY5
Cluster-14369.103907	-1.85511	0.000224108	0.00328343	PREDICTED: mitochondrial uncoupling protein 5-like [Musa acuminata subsp. malaccensis]	PREDICTED: Elaeis guineensis mitochondrial uncoupling protein 5 (LOC105058492), mRNA	Mitochondrial uncoupling protein 5 OS=Arabidopsis thaliana OX=3702 GN=PUMP5 PE=2 SV=1	Mitochondrial	--	--	--	Q9SJY5
Cluster-14369.103920	3.24941	0.00326836	0.0230982	--	--	--	--	--	--	--
Cluster-14369.103923	2.70591	0.00512041	0.0315639	--	--	--	--	--	--	--
Cluster-14369.103927	-5.55175	0.000180969	0.00279169	PREDICTED: condensin complex subunit 2 isoform X2 [Phoenix dactylifera]	PREDICTED: Elaeis guineensis condensin complex subunit 2-like (LOC105041038), transcript variant X1, mRNA	Condensin complex subunit 2 OS=Arabidopsis thaliana OX=3702 GN=CAPH PE=1 SV=1	Condensin complex subunit 2	DNA conformation change//mitotic cell cycle process//chromosome condensation//cell cycle process//DNA packaging//cellular component organization or biogenesis//nuclear division//cellular component organization//cell cycle//mitotic nuclear division//mitotic cell cycle//cellular process//mitotic chromosome condensation//chromosome segregation//organelle organization//mitotic sister chromatid segreg…	--	intracellular organelle//non-membrane-bounded organelle//organelle//chromosome//protein-containing complex//condensed chromosome//condensin complex//DNA packaging complex//intracellular non-membrane-bounded organelle//cell part//cell//intracellular//intracellular organelle part//intracellular part//chromosomal part//organelle part	Q564K3
Cluster-14369.10395	3.41241	1.49e-06	6.7e-05	--	--	--	--	--	--	--
Cluster-14369.103957	-2.72764	0.00263632	0.0199547	PREDICTED: uncharacterized protein LOC105049403 [Elaeis guineensis]	--	--	--	--	--	--
Cluster-14369.103958	4.32646	0.00179966	0.0152446	Putative disease resistance RPP13-like protein 1 [Apostasia shenzhenica]	--	Putative disease resistance protein RGA4 OS=Solanum bulbocastanum OX=147425 GN=RGA4 PE=2 SV=1	--	--	--	--	Q7XA39
Cluster-14369.103963	2.70815	0.000253051	0.00358643	protein PHR1-LIKE 2 isoform X1 [Prunus persica]	--	--	--	--	--	--
Cluster-14369.103964	2.63869	0.00179437	0.0152098	--	--	--	--	--	--	--
Cluster-14369.103970	1.09402	0.000230729	0.00335677	PREDICTED: uncharacterized protein At4g10930-like [Phoenix dactylifera] >gi|1052189044|ref|XP_017700006.1| PREDICTED: uncharacterized protein At4g10930-like [Phoenix dactylifera] >gi|1052189046|ref|XP_017700007.1| PREDICTED: uncharacterized protein At4g10930-like [Phoenix dactylifera] >gi|1052189048|ref|XP_017700008.1| PREDICTED: uncharacterized protein At4g10930-like [Phoenix dactylifera]	PREDICTED: Elaeis guineensis uncharacterized protein At4g10930 (LOC105042712), mRNA	Uncharacterized protein At4g10930 OS=Arabidopsis thaliana OX=3702 GN=At4g10930 PE=2 SV=1	PHD-finger	--	--	--	Q8L7I1
Cluster-14369.103973	-1.86378	0.00740605	0.0405777	--	--	Chaperone protein dnaJ GFA2, mitochondrial OS=Arabidopsis thaliana OX=3702 GN=GFA2 PE=2 SV=1	DnaJ	--	--	--	Q8GWW8
Cluster-14369.104015	1.49448	0.000828309	0.00865976	Transport protein particle (TRAPP) component [Macleaya cordata]	--	Trafficking protein particle complex subunit 5 OS=Dictyostelium discoideum OX=44689 GN=trappc5 PE=3 SV=1	Transport	--	--	--	Q54YG5
Cluster-14369.104027	1.76773	0.00179181	0.0151983	PREDICTED: uncharacterized protein LOC105044770 isoform X2 [Elaeis guineensis]	PREDICTED: Elaeis guineensis uncharacterized LOC105044770 (LOC105044770), transcript variant X2, mRNA	D-alanine--D-alanine ligase A OS=Chromobacterium violaceum (strain ATCC 12472 / DSM 30191 / JCM 1249 / NBRC 12614 / NCIMB 9131 / NCTC 9757) OX=243365 GN=ddlA PE=3 SV=1	D-ala//D-ala	--	acid-amino acid ligase activity//ligase activity, forming carbon-nitrogen bonds//ligase activity//D-alanine-D-alanine ligase activity//catalytic activity	--	Q7NV72
Cluster-14369.104028	3.4113	2.32e-05	0.000581389	--	PREDICTED: Nelumbo nucifera cyclin-L1-1-like (LOC104613496), mRNA	Cyclin-L1-1 OS=Oryza sativa subsp. japonica OX=39947 GN=CYCL1-1 PE=2 SV=1	Cyclin,	--	--	--	Q9AS36
Cluster-14369.10403	-1.50201	0.00885602	0.0457277	--	--	--	--	--	--	--
Cluster-14369.10404	3.76075	0.00052648	0.0061983	--	--	--	--	--	--	--
Cluster-14369.104048	4.16292	3.98e-09	5.29e-07	PREDICTED: E3 ubiquitin-protein ligase UPL7 [Phoenix dactylifera]	PREDICTED: Ananas comosus E3 ubiquitin-protein ligase UPL7 (LOC109712612), transcript variant X2, mRNA	E3 ubiquitin-protein ligase UPL7 OS=Arabidopsis thaliana OX=3702 GN=UPL7 PE=2 SV=1	HECT-domain (ubiquitin-transferase)	--	ubiquitin-like protein transferase activity//catalytic activity//transferase activity//catalytic activity, acting on a protein//ubiquitin-protein transferase activity	--	Q9SCQ2
Cluster-14369.104064	5.1294	3.78e-06	0.000141561	--	--	--	--	--	--	--
Cluster-14369.104066	2.97688	0.000173036	0.00269803	--	--	--	--	--	--	--
Cluster-14369.104067	4.11389	0.000196853	0.00297325	PREDICTED: DNA polymerase delta small subunit [Cucumis sativus] >gi|700204169|gb|KGN59302.1| hypothetical protein Csa_3G807320 [Cucumis sativus]	PREDICTED: Phoenix dactylifera DNA polymerase delta small subunit (LOC103697101), transcript variant X3, misc_RNA	DNA polymerase delta small subunit OS=Oryza sativa subsp. japonica OX=39947 GN=POLD2 PE=2 SV=1	DNA polymerase delta subunit OB-fold domain	--	--	--	Q9LRE5
Cluster-14369.104076	-1.18504	0.00352143	0.0243115	PREDICTED: DTW domain-containing protein 2 [Phoenix dactylifera]	PREDICTED: Ananas comosus DTW domain-containing protein 2 (LOC109728363), mRNA	Sm-like protein LSM5 OS=Arabidopsis thaliana OX=3702 GN=LSM5 PE=1 SV=1	--	--	--	--	Q9FKB0
Cluster-14369.104080	-2.57212	0.000742797	0.00800583	--	Oryza coarctata mitochondrion, complete genome	Uncharacterized mitochondrial protein AtMg00030 OS=Arabidopsis thaliana OX=3702 GN=AtMg00030 PE=4 SV=1	--	--	--	--	P93276
Cluster-14369.104093	2.66983	5.41e-05	0.0011148	--	--	--	--	--	--	--
Cluster-14369.104094	3.03875	0.000167173	0.00263268	--	--	--	--	--	--	--
Cluster-14369.104095	-1.65068	0.0073507	0.0403552	PREDICTED: rop guanine nucleotide exchange factor 14-like [Phoenix dactylifera] >gi|672171690|ref|XP_008805921.1| PREDICTED: rop guanine nucleotide exchange factor 14-like [Phoenix dactylifera]	PREDICTED: Phoenix dactylifera rop guanine nucleotide exchange factor 14 (LOC103713008), mRNA	Rop guanine nucleotide exchange factor 14 OS=Arabidopsis thaliana OX=3702 GN=ROPGEF14 PE=1 SV=1	PRONE	--	Rho guanyl-nucleotide exchange factor activity//Ras guanyl-nucleotide exchange factor activity//guanyl-nucleotide exchange factor activity//enzyme binding//Ras GTPase binding//small GTPase binding//GTPase binding//Rho GTPase binding//protein binding//molecular function regulator//binding	--	Q56WM6
Cluster-14369.104102	3.21692	0.000204776	0.00306191	--	--	--	--	--	--	--
Cluster-14369.104104	1.93415	6.45e-05	0.00127381	--	--	--	--	--	--	--
Cluster-14369.104108	-1.03749	0.00393387	0.0262747	--	PREDICTED: Phoenix dactylifera ankyrin repeat-containing protein At5g02620-like (LOC103706064), transcript variant X2, mRNA	Ankyrin repeat-containing protein At5g02620 OS=Arabidopsis thaliana OX=3702 GN=At5g02620 PE=1 SV=1	Ankyrin//Ankyrin//Ankyrin//Ankyrin//Domain	--	binding//protein binding	--	Q6AWW5
Cluster-14369.104109	-0.855858	0.0100122	0.049682	--	PREDICTED: Phoenix dactylifera ankyrin repeat-containing protein At5g02620-like (LOC103706064), transcript variant X2, mRNA	Ankyrin repeat-containing protein At5g02620 OS=Arabidopsis thaliana OX=3702 GN=At5g02620 PE=1 SV=1	Ankyrin//Ankyrin//Ankyrin//Ankyrin//Ankyrin//Domain	--	binding//protein binding	--	Q6AWW5
Cluster-14369.104112	2.89864	0.00265738	0.0200722	PREDICTED: myb-like protein AA isoform X2 [Elaeis guineensis] >gi|743843676|ref|XP_010938134.1| PREDICTED: myb-like protein AA isoform X2 [Elaeis guineensis]	PREDICTED: Ipomoea nil uncharacterized LOC109166180 (LOC109166180), transcript variant X2, mRNA	Transcription factor CSA OS=Oryza sativa subsp. japonica OX=39947 GN=CSA PE=2 SV=2	Myb-like DNA-binding domain	--	--	--	Q5NBM8
Cluster-14369.104132	2.62543	1.29e-05	0.000368574	--	--	--	--	--	--	--
Cluster-14369.104138	3.11278	0.0062701	0.0362058	pentatricopeptide repeat-containing protein MRL1, chloroplastic isoform X2 [Asparagus officinalis]	PREDICTED: Elaeis guineensis pentatricopeptide repeat-containing protein MRL1, chloroplastic (LOC105044162), transcript variant X3, mRNA	Pentatricopeptide repeat-containing protein MRL1, chloroplastic OS=Arabidopsis thaliana OX=3702 GN=MRL1 PE=1 SV=2	Pentatricopeptide repeat domain//Pentacotripeptide-repeat region of PRORP//PPR repeat//PPR repeat family//PPR repeat	--	--	--	Q0WLC6
Cluster-14369.104147	4.22749	0.000184512	0.00283147	--	--	--	--	--	--	--
Cluster-14369.104153	1.7205	0.000619268	0.00700021	PREDICTED: uncharacterized protein LOC103713414 isoform X3 [Phoenix dactylifera]	--	--	--	--	--	--
Cluster-14369.104175	5.13487	3.77e-07	2.24e-05	--	--	--	--	--	--	--
Cluster-14369.104179	5.02789	9.4e-07	4.66e-05	PREDICTED: general transcription factor 3C polypeptide 3 isoform X2 [Elaeis guineensis]	PREDICTED: Elaeis guineensis general transcription factor 3C polypeptide 3 (LOC105051580), transcript variant X7, mRNA	General transcription factor 3C polypeptide 3 OS=Homo sapiens OX=9606 GN=GTF3C3 PE=1 SV=1	Tetratricopeptide//Tetratricopeptide//Tetratricopeptide//Tetratricopeptide	--	binding//protein binding	--	Q9Y5Q9
Cluster-14369.104186	-2.01547	0.00940401	0.0476695	PREDICTED: mitogen-activated protein kinase kinase 9 [Elaeis guineensis]	--	Mitogen-activated protein kinase kinase 9 OS=Arabidopsis thaliana OX=3702 GN=MKK9 PE=1 SV=1	Protein//Protein	phosphorylation//nitrogen compound metabolic process//cellular protein metabolic process//cellular macromolecule metabolic process//organic substance metabolic process//protein phosphorylation//cellular process//cellular protein modification process//macromolecule modification//protein modification process//metabolic process//primary metabolic process//organonitrogen compound metabolic process//p…	purine ribonucleoside triphosphate binding//drug binding//binding//nucleotide binding//heterocyclic compound binding//nucleoside phosphate binding//anion binding//ion binding//transferase activity//protein kinase activity//purine nucleotide binding//ATP binding//kinase activity//catalytic activity, acting on a protein//small molecule binding//catalytic activity//adenyl nucleotide binding//transfe…	--	Q9FX43
Cluster-14369.104190	3.47672	0.000132665	0.00221833	zinc finger CCCH domain-containing protein 27 [Asparagus officinalis] >gi|1141985019|gb|ONK66241.1| uncharacterized protein A4U43_C06F5680 [Asparagus officinalis]	--	--	--	--	--	--
Cluster-14369.104203	2.35903	0.00728385	0.0401038	PREDICTED: chloride channel protein CLC-f [Elaeis guineensis]	PREDICTED: Phoenix dactylifera chloride channel protein CLC-f-like (LOC103711982), transcript variant X3, mRNA	Chloride channel protein CLC-f OS=Arabidopsis thaliana OX=3702 GN=CLC-F PE=2 SV=2	Voltage	ion transport//transport//anion transport//chloride transport//inorganic anion transport//establishment of localization//localization//transmembrane transport	transporter activity//voltage-gated anion channel activity//substrate-specific channel activity//voltage-gated ion channel activity//inorganic molecular entity transmembrane transporter activity//chloride transmembrane transporter activity//anion transmembrane transporter activity//ion transmembrane transporter activity//voltage-gated channel activity//transmembrane transporter activity//channel …	membrane	Q8RXR2
Cluster-14369.104209	2.7365	0.000312381	0.00418896	PREDICTED: chloride channel protein CLC-f-like [Phoenix dactylifera]	PREDICTED: Phoenix dactylifera chloride channel protein CLC-f-like (LOC103698448), mRNA	Chloride channel protein CLC-f OS=Arabidopsis thaliana OX=3702 GN=CLC-F PE=2 SV=2	Voltage//CBS	ion transport//transport//anion transport//chloride transport//inorganic anion transport//establishment of localization//localization//transmembrane transport	transporter activity//voltage-gated anion channel activity//substrate-specific channel activity//voltage-gated ion channel activity//inorganic molecular entity transmembrane transporter activity//chloride transmembrane transporter activity//anion transmembrane transporter activity//ion transmembrane transporter activity//voltage-gated channel activity//transmembrane transporter activity//channel …	membrane	Q8RXR2
Cluster-14369.104214	-1.03632	0.00843924	0.0442902	--	--	Protein SPIRAL1-like 1 OS=Arabidopsis thaliana OX=3702 GN=SP1L1 PE=2 SV=1	--	--	--	--	B3H4F1
Cluster-14369.104216	-7.09239	1.78e-08	1.86e-06	--	Escherichia coli strain BLR(DE3), complete genome	Ribosome-associated ATPase OS=Escherichia coli (strain K12) OX=83333 GN=rbbA PE=1 SV=3	Bacterial//Biotin-lipoyl//LysR//Major//ABC-2//ABC-2//Barrel-sandwich//Sugar//ABC//Fungal//HlyD//Beta-eliminating//Tryptophan/tyrosine//Flavodoxin-like//NADPH-dependent//ABC-2	regulation of primary metabolic process//regulation of metabolic process//amino acid transport//organic acid transmembrane transport//cellular biosynthetic process//anion transport//small molecule metabolic process//cellular macromolecule biosynthetic process//organic cyclic compound biosynthetic process//organic cyclic compound metabolic process//RNA biosynthetic process//nucleobase-containing c…	purine ribonucleoside triphosphate binding//drug binding//ion binding//heterocyclic compound binding//anion binding//nucleotide binding//transcription regulator activity//hydrolase activity, acting on acid anhydrides, in phosphorus-containing anhydrides//adenyl nucleotide binding//carbohydrate derivative binding//hydrolase activity, acting on acid anhydrides//binding//ATPase activity//nucleoside …	integral component of membrane//membrane//membrane part//intrinsic component of membrane	P37624
Cluster-14369.104228	-2.20374	0.00575174	0.0341465	--	Escherichia coli strain BLR(DE3), complete genome	Protein RhsC OS=Escherichia coli (strain K12) OX=83333 GN=rhsC PE=1 SV=4	RHS Repeat	--	--	--	P16918
Cluster-14369.104235	3.05484	3.43e-10	6.91e-08	uncharacterized protein LOC109706898 [Ananas comosus]	PREDICTED: Ziziphus jujuba cationic peroxidase 1-like (LOC107431273), mRNA	Peroxidase 4 OS=Vitis vinifera OX=29760 GN=GSVIVT00023967001 PE=1 SV=1	zinc-binding//Peroxidase//Zinc//Domain	response to stress//metabolic process//oxidation-reduction process//response to stimulus//response to oxidative stress	heme binding//antioxidant activity//catalytic activity//cofactor binding//binding//heterocyclic compound binding//oxidoreductase activity//tetrapyrrole binding//organic cyclic compound binding//oxidoreductase activity, acting on peroxide as acceptor//peroxidase activity	--	A7NY33
Cluster-14369.104238	1.62712	0.00108015	0.0105409	uncharacterized protein LOC109706898 [Ananas comosus]	PREDICTED: Ziziphus jujuba cationic peroxidase 1-like (LOC107431273), mRNA	Peroxidase 67 OS=Arabidopsis thaliana OX=3702 GN=PER67 PE=2 SV=1	zinc-binding//Peroxidase//Zinc//Domain	response to stress//metabolic process//oxidation-reduction process//response to stimulus//response to oxidative stress	heme binding//antioxidant activity//catalytic activity//cofactor binding//binding//heterocyclic compound binding//oxidoreductase activity//tetrapyrrole binding//organic cyclic compound binding//oxidoreductase activity, acting on peroxide as acceptor//peroxidase activity	--	Q9LVL2
Cluster-14369.10424	-2.60814	7.13e-05	0.00137426	--	--	Probable methylenetetrahydrofolate reductase OS=Oryza sativa subsp. japonica OX=39947 GN=Os03g0815200 PE=2 SV=1	Methylenetetrahydrofolate	cellular process//cellular metabolic process//sulfur amino acid metabolic process//carboxylic acid metabolic process//nitrogen compound metabolic process//aspartate family amino acid metabolic process//metabolic process//oxoacid metabolic process//oxidation-reduction process//primary metabolic process//organonitrogen compound metabolic process//organic acid metabolic process//cellular amino acid …	methylenetetrahydrofolate reductase (NAD(P)H) activity//catalytic activity//oxidoreductase activity//oxidoreductase activity, acting on the CH-NH group of donors, NAD or NADP as acceptor//oxidoreductase activity, acting on the CH-NH group of donors	--	Q75HE6
Cluster-14369.104243	1.12104	0.0027124	0.020368	uncharacterized protein A4U43_C09F4230 [Asparagus officinalis]	Medicago truncatula LRR receptor-like kinase mRNA	Probable leucine-rich repeat receptor-like protein kinase At5g49770 OS=Arabidopsis thaliana OX=3702 GN=At5g49770 PE=2 SV=1	Protein tyrosine kinase//Leucine rich repeat N-terminal domain//Protein kinase domain	phosphorylation//nitrogen compound metabolic process//cellular protein metabolic process//cellular macromolecule metabolic process//organic substance metabolic process//protein phosphorylation//cellular process//cellular protein modification process//macromolecule modification//protein modification process//metabolic process//primary metabolic process//organonitrogen compound metabolic process//p…	purine ribonucleoside triphosphate binding//drug binding//binding//nucleotide binding//heterocyclic compound binding//nucleoside phosphate binding//anion binding//ion binding//transferase activity//protein kinase activity//purine nucleotide binding//ATP binding//kinase activity//catalytic activity, acting on a protein//small molecule binding//catalytic activity//adenyl nucleotide binding//transfe…	--	Q9LT96
Cluster-14369.10425	-1.99732	0.00031683	0.00423286	--	--	Probable methylenetetrahydrofolate reductase OS=Oryza sativa subsp. japonica OX=39947 GN=Os03g0815200 PE=2 SV=1	Methylenetetrahydrofolate	cellular process//cellular metabolic process//sulfur amino acid metabolic process//carboxylic acid metabolic process//nitrogen compound metabolic process//aspartate family amino acid metabolic process//metabolic process//oxoacid metabolic process//oxidation-reduction process//primary metabolic process//organonitrogen compound metabolic process//organic acid metabolic process//cellular amino acid …	methylenetetrahydrofolate reductase (NAD(P)H) activity//catalytic activity//oxidoreductase activity//oxidoreductase activity, acting on the CH-NH group of donors, NAD or NADP as acceptor//oxidoreductase activity, acting on the CH-NH group of donors	--	Q75HE6
Cluster-14369.104250	1.68417	0.000489983	0.00588597	--	Oryza sativa Indica Group cultivar Shuhui498 chromosome 7 sequence	--	--	--	--	--
Cluster-14369.10426	-2.50701	1.38e-05	0.000387649	PREDICTED: methylenetetrahydrofolate reductase 2-like [Phoenix dactylifera]	--	Probable methylenetetrahydrofolate reductase OS=Oryza sativa subsp. japonica OX=39947 GN=Os03g0815200 PE=2 SV=1	--	--	--	--	Q75HE6
Cluster-14369.104284	1.50529	0.00196481	0.0162024	--	--	--	--	--	--	--
Cluster-14369.104286	2.34035	1.53e-05	0.000420967	--	--	--	--	--	--	--
Cluster-14369.104288	2.25221	5e-06	0.0001762	PREDICTED: uncharacterized protein LOC105038799 [Elaeis guineensis]	PREDICTED: Elaeis guineensis uncharacterized LOC105038799 (LOC105038799), mRNA	--	--	--	--	--
Cluster-14369.104291	1.55905	0.00456408	0.0291757	--	--	--	--	--	--	--
Cluster-14369.104292	-1.48446	0.00549922	0.0331103	PREDICTED: heat stress transcription factor A-1-like [Elaeis guineensis]	PREDICTED: Quercus suber heat shock factor protein HSF8 (LOC112034707), mRNA	Heat stress transcription factor A-1 OS=Oryza sativa subsp. japonica OX=39947 GN=HSFA1 PE=2 SV=1	HSF-type DNA-binding	RNA biosynthetic process//regulation of metabolic process//cellular biosynthetic process//cellular nitrogen compound metabolic process//cellular macromolecule biosynthetic process//organic cyclic compound biosynthetic process//organic cyclic compound metabolic process//regulation of primary metabolic process//nucleobase-containing compound metabolic process//regulation of macromolecule metabolic …	heterocyclic compound binding//transcription regulator activity//binding//nucleic acid binding//DNA binding//sequence-specific DNA binding//DNA-binding transcription factor activity//organic cyclic compound binding	nucleus//intracellular membrane-bounded organelle//cell part//cell//intracellular//intracellular part//intracellular organelle//membrane-bounded organelle//organelle	Q84T61
Cluster-14369.104295	2.92284	0.00424515	0.0277624	--	--	--	--	--	--	--
Cluster-14369.104301	4.31813	6.79e-05	0.00132361	PREDICTED: pentatricopeptide repeat-containing protein At4g39952, mitochondrial [Elaeis guineensis] >gi|1130642565|ref|XP_019709912.1| PREDICTED: pentatricopeptide repeat-containing protein At4g39952, mitochondrial [Elaeis guineensis] >gi|1130642567|ref|XP_019709913.1| PREDICTED: pentatricopeptide repeat-containing protein At4g39952, mitochondrial [Elaeis guineensis] >gi|1130642569|ref|XP_0197099…	--	Pentatricopeptide repeat-containing protein At4g39952, mitochondrial OS=Arabidopsis thaliana OX=3702 GN=PCMP-E98 PE=2 SV=2	Alpha/beta//PPR//PPR//PPR//Pentatricopeptide//alpha/beta	--	--	--	Q3E9N1
Cluster-14369.10431	-2.83029	6.54e-06	0.000217114	--	--	--	--	--	--	--
Cluster-14369.104330	4.30135	0.0100841	0.0498696	PREDICTED: uncharacterized protein LOC103715609 [Phoenix dactylifera]	PREDICTED: Arachis duranensis choline monooxygenase, chloroplastic (LOC107496483), transcript variant X2, misc_RNA	Protein MANNAN SYNTHESIS-RELATED 2 OS=Arabidopsis thaliana OX=3702 GN=MSR2 PE=2 SV=1	Rieske//Ring//GDP-fucose	cellular process//metabolic process//oxidation-reduction process//cellular metabolic process	catalytic activity//cofactor binding//binding//oxidoreductase activity//cation binding//metal cluster binding//transition metal ion binding//iron-sulfur cluster binding//2 iron, 2 sulfur cluster binding//ion binding//iron ion binding//metal ion binding	--	Q0WPA5
Cluster-14369.104342	3.01143	0.00790014	0.0423319	PREDICTED: ABC transporter G family member 36 [Elaeis guineensis]	PREDICTED: Elaeis guineensis ABC transporter G family member 36 (LOC105036551), mRNA	ABC transporter G family member 53 OS=Oryza sativa subsp. japonica OX=39947 GN=ABCG53 PE=2 SV=1	ABC//Plant	--	hydrolase activity//purine ribonucleoside triphosphate binding//nucleoside-triphosphatase activity//drug binding//small molecule binding//catalytic activity//binding//ATPase activity//nucleotide binding//heterocyclic compound binding//nucleoside phosphate binding//anion binding//hydrolase activity, acting on acid anhydrides, in phosphorus-containing anhydrides//adenyl nucleotide binding//carbohyd…	--	A3BXL8
Cluster-14369.104343	-1.95296	7.24e-05	0.0013902	PREDICTED: uncharacterized protein LOC109020906 isoform X2 [Juglans regia]	--	Petal death protein OS=Dianthus caryophyllus OX=3570 GN=PDP PE=1 SV=1	--	--	--	--	Q05957
Cluster-14369.104346	3.40805	2.46e-05	0.000607229	PREDICTED: hypersensitive-induced response protein 1-like [Phoenix dactylifera]	PREDICTED: Musa acuminata subsp. malaccensis hypersensitive-induced response protein 1-like (LOC103990005), transcript variant X3, mRNA	Hypersensitive-induced response protein-like protein 2 OS=Oryza sativa subsp. japonica OX=39947 GN=HIRL2 PE=3 SV=1	SPFH	--	--	--	Q6K550
Cluster-14369.104349	3.76525	0.00191311	0.0158988	PREDICTED: extensin-2 [Elaeis guineensis]	--	--	Pollen	--	--	--
Cluster-14369.104361	3.99208	0.000412089	0.00516299	PREDICTED: pentatricopeptide repeat-containing protein At2g37310 [Elaeis guineensis]	--	Pentatricopeptide repeat-containing protein At2g37310 OS=Arabidopsis thaliana OX=3702 GN=PCMP-E49 PE=2 SV=1	Pentatricopeptide repeat domain//PPR repeat//PPR repeat family	--	--	--	Q9ZUT5
Cluster-14369.104376	6.90382	3.49e-12	1.4e-09	PREDICTED: uncharacterized protein LOC103701338 [Phoenix dactylifera] >gi|672116833|ref|XP_008781586.1| PREDICTED: uncharacterized protein LOC103701338 [Phoenix dactylifera] >gi|672116835|ref|XP_008781587.1| PREDICTED: uncharacterized protein LOC103701338 [Phoenix dactylifera]	PREDICTED: Elaeis guineensis protein CELLULOSE SYNTHASE INTERACTIVE 3 (LOC105051818), transcript variant X5, mRNA	Protein CELLULOSE SYNTHASE INTERACTIVE 3 OS=Arabidopsis thaliana OX=3702 GN=CSI3 PE=1 SV=1	C2//Armadillo/beta-catenin-like	--	binding//protein binding	--	F4I718
Cluster-14369.104383	2.33799	0.0067264	0.0380159	PREDICTED: serine/arginine repetitive matrix protein 1-like [Nelumbo nucifera]	PREDICTED: Hevea brasiliensis serine/arginine repetitive matrix protein 1-like (LOC110636924), transcript variant X11, misc_RNA	Serine/arginine repetitive matrix protein 1 OS=Gallus gallus OX=9031 GN=SRRM1 PE=2 SV=1	PWI	nucleobase-containing compound metabolic process//cellular process//cellular aromatic compound metabolic process//nucleic acid metabolic process//cellular nitrogen compound metabolic process//nitrogen compound metabolic process//metabolic process//organic cyclic compound metabolic process//heterocycle metabolic process//RNA metabolic process//primary metabolic process//mRNA metabolic process//cel…	--	--	Q5ZMJ9
Cluster-14369.104397	2.55227	0.00807823	0.0429748	--	PREDICTED: Elaeis guineensis magnesium transporter MRS2-I (LOC105042175), transcript variant X2, mRNA	Magnesium transporter MRS2-2 OS=Arabidopsis thaliana OX=3702 GN=MRS2-2 PE=2 SV=1	--	--	--	--	Q9FLG2
Cluster-14369.104398	1.03275	0.00804083	0.042839	--	PREDICTED: Theobroma cacao importin-5 (LOC18599854), transcript variant X3, mRNA	Ran-binding protein 6 OS=Mus musculus OX=10090 GN=Ranbp6 PE=1 SV=3	--	--	--	--	Q8BIV3
Cluster-14369.104400	3.60198	0.00154178	0.0136537	PREDICTED: LOW QUALITY PROTEIN: putative 3,4-dihydroxy-2-butanone kinase [Phoenix dactylifera]	PREDICTED: Spinacia oleracea putative 3,4-dihydroxy-2-butanone kinase (LOC110789017), mRNA	Putative 3,4-dihydroxy-2-butanone kinase OS=Solanum lycopersicum OX=4081 GN=DHBK PE=2 SV=1	DAK2	primary metabolic process//cellular process//polyol metabolic process//small molecule metabolic process//metabolic process//carbohydrate metabolic process//cellular carbohydrate metabolic process//cellular metabolic process//alcohol metabolic process//organic substance metabolic process//alditol metabolic process//glycerol metabolic process//organic hydroxy compound metabolic process	kinase activity//catalytic activity//glycerone kinase activity//phosphotransferase activity, alcohol group as acceptor//transferase activity, transferring phosphorus-containing groups//transferase activity	--	O04059
[truncated: 20,501 more rows]

## Sheet: F60_vs_F2000M
Gene-ID	log2foldchange(F60M/F2000M)	pvalue(F60M/F2000M)	padjust(F60M/F2000M)	NR Description	NT Description	Swissprot Description	PFAM description	BP Description	MF Description	CC Description	Swiss ID
[truncated: 3,087 more rows]

## Sheet: F60_vs_F2000T
Gene-ID	log2foldchange(F60T/F2000T)	pvalue(F60T/F2000T)	padjust(F60T/F2000T)	NR Description	NT Description	Swissprot Description	PFAM description	BP Description	MF Description	CC Description	Swiss ID
[truncated: 786 more rows]

[truncated: 4 more sheets: F60_vs_F2000HT, F60_vs_F2000MT, F60_vs_F2000HMT, F60_vs_F2000HM]
