# Supplementary material for: Transcriptomic analysis of Chinese yam (Dioscorea polystachya Turcz.) variants indicates brassinosteroid involvement in tuber development
Source: Front Nutr. 2023 May 5;10:1112793. doi: 10.3389/fnut.2023.1112793 (PMC10196131; doi:10.3389/fnut.2023.1112793)
Supplement: Supplementary file 1 [file Data_Sheet_1.ZIP › Supplementary_Tables/Supplementary_Table4.xlsx]

## Sheet: F2000HvsM
Gene-ID	log2foldchange(F2000H/F2000M)	pvalue(F2000H/F2000M)	padjust(F2000H/F2000M)	NR Description	NT Description	Swissprot Description	PFAM description	BP Description	MF Description	CC Description	Swiss-ID
Cluster-10806.0	-4.04833	0.000186049	0.00202692	--	--	--	--	--	--	--	NA
Cluster-10824.0	-3.26563	0.00604182	0.0284308	--	--	--	--	--	--	--	NA
Cluster-10884.2	2.81846	0.00321058	0.0176584	PREDICTED: type IV inositol polyphosphate 5-phosphatase 9 [Elaeis guineensis]	PREDICTED: Dendrobium catenatum type IV inositol polyphosphate 5-phosphatase 9-like (LOC110105474), mRNA	Type IV inositol polyphosphate 5-phosphatase 9 OS=Arabidopsis thaliana OX=3702 GN=IP5P9 PE=1 SV=1	Endonuclease/Exonuclease/phosphatase	--	--	--	Q9SIS4
Cluster-10886.0	3.11871	0.0116752	0.0459616	--	--	--	--	--	--	--	NA
Cluster-11290.1	2.09184	0.000162222	0.00182058	PREDICTED: uncharacterized protein LOC105032662 [Elaeis guineensis]	--	--	--	--	--	--	NA
Cluster-11456.0	3.42125	5.92e-05	0.000822973	--	--	--	--	--	--	--	NA
Cluster-11459.0	2.87513	0.00653743	0.0301432	hypothetical protein CDL15_Pgr010442 [Punica granatum] >gi|1305220040|gb|PKI36966.1| hypothetical protein CRG98_042667 [Punica granatum]	--	--	--	--	--	--	NA
Cluster-11645.5	2.80271	0.00874762	0.0372316	UDP-glucuronosyl/UDP-glucosyltransferase [Macleaya cordata]	--	Anthocyanidin 3-O-glucosyltransferase OS=Petunia hybrida OX=4102 GN=RT PE=2 SV=1	--	--	--	--	Q43716
Cluster-11725.1	-3.55289	0.000954226	0.00702728	--	--	--	--	--	--	--	NA
Cluster-11776.0	3.04303	0.00866312	0.0369932	uncharacterized protein LOC110105600 [Dendrobium catenatum]	--	--	Arabinogalactan	--	--	--	NA
Cluster-11941.0	8.17659	2.7e-07	9.97e-06	--	--	--	--	--	--	--	NA
Cluster-12002.0	2.45964	0.0122844	0.04775	PREDICTED: subtilisin-like protease SBT1.9 [Gossypium hirsutum]	--	Subtilisin-like protease SBT1.9 OS=Arabidopsis thaliana OX=3702 GN=SBT1.9 PE=2 SV=1	--	--	--	--	Q9FHA4
Cluster-12438.0	2.64414	0.00869422	0.0370693	--	--	--	--	--	--	--	NA
Cluster-12906.0	-2.84614	0.00143463	0.00957641	--	--	--	--	--	--	--	NA
Cluster-12915.0	-3.58356	0.00101338	0.00736188	--	--	--	--	--	--	--	NA
Cluster-12947.0	-2.89335	0.011541	0.0455752	--	--	--	--	--	--	--	NA
Cluster-12956.0	-3.11327	0.00805211	0.0350645	PREDICTED: uncharacterized protein LOC103721469 [Phoenix dactylifera] >gi|672179498|ref|XP_008809917.1| PREDICTED: uncharacterized protein LOC103721469 [Phoenix dactylifera]	PREDICTED: Elaeis guineensis uncharacterized LOC105032557 (LOC105032557), transcript variant X3, mRNA	--	Protein	--	--	--	NA
Cluster-12991.0	-3.08699	0.00753567	0.0333911	subtilisin-like protease SBT1.2 [Asparagus officinalis]	--	Subtilisin-like protease SBT1.5 OS=Arabidopsis thaliana OX=3702 GN=SBT1.5 PE=2 SV=1	Fibronectin	--	--	--	Q9LUM3
Cluster-13264.0	-2.99755	0.000742686	0.0058256	--	--	--	--	--	--	--	NA
Cluster-13436.0	-4.44909	0.000153203	0.00174159	--	--	--	--	--	--	--	NA
Cluster-13509.2	-3.53584	0.00921249	0.0386871	protein trichome birefringence-like 34 [Dendrobium catenatum] >gi|1315696829|gb|PKU62196.1| hypothetical protein MA16_Dca011489 [Dendrobium catenatum]	--	Protein trichome birefringence-like 34 OS=Arabidopsis thaliana OX=3702 GN=TBL34 PE=2 SV=2	PMR5//GDSL/SGNH-like	--	--	--	O80919
Cluster-13561.2	-3.28109	0.00342847	0.0185839	--	--	--	--	--	--	--	NA
Cluster-13715.0	3.07489	0.0114947	0.0454479	PREDICTED: DELLA protein RGL1-like [Phoenix dactylifera]	--	DELLA protein RGL1 OS=Arabidopsis thaliana OX=3702 GN=RGL1 PE=1 SV=1	GRAS domain family	--	--	--	Q9C8Y3
Cluster-13725.0	-2.34211	0.0120757	0.0471605	--	--	--	--	--	--	--	NA
Cluster-13748.0	3.44583	0.000695488	0.00554235	External alternative NAD(P)H-ubiquinone oxidoreductase B4 mitochondrial [Zea mays] >gi|1394881604|gb|PWZ26196.1| External alternative NAD(P)H-ubiquinone oxidoreductase B2, mitochondrial [Zea mays]	PREDICTED: Sorghum bicolor external alternative NAD(P)H-ubiquinone oxidoreductase B2, mitochondrial (LOC8067815), mRNA	External alternative NAD(P)H-ubiquinone oxidoreductase B4, mitochondrial OS=Arabidopsis thaliana OX=3702 GN=NDB4 PE=1 SV=1	--	--	--	--	Q9SKT7
Cluster-13867.0	3.16172	0.00981379	0.0405657	--	--	--	--	--	--	--	NA
Cluster-13893.1	-4.82165	1.08e-06	3.18e-05	--	--	--	--	--	--	--	NA
Cluster-14085.1	-3.00658	0.00271607	0.0155656	--	--	--	--	--	--	--	NA
Cluster-14204.1	-2.61051	0.00155874	0.0102146	--	--	--	--	--	--	--	NA
Cluster-14369.10003	1.63205	0.0114641	0.0453577	PREDICTED: putative ALA-interacting subunit 2 isoform X1 [Elaeis guineensis] >gi|743793022|ref|XP_010923822.1| PREDICTED: putative ALA-interacting subunit 2 isoform X1 [Elaeis guineensis]	Triticum aestivum mRNA, clone: tplb0056l23, cultivar Chinese Spring	Putative ALA-interacting subunit 2 OS=Arabidopsis thaliana OX=3702 GN=ALIS2 PE=2 SV=1	LEM3	--	--	membrane	Q67YS6
Cluster-14369.100044	0.892158	0.00383521	0.0202184	PREDICTED: scarecrow-like protein 9 [Elaeis guineensis] >gi|743841697|ref|XP_010937597.1| PREDICTED: scarecrow-like protein 9 [Elaeis guineensis]	PREDICTED: Sorghum bicolor scarecrow-like protein 9 (LOC8058890), mRNA	Scarecrow-like protein 14 OS=Arabidopsis thaliana OX=3702 GN=SCL14 PE=2 SV=2	GRAS domain family	--	--	--	Q9XE58
Cluster-14369.100107	0.85989	0.00562013	0.0269796	selT-like protein [Phalaenopsis equestris]	--	SelT-like protein OS=Arabidopsis thaliana OX=3702 GN=At3g47300 PE=2 SV=2	Rdx	--	--	--	Q9STZ2
Cluster-14369.100129	-1.96355	0.00148179	0.00981693	--	--	--	--	--	--	--	NA
Cluster-14369.100156	1.32479	0.000241562	0.00247989	PREDICTED: protein FAR1-RELATED SEQUENCE 5-like [Elaeis guineensis]	--	Protein FAR1-RELATED SEQUENCE 3 OS=Arabidopsis thaliana OX=3702 GN=FRS3 PE=1 SV=2	FAR1//MULE//SWIM	--	binding//cation binding//zinc ion binding//transition metal ion binding//metal ion binding//ion binding	--	Q9ZVC9
Cluster-14369.100214	1.06757	0.0110081	0.0440456	PREDICTED: acyl-coenzyme A thioesterase 9, mitochondrial [Oryza brachyantha]	--	Acyl-coenzyme A thioesterase 9, mitochondrial OS=Mus musculus OX=10090 GN=Acot9 PE=1 SV=1	--	--	--	--	Q9R0X4
Cluster-14369.100220	2.13931	0.0105991	0.0428642	PREDICTED: ADP-ribosylation factor GTPase-activating protein AGD12-like isoform X1 [Musa acuminata subsp. malaccensis] >gi|1091787346|ref|XP_018686989.1| PREDICTED: ADP-ribosylation factor GTPase-activating protein AGD12-like isoform X1 [Musa acuminata subsp. malaccensis]	PREDICTED: Phoenix dactylifera ADP-ribosylation factor GTPase-activating protein AGD12-like (LOC103710658), transcript variant X4, mRNA	ADP-ribosylation factor GTPase-activating protein AGD12 OS=Arabidopsis thaliana OX=3702 GN=AGD12 PE=1 SV=1	C2 domain	--	--	--	Q9FVJ3
Cluster-14369.100227	-1.04788	0.0117665	0.0462463	PREDICTED: nuclear poly(A) polymerase 4-like isoform X4 [Nelumbo nucifera] >gi|720035715|ref|XP_010267126.1| PREDICTED: nuclear poly(A) polymerase 4-like isoform X4 [Nelumbo nucifera]	PREDICTED: Phoenix dactylifera nuclear poly(A) polymerase 4-like (LOC103710229), transcript variant X3, mRNA	Nuclear poly(A) polymerase 4 OS=Arabidopsis thaliana OX=3702 GN=PAPS4 PE=1 SV=1	Poly(A) polymerase central domain//Poly(A) polymerase predicted RNA binding domain	metabolic process//primary metabolic process//cellular process//cellular aromatic compound metabolic process//nucleic acid metabolic process//cellular nitrogen compound metabolic process//nitrogen compound metabolic process//RNA polyadenylation//organic cyclic compound metabolic process//heterocycle metabolic process//RNA metabolic process//nucleobase-containing compound metabolic process//cellul…	catalytic activity//binding//nucleic acid binding//heterocyclic compound binding//nucleotidyltransferase activity//transferase activity, transferring phosphorus-containing groups//polynucleotide adenylyltransferase activity//adenylyltransferase activity//transferase activity//RNA binding//organic cyclic compound binding	--	Q8VYW1
Cluster-14369.10023	-2.25753	0.00534749	0.0260203	--	--	--	--	--	--	--	NA
Cluster-14369.100245	2.16917	0.00749651	0.0332707	--	--	--	--	--	--	--	NA
Cluster-14369.100267	-1.94154	8.6e-05	0.00110757	--	--	--	--	--	--	--	NA
Cluster-14369.100270	-2.87025	0.00221423	0.0133138	--	--	--	--	--	--	--	NA
Cluster-14369.100274	-2.03978	0.00439136	0.0223981	ripening-related protein 3-like [Asparagus officinalis]	PREDICTED: Musa acuminata subsp. malaccensis lactoylglutathione lyase (LOC103970188), mRNA	Putative ripening-related protein 4 OS=Oryza sativa subsp. japonica OX=39947 GN=Os10g0490666 PE=3 SV=2	Glyoxalase/Bleomycin	--	--	--	Q9FWU1
Cluster-14369.100285	-3.00646	0.00192392	0.0119463	hypothetical protein VITISV_026338 [Vitis vinifera]	PREDICTED: Olea europaea var. sylvestris probable beta-1,3-galactosyltransferase 14 (LOC111402548), mRNA	Probable beta-1,3-galactosyltransferase 13 OS=Arabidopsis thaliana OX=3702 GN=B3GALT13 PE=2 SV=1	Galactosyltransferase	cellular biosynthetic process//nitrogen compound metabolic process//cellular macromolecule biosynthetic process//glycoprotein metabolic process//glycoprotein biosynthetic process//cellular protein metabolic process//cellular macromolecule metabolic process//organic substance metabolic process//organic substance biosynthetic process//cellular process//glycosylation//cellular protein modification p…	galactosyltransferase activity//transferase activity//catalytic activity//transferase activity, transferring glycosyl groups//transferase activity, transferring hexosyl groups	membrane	Q9LKA9
Cluster-14369.100296	0.821015	0.00753801	0.0333974	PREDICTED: NAD-dependent malic enzyme 59 kDa isoform, mitochondrial isoform X1 [Phoenix dactylifera]	PREDICTED: Elaeis guineensis NAD-dependent malic enzyme 59 kDa isoform, mitochondrial (LOC105042873), mRNA	NAD-dependent malic enzyme 59 kDa isoform, mitochondrial OS=Solanum tuberosum OX=4113 PE=1 SV=1	Malic enzyme, N-terminal domain//Malic enzyme, NAD binding domain	metabolic process//oxidation-reduction process	NAD binding//small molecule binding//catalytic activity//cofactor binding//binding//heterocyclic compound binding//oxidoreductase activity//coenzyme binding//oxidoreductase activity, acting on CH-OH group of donors//malate dehydrogenase activity//oxidoreductase activity, acting on the CH-OH group of donors, NAD or NADP as acceptor//organic cyclic compound binding//malate dehydrogenase (decarboxyl…	--	P37225
Cluster-14369.100306	-1.0408	0.000154524	0.00175182	--	--	Transcriptional corepressor SEUSS OS=Arabidopsis thaliana OX=3702 GN=SEU PE=1 SV=1	--	--	--	--	Q8W234
Cluster-14369.100317	1.07972	0.00388059	0.0203977	PREDICTED: glucose-induced degradation protein 8 homolog isoform X1 [Phoenix dactylifera]	PREDICTED: Elaeis guineensis glucose-induced degradation protein 8 homolog (LOC105046390), transcript variant X1, mRNA	Glucose-induced degradation protein 8 homolog OS=Gallus gallus OX=9031 GN=GID8 PE=2 SV=1	CTLH/CRA	--	--	--	Q5ZKQ7
Cluster-14369.100338	-2.32816	0.00246596	0.0144478	Elongation factor G, chloroplastic [Dendrobium catenatum]	PREDICTED: Elaeis guineensis elongation factor G-2, chloroplastic (LOC105043583), mRNA	Elongation factor G-2, chloroplastic OS=Glycine max OX=3847 GN=fusA2 PE=3 SV=1	Elongation factor Tu GTP binding domain	--	hydrolase activity//purine ribonucleoside triphosphate binding//guanyl nucleotide binding//GTPase activity//nucleoside-triphosphatase activity//small molecule binding//catalytic activity//binding//nucleotide binding//heterocyclic compound binding//nucleoside phosphate binding//nucleoside binding//anion binding//hydrolase activity, acting on acid anhydrides, in phosphorus-containing anhydrides//gu…	--	I1K0K6
Cluster-14369.100351	1.60045	9.78e-05	0.00122594	PREDICTED: beta-amylase 3, chloroplastic [Phoenix dactylifera]	PREDICTED: Asparagus officinalis beta-amylase 3, chloroplastic (LOC109839007), mRNA	Beta-amylase 3, chloroplastic OS=Arabidopsis thaliana OX=3702 GN=BAM3 PE=1 SV=3	Glycosyl	polysaccharide catabolic process//metabolic process//catabolic process//macromolecule catabolic process//primary metabolic process//organic substance catabolic process//carbohydrate metabolic process//polysaccharide metabolic process//carbohydrate catabolic process//macromolecule metabolic process//organic substance metabolic process	hydrolase activity//amylase activity//beta-amylase activity//hydrolase activity, acting on glycosyl bonds//catalytic activity//hydrolase activity, hydrolyzing O-glycosyl compounds	--	O23553
Cluster-14369.100371	-2.50546	0.0111833	0.044534	--	--	--	--	--	--	--	NA
Cluster-14369.100374	1.39275	0.000548936	0.00462911	sterol 3-beta-glucosyltransferase 1 [Dioscorea zingiberensis]	PREDICTED: Phoenix dactylifera sterol 3-beta-glucosyltransferase UGT80A2-like (LOC103706990), transcript variant X5, mRNA	Sterol 3-beta-glucosyltransferase UGT80A2 OS=Arabidopsis thaliana OX=3702 GN=UGT80A2 PE=1 SV=1	--	--	--	--	Q9M8Z7
Cluster-14369.100407	-0.76538	0.0043853	0.0223812	--	PREDICTED: Asparagus officinalis G patch domain-containing protein TGH homolog (LOC109829008), mRNA	G patch domain-containing protein TGH homolog OS=Oryza sativa subsp. indica OX=39946 GN=OsI_23032 PE=3 SV=1	Protein//Surp	primary metabolic process//metabolic process//mRNA metabolic process//cellular process//cellular aromatic compound metabolic process//nucleic acid metabolic process//cellular nitrogen compound metabolic process//nitrogen compound metabolic process//organic cyclic compound metabolic process//heterocycle metabolic process//RNA metabolic process//nucleobase-containing compound metabolic process//cel…	binding//nucleic acid binding//heterocyclic compound binding//organic cyclic compound binding//RNA binding	--	B8B2G4
Cluster-14369.100410	-3.38408	0.00234042	0.0138898	--	--	--	--	--	--	--	NA
Cluster-14369.100436	1.8753	0.00632682	0.0293978	putative signal peptidase complex subunit 2 [Dendrobium catenatum]	--	Probable signal peptidase complex subunit 2 OS=Arabidopsis thaliana OX=3702 GN=At2g39960 PE=2 SV=1	--	--	--	--	P58684
Cluster-14369.100438	-3.49322	0.00664262	0.0304882	uncharacterized protein LOC109840857 isoform X1 [Asparagus officinalis] >gi|1141988815|gb|ONK70036.1| uncharacterized protein A4U43_C05F29590 [Asparagus officinalis]	--	--	--	--	--	--	NA
Cluster-14369.100445	-3.46629	0.0013197	0.00898692	PREDICTED: DNA helicase INO80-like isoform X2 [Elaeis guineensis]	PREDICTED: Phoenix dactylifera DNA helicase INO80-like (LOC103722835), mRNA	Chromatin-remodeling ATPase INO80 OS=Arabidopsis thaliana OX=3702 GN=INO80 PE=2 SV=2	Type//SNF2	--	hydrolase activity//purine ribonucleoside triphosphate binding//drug binding//small molecule binding//catalytic activity//binding//nucleic acid binding//DNA binding//ion binding//heterocyclic compound binding//nucleoside phosphate binding//anion binding//adenyl nucleotide binding//carbohydrate derivative binding//organic cyclic compound binding//nucleotide binding//adenyl ribonucleotide binding//…	--	Q8RXS6
Cluster-14369.100457	-1.14747	0.00401006	0.0208924	PREDICTED: putative glucose-6-phosphate 1-epimerase isoform X1 [Elaeis guineensis]	PREDICTED: Elaeis guineensis putative glucose-6-phosphate 1-epimerase (LOC105048422), transcript variant X2, mRNA	Pentatricopeptide repeat-containing protein At5g66520 OS=Arabidopsis thaliana OX=3702 GN=PCMP-H61 PE=2 SV=1	Aldose	organic substance metabolic process//primary metabolic process//carbohydrate metabolic process//metabolic process	isomerase activity//catalytic activity	--	Q9FJY7
Cluster-14369.100458	-1.21835	0.000494709	0.0042768	PREDICTED: putative glucose-6-phosphate 1-epimerase isoform X1 [Elaeis guineensis]	PREDICTED: Elaeis guineensis putative glucose-6-phosphate 1-epimerase (LOC105048422), transcript variant X2, mRNA	Pentatricopeptide repeat-containing protein At5g66520 OS=Arabidopsis thaliana OX=3702 GN=PCMP-H61 PE=2 SV=1	Aldose	organic substance metabolic process//primary metabolic process//carbohydrate metabolic process//metabolic process	isomerase activity//catalytic activity	--	Q9FJY7
Cluster-14369.100490	-1.36829	0.00065143	0.00526985	PREDICTED: uncharacterized protein LOC103713424 isoform X1 [Phoenix dactylifera]	PREDICTED: Phoenix dactylifera uncharacterized LOC103708884 (LOC103708884), mRNA	--	--	--	--	--	NA
Cluster-14369.100493	0.930429	0.000829435	0.0063329	PREDICTED: splicing factor 3A subunit 2 [Musa acuminata subsp. malaccensis]	PREDICTED: Elaeis guineensis splicing factor 3A subunit 2 (LOC105059800), mRNA	Splicing factor 3A subunit 2 OS=Rattus norvegicus OX=10116 GN=Sf3a2 PE=2 SV=1	Pre-mRNA-splicing//Zinc-finger	--	--	--	Q6AXT8
Cluster-14369.100514	1.13441	0.00251802	0.0146841	--	--	UMP-CMP kinase OS=Prunus armeniaca OX=36596 PE=2 SV=1	AAA//Adenylate	--	--	--	O24464
Cluster-14369.100521	-3.0934	0.001322	0.0089973	PREDICTED: protein EXECUTER 1, chloroplastic isoform X2 [Phoenix dactylifera]	--	Protein EXECUTER 1, chloroplastic OS=Oryza sativa subsp. japonica OX=39947 GN=EX1 PE=2 SV=1	--	--	--	--	Q7XD99
Cluster-14369.100529	-1.42563	0.0125033	0.04837	--	--	--	--	--	--	--	NA
Cluster-14369.100544	2.07691	0.00427896	0.0219701	PREDICTED: uncharacterized protein At1g76660 isoform X1 [Phoenix dactylifera]	--	Uncharacterized protein At1g76660 OS=Arabidopsis thaliana OX=3702 GN=At1g76660 PE=2 SV=1	--	--	--	--	Q9SRE5
Cluster-14369.100547	-2.71764	0.00219525	0.013225	--	PREDICTED: Elaeis guineensis auxin response factor 18-like (LOC105044300), mRNA	Auxin response factor 22 OS=Oryza sativa subsp. japonica OX=39947 GN=ARF22 PE=2 SV=1	--	--	--	--	Q9AV47
Cluster-14369.100551	1.17409	0.0096843	0.0401245	PREDICTED: auxin response factor 18-like [Elaeis guineensis]	PREDICTED: Elaeis guineensis auxin response factor 18-like (LOC105054508), mRNA	Auxin response factor 18 OS=Oryza sativa subsp. japonica OX=39947 GN=ARF18 PE=2 SV=1	B3//Auxin	RNA biosynthetic process//regulation of metabolic process//cellular biosynthetic process//cellular nitrogen compound metabolic process//cellular macromolecule biosynthetic process//organic cyclic compound biosynthetic process//organic cyclic compound metabolic process//regulation of primary metabolic process//response to endogenous stimulus//nucleobase-containing compound metabolic process//regul…	heterocyclic compound binding//binding//nucleic acid binding//DNA binding//organic cyclic compound binding	nucleus//intracellular membrane-bounded organelle//cell part//cell//intracellular//intracellular part//intracellular organelle//membrane-bounded organelle//organelle	Q653H7
Cluster-14369.100578	-2.07523	0.0123778	0.0480409	PREDICTED: GDSL esterase/lipase 7 [Elaeis guineensis]	PREDICTED: Ananas comosus GDSL esterase/lipase 7-like (LOC109710282), mRNA	GDSL esterase/lipase At5g08460 OS=Arabidopsis thaliana OX=3702 GN=At5g08460 PE=2 SV=1	GDSL-like//Plastocyanin-like	--	oxidoreductase activity//hydrolase activity//electron transfer activity//hydrolase activity, acting on ester bonds//catalytic activity	--	Q9FNP2
Cluster-14369.100586	-4.21842	0.000207277	0.00220622	probable plastid-lipid-associated protein 12, chloroplastic [Asparagus officinalis] >gi|1150749538|ref|XP_020248899.1| probable plastid-lipid-associated protein 12, chloroplastic [Asparagus officinalis] >gi|1150749540|ref|XP_020248900.1| probable plastid-lipid-associated protein 12, chloroplastic [Asparagus officinalis] >gi|1141976010|gb|ONK57236.1| uncharacterized protein A4U43_C10F18000 [Aspara…	PREDICTED: Elaeis guineensis probable plastid-lipid-associated protein 12, chloroplastic (LOC105035253), transcript variant X8, misc_RNA	Probable plastid-lipid-associated protein 12, chloroplastic OS=Arabidopsis thaliana OX=3702 GN=PAP12 PE=1 SV=1	PAP_fibrillin	--	--	--	Q8LAP6
Cluster-14369.100601	1.23992	0.00010664	0.00130939	uncharacterized protein LOC110100310 [Dendrobium catenatum] >gi|1315704677|gb|PKU69095.1| hypothetical protein MA16_Dca002365 [Dendrobium catenatum]	--	--	Domain	--	--	--	NA
Cluster-14369.100617	-1.58467	0.00992527	0.0408916	cold-regulated 413 plasma membrane protein 2-like [Ananas comosus]	--	Cold-regulated 413 plasma membrane protein 2 OS=Arabidopsis thaliana OX=3702 GN=COR413PM2 PE=2 SV=1	Cold acclimation protein WCOR413	--	--	membrane part//integral component of membrane//membrane//intrinsic component of membrane	Q9SVL6
Cluster-14369.100627	-5.69374	1.21e-08	7.02e-07	--	PREDICTED: Nelumbo nucifera isoleucine--tRNA ligase, chloroplastic/mitochondrial (LOC104591373), transcript variant X1, mRNA	Isoleucine--tRNA ligase, chloroplastic/mitochondrial OS=Arabidopsis thaliana OX=3702 GN=OVA2 PE=2 SV=1	tRNA//Anticodon-binding//tRNA//Zinc	cellular biosynthetic process//cellular nitrogen compound metabolic process//small molecule metabolic process//cellular macromolecule biosynthetic process//organic cyclic compound metabolic process//nucleobase-containing compound metabolic process//peptide biosynthetic process//cellular process//cellular aromatic compound metabolic process//oxoacid metabolic process//heterocycle metabolic process…	purine ribonucleoside triphosphate binding//drug binding//ion binding//heterocyclic compound binding//anion binding//aminoacyl-tRNA ligase activity//nucleotide binding//adenyl nucleotide binding//carbohydrate derivative binding//binding//nucleoside phosphate binding//purine nucleotide binding//ATP binding//catalytic activity, acting on RNA//small molecule binding//catalytic activity//ligase activ…	--	Q8RXK8
Cluster-14369.100654	-1.1267	0.000190229	0.00206206	--	PREDICTED: Ananas comosus eIF-2-alpha kinase GCN2 (LOC109726192), transcript variant X2, mRNA	eIF-2-alpha kinase GCN2 OS=Arabidopsis thaliana OX=3702 GN=GCN2 PE=2 SV=2	RWD//Protein//Protein	phosphorylation//nitrogen compound metabolic process//cellular protein metabolic process//cellular macromolecule metabolic process//organic substance metabolic process//protein phosphorylation//cellular process//cellular protein modification process//macromolecule modification//protein modification process//metabolic process//primary metabolic process//organonitrogen compound metabolic process//p…	purine ribonucleoside triphosphate binding//drug binding//binding//nucleotide binding//heterocyclic compound binding//nucleoside phosphate binding//anion binding//ion binding//transferase activity//protein kinase activity//purine nucleotide binding//ATP binding//kinase activity//catalytic activity, acting on a protein//small molecule binding//catalytic activity//adenyl nucleotide binding//transfe…	--	Q9LX30
Cluster-14369.100657	-1.66317	0.000822707	0.00629516	--	--	Retrovirus-related Pol polyprotein from transposon RE1 OS=Arabidopsis thaliana OX=3702 GN=RE1 PE=2 SV=1	--	--	--	--	Q94HW2
Cluster-14369.10069	1.59034	0.00897392	0.0379645	--	--	--	--	--	--	--	NA
Cluster-14369.100696	-3.56967	1.69e-05	0.000299259	--	--	--	--	--	--	--	NA
Cluster-14369.100734	-1.98074	0.000826702	0.00631618	PREDICTED: proline--tRNA ligase, chloroplastic/mitochondrial [Musa acuminata subsp. malaccensis]	PREDICTED: Elaeis guineensis proline--tRNA ligase, chloroplastic/mitochondrial (LOC105034351), transcript variant X2, misc_RNA	Proline--tRNA ligase, chloroplastic/mitochondrial OS=Arabidopsis thaliana OX=3702 GN=OVA6 PE=2 SV=1	Prolyl-tRNA//Anticodon//tRNA	prolyl-tRNA aminoacylation//cellular biosynthetic process//cellular nitrogen compound metabolic process//small molecule metabolic process//cellular macromolecule biosynthetic process//organic cyclic compound metabolic process//nucleobase-containing compound metabolic process//peptide biosynthetic process//cellular process//cellular aromatic compound metabolic process//oxoacid metabolic process//h…	purine ribonucleoside triphosphate binding//drug binding//ion binding//heterocyclic compound binding//aminoacyl-tRNA ligase activity//nucleotide binding//proline-tRNA ligase activity//adenyl nucleotide binding//carbohydrate derivative binding//binding//nucleoside phosphate binding//purine nucleotide binding//ATP binding//anion binding//catalytic activity, acting on RNA//small molecule binding//ca…	cytoplasm//cell part//cell//intracellular part//intracellular	Q9FYR6
Cluster-14369.100765	-1.09572	0.00563827	0.0270412	hypothetical protein VITISV_027369 [Vitis vinifera]	--	--	--	--	--	--	NA
Cluster-14369.100822	0.886577	0.000915159	0.00681646	PREDICTED: protein RTF2 homolog [Elaeis guineensis]	PREDICTED: Glycine max protein RTF2 homolog (LOC100779501), transcript variant X2, mRNA	Protein RTF2 homolog OS=Sus scrofa OX=9823 GN=RTFDC1 PE=3 SV=1	Rtf2	--	--	--	A5GFW7
Cluster-14369.100824	0.995672	0.00184096	0.0115831	PREDICTED: protein RTF2 homolog [Elaeis guineensis]	PREDICTED: Glycine max protein RTF2 homolog (LOC100779501), transcript variant X2, mRNA	Protein RTF2 homolog OS=Sus scrofa OX=9823 GN=RTFDC1 PE=3 SV=1	Rtf2	--	--	--	A5GFW7
Cluster-14369.100829	-1.3152	0.00599704	0.0282773	TPA: orf y [Oryza sativa Japonica Group]	--	Polyprotein P3 OS=Rice tungro bacilliform virus (isolate Philippines) OX=10655 PE=1 SV=1	--	--	--	--	P27502
Cluster-14369.100841	-1.58411	0.00451114	0.0228517	PREDICTED: uncharacterized protein LOC105045381 [Elaeis guineensis]	--	--	--	--	--	--	NA
Cluster-14369.100857	-1.74453	0.00446428	0.0226797	--	--	--	--	--	--	--	NA
Cluster-14369.100893	-1.46389	0.00359979	0.0193032	--	--	--	Myb/SANT-like	--	--	--	NA
Cluster-14369.100900	1.23746	0.00390031	0.0204717	phosphoenolpyruvate carboxylase kinase 2-like [Dendrobium catenatum] >gi|1315701274|gb|PKU65954.1| Phosphoenolpyruvate carboxylase kinase 1 [Dendrobium catenatum]	PREDICTED: Eutrema salsugineum phosphoenolpyruvate carboxylase kinase 1 (LOC18994008), mRNA	Phosphoenolpyruvate carboxylase kinase 1 OS=Arabidopsis thaliana OX=3702 GN=PPCK1 PE=1 SV=1	Protein//Protein	phosphorylation//nitrogen compound metabolic process//cellular protein metabolic process//cellular macromolecule metabolic process//organic substance metabolic process//protein phosphorylation//cellular process//cellular protein modification process//macromolecule modification//protein modification process//metabolic process//primary metabolic process//organonitrogen compound metabolic process//p…	purine ribonucleoside triphosphate binding//drug binding//binding//nucleotide binding//heterocyclic compound binding//nucleoside phosphate binding//anion binding//ion binding//transferase activity//protein kinase activity//purine nucleotide binding//ATP binding//kinase activity//catalytic activity, acting on a protein//small molecule binding//catalytic activity//adenyl nucleotide binding//transfe…	--	Q9SPK4
Cluster-14369.100927	5.51318	0.000115267	0.00139416	PREDICTED: ribose-phosphate pyrophosphokinase 1 [Elaeis guineensis]	PREDICTED: Asparagus officinalis ribose-phosphate pyrophosphokinase 1 (LOC109837464), transcript variant X2, mRNA	Ribose-phosphate pyrophosphokinase 1, chloroplastic OS=Oryza sativa subsp. japonica OX=39947 GN=Os02g0127700 PE=2 SV=2	N-terminal	--	--	--	Q6Z2L5
Cluster-14369.10093	-2.96348	0.00940867	0.0392747	--	--	--	--	--	--	--	NA
Cluster-14369.100960	-4.15458	6.11e-06	0.000131593	--	PREDICTED: Phoenix dactylifera R3H domain-containing protein 2-like (LOC103717989), transcript variant X7, mRNA	--	SUZ//R3H	--	organic cyclic compound binding//binding//nucleic acid binding//heterocyclic compound binding	--	NA
Cluster-14369.100963	-2.67675	0.000847039	0.00643045	serine/arginine-rich SC35-like splicing factor SCL33 isoform X1 [Olea europaea var. sylvestris]	PREDICTED: Hevea brasiliensis serine/arginine-rich SC35-like splicing factor SCL33 (LOC110655116), transcript variant X8, mRNA	Serine/arginine-rich SC35-like splicing factor SCL30A OS=Arabidopsis thaliana OX=3702 GN=SCL30A PE=1 SV=1	RNA	--	organic cyclic compound binding//binding//nucleic acid binding//heterocyclic compound binding	--	Q9LHP2
Cluster-14369.101010	-2.90876	0.00395529	0.0206885	--	--	--	--	--	--	--	NA
Cluster-14369.101013	-3.5006	4.82e-05	0.000697525	--	--	--	--	--	--	--	NA
Cluster-14369.101056	-1.4959	0.00354908	0.0190972	PREDICTED: uncharacterized protein LOC105044384 [Elaeis guineensis]	PREDICTED: Nelumbo nucifera uncharacterized LOC104601046 (LOC104601046), mRNA	--	--	--	--	--	NA
Cluster-14369.10106	2.99522	0.00154893	0.010164	hypothetical protein ACMD2_24306 [Ananas comosus]	--	--	--	--	--	--	NA
Cluster-14369.101063	-1.66367	0.00556677	0.0267753	--	--	--	--	--	--	--	NA
Cluster-14369.101065	-4.62302	0.006075	0.0285535	uncharacterized protein LOC109726678 [Ananas comosus] >gi|1035938378|gb|OAY65732.1| hypothetical protein ACMD2_13488 [Ananas comosus]	--	--	--	--	--	--	NA
Cluster-14369.101070	1.02645	0.000675474	0.00542405	--	PREDICTED: Nelumbo nucifera formin-G (LOC104594174), transcript variant X2, mRNA	Upstream activation factor subunit spp27 OS=Schizosaccharomyces pombe (strain 972 / ATCC 24843) OX=284812 GN=spp27 PE=1 SV=1	SWIB/MDM2	--	binding//protein binding	--	O74503
Cluster-14369.101094	-1.45467	0.00412213	0.0213522	SWR1-complex protein 4 [Ananas comosus]	PREDICTED: Citrus clementina SWR1-complex protein 4 (LOC18049949), transcript variant X2, mRNA	SWR1-complex protein 4 OS=Arabidopsis thaliana OX=3702 GN=SWC4 PE=1 SV=1	SANT/Myb-like	--	--	--	Q8VZL6
Cluster-14369.101103	-2.6865	0.00138379	0.00932003	--	--	--	--	--	--	--	NA
Cluster-14369.101108	1.40295	0.000722676	0.00570166	PREDICTED: uncharacterized protein LOC105034955 isoform X1 [Elaeis guineensis]	--	PH, RCC1 and FYVE domains-containing protein 1 OS=Arabidopsis thaliana OX=3702 GN=PRAF1 PE=1 SV=1	Regulator of chromosome condensation (RCC1) repeat//FYVE zinc finger//Regulator of chromosome condensation (RCC1) repeat//Transcription factor regulating root and shoot growth via Pin3	--	cation binding//metal ion binding//binding//ion binding	--	Q947D2
Cluster-14369.101155	0.901397	0.00221924	0.0133385	PREDICTED: protein LEO1 homolog [Elaeis guineensis] >gi|1130622912|ref|XP_010904702.2| PREDICTED: protein LEO1 homolog [Elaeis guineensis] >gi|1130622914|ref|XP_010904703.2| PREDICTED: protein LEO1 homolog [Elaeis guineensis] >gi|1130622916|ref|XP_010904704.2| PREDICTED: protein LEO1 homolog [Elaeis guineensis]	--	Protein LEO1 homolog OS=Arabidopsis thaliana OX=3702 GN=VIP4 PE=1 SV=1	--	--	--	--	Q9FNQ0
Cluster-14369.101169	-2.57572	0.000390042	0.00357823	craniofacial development protein 2-like [Chenopodium quinoa]	--	--	--	--	--	--	NA
Cluster-14369.101181	-3.51651	0.00188401	0.0117618	PREDICTED: zinc finger protein CONSTANS-LIKE 13 isoform X1 [Phoenix dactylifera]	--	Zinc finger protein CONSTANS-LIKE 13 OS=Arabidopsis thaliana OX=3702 GN=COL13 PE=1 SV=1	--	--	--	--	O82256
Cluster-14369.101190	1.36401	0.00703902	0.0317816	Protein BOBBER 1 [Ananas comosus]	PREDICTED: Phoenix dactylifera protein BOBBER 1-like (LOC103700242), mRNA	Protein BOBBER 2 OS=Arabidopsis thaliana OX=3702 GN=BOB2 PE=2 SV=1	CS	--	--	--	Q9STN7
Cluster-14369.101193	-3.79873	0.000316795	0.00305858	HSP20-like chaperone [Corchorus olitorius]	PREDICTED: Elaeis guineensis protein BOBBER 1 (LOC105041765), mRNA	Protein BOBBER 1 OS=Arabidopsis thaliana OX=3702 GN=BOB1 PE=1 SV=1	CS	--	--	--	Q9LV09
Cluster-14369.101194	-2.67206	0.0100109	0.0411441	PREDICTED: uncharacterized protein LOC109155092 [Ipomoea nil]	--	--	--	--	--	--	NA
Cluster-14369.101221	1.01153	0.00131263	0.00894971	Uncharacterized protein TCM_035549 [Theobroma cacao]	--	--	--	--	--	--	NA
Cluster-14369.101234	-2.87501	0.0108253	0.0435038	PREDICTED: membrane-anchored ubiquitin-fold protein 3 [Phoenix dactylifera]	--	Membrane-anchored ubiquitin-fold protein 3 OS=Arabidopsis thaliana OX=3702 GN=MUB3 PE=1 SV=1	Ubiquitin-2 like Rad60 SUMO-like	--	--	--	Q9SW27
Cluster-14369.101258	0.875698	0.00785265	0.0344017	--	PREDICTED: Ananas comosus coiled-coil domain-containing protein 124-like (LOC109707515), transcript variant X2, mRNA	Coiled-coil domain-containing protein 124 OS=Mus musculus OX=10090 GN=Ccdc124 PE=1 SV=1	Coiled-coil	--	--	--	Q9D8X2
Cluster-14369.101288	-1.97733	0.0124742	0.0482813	--	--	--	--	--	--	--	NA
Cluster-14369.101308	-3.19218	8.4e-05	0.00108679	--	--	--	--	--	--	--	NA
Cluster-14369.101310	-4.08422	0.00254982	0.0148317	PREDICTED: DEAD-box ATP-dependent RNA helicase 16 [Elaeis guineensis]	PREDICTED: Musa acuminata subsp. malaccensis DEAD-box ATP-dependent RNA helicase 16 (LOC103993101), mRNA	DEAD-box ATP-dependent RNA helicase 16 OS=Arabidopsis thaliana OX=3702 GN=RH16 PE=2 SV=1	DEAD/DEAH box helicase//Helicase conserved C-terminal domain	--	purine ribonucleoside triphosphate binding//drug binding//small molecule binding//binding//nucleic acid binding//nucleotide binding//heterocyclic compound binding//nucleoside phosphate binding//anion binding//adenyl nucleotide binding//carbohydrate derivative binding//organic cyclic compound binding//ion binding//adenyl ribonucleotide binding//ribonucleotide binding//purine ribonucleotide binding…	--	Q9SW44
Cluster-14369.101312	-2.47725	0.007799	0.0342349	--	--	--	--	--	--	--	NA
Cluster-14369.101320	-3.22619	7.54e-06	0.000155979	PREDICTED: hexokinase-2 [Elaeis guineensis]	PREDICTED: Elaeis guineensis hexokinase-2 (LOC105040386), mRNA	Hexokinase-2 OS=Oryza sativa subsp. japonica OX=39947 GN=HXK2 PE=2 SV=1	Hexokinase//Hexokinase	metabolic process//primary metabolic process//carbohydrate metabolic process//organic substance metabolic process	purine ribonucleoside triphosphate binding//drug binding//small molecule binding//catalytic activity//binding//nucleotide binding//heterocyclic compound binding//nucleoside phosphate binding//anion binding//adenyl nucleotide binding//phosphotransferase activity, alcohol group as acceptor//organic cyclic compound binding//ion binding//transferase activity//adenyl ribonucleotide binding//ribonucleo…	--	Q2KNB9
Cluster-14369.101322	-4.82108	1.17e-05	0.000221799	PREDICTED: DEAD-box ATP-dependent RNA helicase 16 [Elaeis guineensis]	PREDICTED: Musa acuminata subsp. malaccensis DEAD-box ATP-dependent RNA helicase 16 (LOC103993101), mRNA	DEAD-box ATP-dependent RNA helicase 16 OS=Arabidopsis thaliana OX=3702 GN=RH16 PE=2 SV=1	DEAD/DEAH//Helicase	--	purine ribonucleoside triphosphate binding//drug binding//small molecule binding//binding//nucleic acid binding//nucleotide binding//heterocyclic compound binding//nucleoside phosphate binding//anion binding//adenyl nucleotide binding//carbohydrate derivative binding//organic cyclic compound binding//ion binding//adenyl ribonucleotide binding//ribonucleotide binding//purine ribonucleotide binding…	--	Q9SW44
Cluster-14369.101323	-4.36728	0.00160582	0.0104503	PREDICTED: DEAD-box ATP-dependent RNA helicase 16 [Elaeis guineensis]	PREDICTED: Musa acuminata subsp. malaccensis DEAD-box ATP-dependent RNA helicase 16 (LOC103993101), mRNA	DEAD-box ATP-dependent RNA helicase 16 OS=Arabidopsis thaliana OX=3702 GN=RH16 PE=2 SV=1	DEAD/DEAH//Helicase	--	purine ribonucleoside triphosphate binding//drug binding//small molecule binding//binding//nucleic acid binding//nucleotide binding//heterocyclic compound binding//nucleoside phosphate binding//anion binding//adenyl nucleotide binding//carbohydrate derivative binding//organic cyclic compound binding//ion binding//adenyl ribonucleotide binding//ribonucleotide binding//purine ribonucleotide binding…	--	Q9SW44
Cluster-14369.101343	-1.57422	0.00743604	0.0330704	--	Vigna angularis var. angularis DNA, chromosome 2, almost complete sequence, cultivar: Shumari	--	--	--	--	--	NA
Cluster-14369.101365	0.743599	0.0121431	0.0473634	uncharacterized protein LOC18433824 isoform X1 [Amborella trichopoda]	--	--	Grap2 and cyclin-D-interacting	--	--	--	NA
Cluster-14369.101367	-2.48113	0.00808512	0.0351585	PREDICTED: ultraviolet-B receptor UVR8 [Musa acuminata subsp. malaccensis]	PREDICTED: Musa acuminata subsp. malaccensis ultraviolet-B receptor UVR8 (LOC103998013), mRNA	Probable E3 ubiquitin-protein ligase HERC2 OS=Drosophila melanogaster OX=7227 GN=HERC2 PE=1 SV=3	Regulator of chromosome condensation (RCC1) repeat//Regulator of chromosome condensation (RCC1) repeat	--	--	--	Q9VR91
Cluster-14369.101378	4.6756	0.00536515	0.0260812	Acetyl-CoA acetyltransferase [Symbiodinium microadriaticum]	Escherichia coli strain BLR(DE3), complete genome	UPF0192 protein YfaS OS=Escherichia coli O157:H7 OX=83334 GN=yfaS PE=3 SV=1	Pyruvate//haloacid//Glycine//Thiolase,//Protein//Thiolase,//Short//Sucrose-6F-phosphate//Coenzyme	--	catalytic activity//transferase activity//transferase activity, transferring sulfur-containing groups//transferase activity, transferring acyl groups other than amino-acyl groups//CoA-transferase activity//transferase activity, transferring acyl groups	--	Q8XE35
Cluster-14369.101482	-2.63259	0.00172044	0.0110098	transcription factor TGA2.3 [Amborella trichopoda] >gi|548837356|gb|ERM98134.1| hypothetical protein AMTR_s00095p00059370 [Amborella trichopoda]	--	Transcription factor HBP-1b(c38) OS=Triticum aestivum OX=4565 PE=2 SV=1	Basic	RNA biosynthetic process//regulation of metabolic process//regulation of cellular biosynthetic process//regulation of cellular metabolic process//nucleic acid metabolic process//cellular biosynthetic process//cellular nitrogen compound metabolic process//nitrogen compound metabolic process//cellular macromolecule biosynthetic process//organic cyclic compound biosynthetic process//regulation of bi…	transcription regulator activity//DNA-binding transcription factor activity	--	P23923
Cluster-14369.101520	-0.869993	0.00539728	0.0261893	PREDICTED: serine/threonine-protein phosphatase 5 [Phoenix dactylifera]	PREDICTED: Nelumbo nucifera serine/threonine-protein phosphatase 5 (LOC104608995), transcript variant X3, mRNA	Serine/threonine-protein phosphatase 5 OS=Solanum lycopersicum OX=4081 GN=PP5 PE=1 SV=1	Calcineurin-like//Tetratricopeptide//Tetratricopeptide//Tetratricopeptide//PPP5//Tetratricopeptide	--	catalytic activity//binding//protein binding//hydrolase activity	--	Q84K11
Cluster-14369.101548	-1.36078	0.00633113	0.029412	--	--	--	--	--	--	--	NA
Cluster-14369.101571	-2.82993	0.00188852	0.0117812	PREDICTED: DNA gyrase subunit B, chloroplastic/mitochondrial [Elaeis guineensis]	PREDICTED: Asparagus officinalis DNA gyrase subunit B, chloroplastic/mitochondrial-like (LOC109848072), transcript variant X2, mRNA	DNA gyrase subunit B, chloroplastic/mitochondrial OS=Nicotiana benthamiana OX=4100 GN=GYRB PE=2 SV=1	Histidine kinase-, DNA gyrase B-, and HSP90-like ATPase//DNA gyrase B	DNA conformation change//nucleic acid metabolic process//cellular nitrogen compound metabolic process//nitrogen compound metabolic process//organic cyclic compound metabolic process//nucleobase-containing compound metabolic process//cellular macromolecule metabolic process//cellular component organization//organic substance metabolic process//cellular component organization or biogenesis//primary…	ATPase activity//purine ribonucleoside triphosphate binding//heterocyclic compound binding//drug binding//binding//nucleic acid binding//DNA binding//ion binding//DNA topoisomerase type II (ATP-hydrolyzing) activity//anion binding//ATPase activity, coupled//nucleotide binding//purine nucleotide binding//ATP binding//hydrolase activity//nucleoside-triphosphatase activity//nucleoside phosphate bind…	--	Q5YLB4
Cluster-14369.101581	-2.47744	0.00720112	0.0323168	PREDICTED: uncharacterized protein LOC103719555 [Phoenix dactylifera]	--	--	--	--	--	--	NA
Cluster-14369.101586	-2.72257	0.000194125	0.0020967	putative E3 ubiquitin-protein ligase XBOS34 [Apostasia shenzhenica]	--	--	--	--	--	--	NA
Cluster-14369.101592	-3.43229	0.000526686	0.00448172	PREDICTED: zinc finger CCCH domain-containing protein 13 [Elaeis guineensis]	--	--	--	--	--	--	NA
Cluster-14369.101642	-4.85106	9.93e-05	0.00124097	putative LOV domain-containing protein [Dioscorea villosa]	Dioscorea villosa isolate OCWZ_2005837 putative LOV domain-containing protein mRNA, complete cds	Phototropin-2 OS=Oryza sativa subsp. japonica OX=39947 GN=PHOT2 PE=1 SV=1	--	--	--	--	Q9ST27
Cluster-14369.101684	2.29634	0.00182813	0.0115198	PREDICTED: acyl-CoA thioesterase 2-like [Phoenix dactylifera]	PREDICTED: Phalaenopsis equestris acyl-CoA thioesterase 2 (LOC110032560), transcript variant X2, mRNA	Acyl-CoA thioesterase 2 OS=Escherichia coli (strain K12) OX=83333 GN=tesB PE=1 SV=2	Thioesterase-like	--	--	--	P0AGG2
Cluster-14369.101703	-3.80766	0.00546149	0.0264013	PREDICTED: titin homolog [Elaeis guineensis] >gi|743783765|ref|XP_010921487.1| PREDICTED: titin homolog [Elaeis guineensis]	--	--	HIT	--	--	--	NA
Cluster-14369.101737	-2.19025	0.00789551	0.0345396	putative potassium transporter 8 [Ananas comosus] >gi|1147565369|ref|XP_020086303.1| putative potassium transporter 8 [Ananas comosus]	PREDICTED: Musa acuminata subsp. malaccensis probable potassium transporter 9 (LOC103994082), transcript variant X6, mRNA	Potassium transporter 10 OS=Oryza sativa subsp. japonica OX=39947 GN=HAK10 PE=2 SV=1	K+	potassium ion transport//ion transport//cellular process//ion transmembrane transport//metal ion transport//establishment of localization//transmembrane transport//cation transport//cellular potassium ion transport//potassium ion transmembrane transport//localization//inorganic cation transmembrane transport//transport//inorganic ion transmembrane transport//cation transmembrane transport//monova…	cation transmembrane transporter activity//transporter activity//inorganic cation transmembrane transporter activity//inorganic molecular entity transmembrane transporter activity//monovalent inorganic cation transmembrane transporter activity//ion transmembrane transporter activity//transmembrane transporter activity//metal ion transmembrane transporter activity//potassium ion transmembrane tran…	membrane	Q67VS5
Cluster-14369.101747	-3.9076	0.000502945	0.00432808	probable boron transporter 2 isoform X1 [Momordica charantia]	Dioscorea cayenensis clone PL1_H12 microsatellite sequence	Boron transporter 1 OS=Arabidopsis thaliana OX=3702 GN=BOR1 PE=1 SV=1	HCO3-	transport//localization//anion transport//establishment of localization//ion transport	--	membrane//integral component of membrane//membrane part//intrinsic component of membrane	Q8VYR7
Cluster-14369.101762	1.30282	0.000208802	0.00221738	cytochrome b-c1 complex subunit 9-like [Olea europaea var. sylvestris]	PREDICTED: Phoenix dactylifera cytochrome b-c1 complex subunit 9 (LOC103717998), mRNA	Cytochrome b-c1 complex subunit 9 OS=Solanum tuberosum OX=4113 PE=1 SV=1	Ubiquinol-cytochrome C reductase, UQCRX/QCR9 like	phosphorylation//purine ribonucleoside monophosphate metabolic process//cellular nitrogen compound metabolic process//small molecule metabolic process//ribonucleoside monophosphate metabolic process//nucleoside monophosphate metabolic process//purine nucleoside monophosphate metabolic process//ribonucleotide metabolic process//organic cyclic compound metabolic process//nucleobase-containing compo…	--	envelope//cytoplasm//organelle membrane//membrane//mitochondrion//mitochondrial membrane part//catalytic complex//organelle envelope//mitochondrial membrane//oxidoreductase complex//intracellular membrane-bounded organelle//organelle inner membrane//cell//intracellular//mitochondrial inner membrane//mitochondrial envelope//mitochondrial respiratory chain//mitochondrial part//intracellular part//m…	P46270
Cluster-14369.101765	-3.41493	0.0128103	0.0492077	PREDICTED: probable E3 ubiquitin-protein ligase BAH1-like 1 isoform X1 [Musa acuminata subsp. malaccensis] >gi|1091700894|ref|XP_018681457.1| PREDICTED: probable E3 ubiquitin-protein ligase BAH1-like 1 isoform X1 [Musa acuminata subsp. malaccensis] >gi|1091700897|ref|XP_018681458.1| PREDICTED: probable E3 ubiquitin-protein ligase BAH1-like 1 isoform X1 [Musa acuminata subsp. malaccensis] >gi|1091…	PREDICTED: Eucalyptus grandis probable E3 ubiquitin-protein ligase BAH1-like (LOC104446527), transcript variant X2, mRNA	Probable E3 ubiquitin-protein ligase BAH1-like 1 OS=Oryza sativa subsp. indica OX=39946 GN=OsI_12825 PE=3 SV=1	Ubiquinol-cytochrome C reductase, UQCRX/QCR9 like//RING-type zinc-finger	phosphorylation//purine ribonucleoside monophosphate metabolic process//cellular nitrogen compound metabolic process//small molecule metabolic process//ribonucleoside monophosphate metabolic process//nucleoside monophosphate metabolic process//purine nucleoside monophosphate metabolic process//ribonucleotide metabolic process//organic cyclic compound metabolic process//nucleobase-containing compo…	--	envelope//cytoplasm//organelle membrane//membrane//mitochondrion//mitochondrial membrane part//catalytic complex//organelle envelope//mitochondrial membrane//oxidoreductase complex//intracellular membrane-bounded organelle//organelle inner membrane//cell//intracellular//mitochondrial inner membrane//mitochondrial envelope//mitochondrial respiratory chain//mitochondrial part//intracellular part//m…	A2XK56
Cluster-14369.101768	2.40295	0.0041813	0.0215915	choline-phosphate cytidylyltransferase 1 [Ananas comosus]	--	Choline-phosphate cytidylyltransferase 1 OS=Arabidopsis thaliana OX=3702 GN=CCT1 PE=1 SV=1	--	--	--	--	Q9ZV56
Cluster-14369.101779	-4.6125	0.00136848	0.00924074	PREDICTED: VIN3-like protein 2 isoform X1 [Elaeis guineensis]	PREDICTED: Juglans regia VIN3-like protein 2 (LOC108998825), transcript variant X3, mRNA	VIN3-like protein 2 OS=Arabidopsis thaliana OX=3702 GN=VIL2 PE=1 SV=1	PHD	--	--	--	Q9SUM4
Cluster-14369.101822	-4.27655	5.32e-05	0.000755196	--	--	--	--	--	--	--	NA
Cluster-14369.101850	-2.7117	0.000186625	0.00203208	--	--	--	--	--	--	--	NA
Cluster-14369.101866	-3.41769	0.00129978	0.00889022	PREDICTED: bifunctional protein FolD 2 [Elaeis guineensis]	--	Bifunctional protein FolD 2 OS=Arabidopsis thaliana OX=3702 GN=FOLD2 PE=2 SV=1	Tetrahydrofolate dehydrogenase/cyclohydrolase, NAD(P)-binding domain	--	catalytic activity//oxidoreductase activity, acting on the CH-NH group of donors//oxidoreductase activity, acting on the CH-NH group of donors, NAD or NADP as acceptor//methylenetetrahydrofolate dehydrogenase (NADP+) activity//oxidoreductase activity	--	Q9LHH7
Cluster-14369.101909	-2.56313	0.00336798	0.0183353	--	--	--	--	--	--	--	NA
Cluster-14369.101915	-2.80307	0.00435595	0.0222741	PREDICTED: peamaclein-like [Elaeis guineensis]	PREDICTED: Musa acuminata subsp. malaccensis peamaclein-like (LOC103987240), mRNA	Snakin-1 OS=Solanum tuberosum OX=4113 GN=SN1 PE=1 SV=1	--	--	--	--	Q948Z4
Cluster-14369.101919	-4.35852	6.99e-05	0.000939316	PREDICTED: peamaclein-like [Elaeis guineensis]	PREDICTED: Musa acuminata subsp. malaccensis peamaclein-like (LOC103987240), mRNA	Snakin-1 OS=Solanum tuberosum OX=4113 GN=SN1 PE=1 SV=1	--	--	--	--	Q948Z4
Cluster-14369.101939	-0.86213	0.00952631	0.0396362	PREDICTED: CRM-domain containing factor CFM3, chloroplastic/mitochondrial-like [Musa acuminata subsp. malaccensis]	--	CRM-domain containing factor CFM3, chloroplastic/mitochondrial OS=Zea mays OX=4577 GN=CFM3 PE=1 SV=1	CRS1 / YhbY (CRM) domain	--	organic cyclic compound binding//RNA binding//heterocyclic compound binding//nucleic acid binding//binding	--	A7XN92
Cluster-14369.101964	-3.73483	0.00130456	0.00891215	--	--	--	Protein	--	--	--	NA
Cluster-14369.101966	1.57851	0.0118421	0.0464823	PREDICTED: bifunctional epoxide hydrolase 2-like [Nelumbo nucifera]	PREDICTED: Gossypium hirsutum bifunctional epoxide hydrolase 2-like (LOC107944583), mRNA	Epoxide hydrolase B OS=Mycobacterium tuberculosis (strain ATCC 25618 / H37Rv) OX=83332 GN=ephB PE=1 SV=1	--	--	--	--	I6YC03
Cluster-14369.101973	-2.55879	0.00091665	0.0068226	--	--	--	--	--	--	--	NA
Cluster-14369.102015	1.72914	0.000245231	0.00250974	probable amino-acid acetyltransferase NAGS2, chloroplastic isoform X1 [Dendrobium catenatum] >gi|1315707715|gb|PKU71941.1| Acetylglutamate kinase, chloroplastic [Dendrobium catenatum]	--	Probable amino-acid acetyltransferase NAGS2, chloroplastic OS=Arabidopsis thaliana OX=3702 GN=NAGS2 PE=1 SV=1	--	--	--	--	B5X4Z4
Cluster-14369.10202	-3.19517	0.000795584	0.00614575	PREDICTED: beta-fructofuranosidase 1-like [Musa acuminata subsp. malaccensis]	PREDICTED: Ananas comosus beta-fructofuranosidase 1-like (LOC109707065), mRNA	Beta-fructofuranosidase 1 OS=Zea mays OX=4577 GN=IVR1 PE=3 SV=1	Glycosyl//Glycosyl	--	--	--	P49175
Cluster-14369.102031	-3.91284	0.00430871	0.0220926	--	--	Succinate-semialdehyde dehydrogenase (acetylating) OS=Metallosphaera sedula (strain ATCC 51363 / DSM 5348 / JCM 9185 / NBRC 15509 / TH2) OX=399549 GN=Msed_1424 PE=1 SV=1	Zinc-binding//Alcohol	oxidation-reduction process//metabolic process	--	--	A4YGN0
Cluster-14369.102036	-1.92763	0.000396499	0.0036227	--	PREDICTED: Dendrobium catenatum probable GTP diphosphokinase RSH3, chloroplastic (LOC110104975), mRNA	Probable GTP diphosphokinase RSH2, chloroplastic OS=Oryza sativa subsp. japonica OX=39947 GN=RSH2 PE=2 SV=1	HD//Region//HD	cellular nitrogen compound metabolic process//nitrogen compound metabolic process//cellular metabolic process//purine-containing compound metabolic process//ribonucleotide metabolic process//organic cyclic compound metabolic process//nucleobase-containing compound metabolic process//guanosine-containing compound metabolic process//purine nucleoside metabolic process//ribonucleoside bisphosphate m…	--	--	Q7XAP4
Cluster-14369.102065	-2.96825	0.00314907	0.0173842	ATP synthase subunit alpha, chloroplastic [Ananas comosus]	Dioscorea villosa plastid, complete genome	ATP synthase subunit alpha, chloroplastic OS=Dioscorea elephantipes OX=145284 GN=atpA PE=3 SV=1	--	--	--	--	A6MMJ2
Cluster-14369.102097	0.899702	0.00555591	0.0267364	PREDICTED: putative L-cysteine desulfhydrase 1 [Phoenix dactylifera]	PREDICTED: Musa acuminata subsp. malaccensis putative L-cysteine desulfhydrase 1 (LOC103971727), mRNA	Putative L-cysteine desulfhydrase 1 OS=Oryza sativa subsp. japonica OX=39947 GN=Os01g0290100 PE=2 SV=1	Aminotransferase	--	--	--	Q9LGZ2
Cluster-14369.102144	-3.25069	0.000457185	0.00403383	--	--	--	--	--	--	--	NA
Cluster-14369.102150	-1.65566	0.00399017	0.0208181	PREDICTED: chaperone protein dnaJ 50 [Phoenix dactylifera]	PREDICTED: Asparagus officinalis dnaJ protein ERDJ7 (LOC109830721), mRNA	DnaJ protein ERDJ7 OS=Oryza sativa subsp. japonica OX=39947 GN=ERDJ7 PE=3 SV=1	DnaJ domain	--	--	--	Q2QUP1
Cluster-14369.102164	1.06882	0.0071298	0.0320812	PREDICTED: uncharacterized protein LOC105032737 [Elaeis guineensis]	--	--	--	--	--	--	NA
Cluster-14369.102168	-2.37217	8.62e-05	0.00110922	--	--	--	--	--	--	--	NA
Cluster-14369.102184	-2.40376	0.0120932	0.0472053	RVP_2 domain-containing protein [Cephalotus follicularis]	--	--	--	--	--	--	NA
Cluster-14369.102227	-1.88551	1.52e-05	0.0002743	--	--	--	--	--	--	--	NA
Cluster-14369.10224	3.25868	0.00819592	0.0354798	PREDICTED: cysteine protease XCP1 [Elaeis guineensis]	Phaseolus vulgaris hypothetical protein (PHAVU_009G008200g) mRNA, complete cds	Cysteine protease XCP1 OS=Arabidopsis thaliana OX=3702 GN=XCP1 PE=1 SV=1	--	--	--	--	O65493
Cluster-14369.102250	1.65726	0.0050604	0.0249729	transcription factor bHLH113-like [Asparagus officinalis]	PREDICTED: Brassica napus transcription factor bHLH110-like (LOC106367912), transcript variant X6, mRNA	Transcription factor bHLH153 OS=Arabidopsis thaliana OX=3702 GN=BHLH153 PE=1 SV=1	--	--	--	--	Q7XJU2
Cluster-14369.102261	-2.32972	0.00504208	0.0249131	--	--	--	--	--	--	--	NA
Cluster-14369.102269	0.766444	0.00531113	0.0258802	probable histone-arginine methyltransferase CARM1 [Asparagus officinalis] >gi|1141980369|gb|ONK61593.1| uncharacterized protein A4U43_C08F31580 [Asparagus officinalis]	PREDICTED: Phoenix dactylifera probable histone-arginine methyltransferase CARM1 (LOC103704954), mRNA	Probable histone-arginine methyltransferase CARM1 OS=Oryza sativa subsp. indica OX=39946 GN=CARM1 PE=3 SV=2	Methyltransferase domain//Ribosomal protein L11 methyltransferase (PrmA)//Methyltransferase domain	--	catalytic activity//transferase activity//transferase activity, transferring one-carbon groups//methyltransferase activity	--	A2YPT7
Cluster-14369.102275	0.936826	0.0120592	0.0471135	PREDICTED: molybdopterin synthase catalytic subunit [Musa acuminata subsp. malaccensis]	PREDICTED: Musa acuminata subsp. malaccensis UDP-N-acetylglucosamine transferase subunit ALG13 homolog (LOC103983974), mRNA	Molybdopterin synthase catalytic subunit OS=Oryza sativa subsp. japonica OX=39947 GN=MOCS2 PE=2 SV=1	Glycosyltransferase	--	catalytic activity//transferase activity//transferase activity, transferring glycosyl groups//transferase activity, transferring hexosyl groups	--	Q6Z2X3
Cluster-14369.102289	-2.65768	0.00627197	0.0292129	--	--	--	--	--	--	--	NA
Cluster-14369.102326	-3.36507	0.00225384	0.0134924	PREDICTED: mannosyl-oligosaccharide 1,2-alpha-mannosidase MNS1-like isoform X1 [Elaeis guineensis]	PREDICTED: Elaeis guineensis mannosyl-oligosaccharide 1,2-alpha-mannosidase MNS1-like (LOC105039313), transcript variant X1, mRNA	Mannosyl-oligosaccharide 1,2-alpha-mannosidase MNS1 OS=Arabidopsis thaliana OX=3702 GN=MNS1 PE=1 SV=1	Glycosyl hydrolase family 47	--	cation binding//mannosyl-oligosaccharide mannosidase activity//mannosidase activity//hydrolase activity//hydrolase activity, acting on glycosyl bonds//ion binding//catalytic activity//mannosyl-oligosaccharide 1,2-alpha-mannosidase activity//binding//hydrolase activity, hydrolyzing O-glycosyl compounds//metal ion binding//alpha-mannosidase activity//calcium ion binding	membrane	Q9C512
Cluster-14369.102343	2.41779	0.0015772	0.0103095	PREDICTED: probable ubiquitin-conjugating enzyme E2 24 isoform X1 [Phoenix dactylifera]	PREDICTED: Phoenix dactylifera probable ubiquitin-conjugating enzyme E2 24 (LOC103709500), transcript variant X2, mRNA	Probable ubiquitin-conjugating enzyme E2 24 OS=Arabidopsis thaliana OX=3702 GN=UBC24 PE=1 SV=1	Ubiquitin-conjugating	--	--	--	Q8VY10
Cluster-14369.102361	-2.87514	0.00168088	0.0108198	--	--	--	--	--	--	--	NA
Cluster-14369.102387	-1.78893	0.00208027	0.0126938	--	--	--	--	--	--	--	NA
Cluster-14369.10239	-3.24027	0.0115203	0.0455164	PREDICTED: ABC transporter B family member 11-like [Elaeis guineensis] >gi|1130623380|ref|XP_019701807.1| PREDICTED: ABC transporter B family member 11-like [Elaeis guineensis] >gi|1130623382|ref|XP_019701808.1| PREDICTED: ABC transporter B family member 11-like [Elaeis guineensis]	PREDICTED: Elaeis guineensis ABC transporter B family member 21-like (LOC105057822), mRNA	ABC transporter B family member 21 OS=Arabidopsis thaliana OX=3702 GN=ABCB21 PE=1 SV=2	ABC//ABC	transport//establishment of localization//localization//transmembrane transport	purine ribonucleoside triphosphate binding//drug binding//binding//ATPase activity//nucleotide binding//heterocyclic compound binding//anion binding//ATPase activity, coupled to transmembrane movement of substances//ATPase activity, coupled//ion binding//primary active transmembrane transporter activity//nucleoside phosphate binding//purine nucleotide binding//active transmembrane transporter act…	intrinsic component of membrane//integral component of membrane//membrane//membrane part	Q9M1Q9
Cluster-14369.102510	-1.57981	0.00572788	0.0273435	PREDICTED: LOW QUALITY PROTEIN: sulfite oxidase [Elaeis guineensis]	PREDICTED: Elaeis guineensis sulfite oxidase (LOC105048915), mRNA	Sulfite oxidase OS=Arabidopsis thaliana OX=3702 GN=SOX PE=1 SV=1	Mo-co//Oxidoreductase	nitrate metabolic process//metabolic process//cellular process//nitrate assimilation//nitrogen compound metabolic process//small molecule metabolic process//nitrogen cycle metabolic process//oxoacid metabolic process//reactive nitrogen species metabolic process//oxidation-reduction process//organic acid metabolic process//cellular metabolic process//organic substance metabolic process	molybdenum ion binding//catalytic activity//oxidoreductase activity//cation binding//transition metal ion binding//ion binding//metal ion binding//binding	--	Q9S850
Cluster-14369.102551	1.1598	0.000844456	0.00641814	pre-mRNA cleavage factor Im 25 kDa subunit 2 [Sesamum indicum]	PREDICTED: Dendrobium catenatum pre-mRNA cleavage factor Im 25 kDa subunit 2 (LOC110102677), mRNA	Pre-mRNA cleavage factor Im 25 kDa subunit 2 OS=Arabidopsis thaliana OX=3702 GN=CFIS2 PE=1 SV=1	Nucleotide	nucleic acid metabolic process//cellular nitrogen compound metabolic process//nitrogen compound metabolic process//RNA polyadenylation//macromolecule metabolic process//organic cyclic compound metabolic process//nucleobase-containing compound metabolic process//RNA processing//organic substance metabolic process//gene expression//primary metabolic process//mRNA 3'-end processing//cellular process…	binding//nucleic acid binding//heterocyclic compound binding//organic cyclic compound binding//RNA binding//mRNA binding	mRNA cleavage factor complex//membrane-enclosed lumen//membrane-bounded organelle//organelle//cell//nuclear lumen//nucleus//nucleoplasm//nucleoplasm part//protein-containing complex//intracellular membrane-bounded organelle//organelle lumen//cell part//intracellular organelle//intracellular//intracellular organelle part//intracellular organelle lumen//nuclear part//intracellular part//organelle p…	Q8GXS3
Cluster-14369.102637	-1.33853	0.0017869	0.0113275	PREDICTED: zinc protease PQQL-like isoform X1 [Elaeis guineensis]	PREDICTED: Elaeis guineensis zinc protease PQQL-like (LOC105037879), transcript variant X3, misc_RNA	Zinc protease PQQL-like OS=Arabidopsis thaliana OX=3702 GN=At5g56730 PE=1 SV=1	Insulinase//Peptidase	--	--	--	Q9FJT9
Cluster-14369.102648	-3.94675	0.000196668	0.00211905	--	--	--	--	--	--	--	NA
Cluster-14369.102698	-1.82624	0.00663002	0.0304436	probable sulfate transporter 3.4 [Ananas comosus]	PREDICTED: Elaeis guineensis probable sulfate transporter 3.4 (LOC105040283), transcript variant X2, mRNA	Probable sulfate transporter 3.4 OS=Arabidopsis thaliana OX=3702 GN=SULTR3;4 PE=2 SV=1	Sulfate//STAS	ion transport//transport//anion transport//sulfate transport//establishment of localization//localization//sulfur compound transport//inorganic anion transport	transporter activity//ion transmembrane transporter activity//sulfur compound transmembrane transporter activity//inorganic molecular entity transmembrane transporter activity//sulfate transmembrane transporter activity//transmembrane transporter activity//inorganic anion transmembrane transporter activity//anion transmembrane transporter activity	intrinsic component of membrane//integral component of membrane//membrane//membrane part	Q9LW86
Cluster-14369.102702	-2.76886	0.00717368	0.0322317	--	--	--	--	--	--	--	NA
Cluster-14369.102706	-2.40701	0.00194677	0.0120561	uncharacterized protein LOC109793680 [Cajanus cajan]	--	--	Transposase-associated domain	--	--	--	NA
Cluster-14369.102719	3.66042	0.000574359	0.00478667	--	--	--	--	--	--	--	NA
Cluster-14369.10274	2.25799	0.000307589	0.00298853	PREDICTED: random slug protein 5 isoform X1 [Elaeis guineensis] >gi|743848153|ref|XP_010939285.1| PREDICTED: random slug protein 5 isoform X1 [Elaeis guineensis]	PREDICTED: Phoenix dactylifera random slug protein 5 (LOC103704242), transcript variant X1, mRNA	Phosphatidylinositol transfer protein 3 OS=Dictyostelium discoideum OX=44689 GN=pitC PE=2 SV=1	CRAL/TRIO,//CRAL/TRIO//Divergent	--	--	--	Q55CU8
Cluster-14369.102747	1.22914	1.33e-05	0.000246723	PREDICTED: probable phosphoribosylformylglycinamidine synthase, chloroplastic/mitochondrial [Musa acuminata subsp. malaccensis]	PREDICTED: Elaeis guineensis probable phosphoribosylformylglycinamidine synthase, chloroplastic/mitochondrial (LOC105038581), mRNA	Probable phosphoribosylformylglycinamidine synthase, chloroplastic/mitochondrial OS=Arabidopsis thaliana OX=3702 GN=At1g74260 PE=2 SV=3	CobB/CobQ-like	--	--	--	Q9M8D3
Cluster-14369.102749	1.43088	0.00378804	0.0200241	--	--	--	--	--	--	--	NA
Cluster-14369.102841	1.29293	0.0022108	0.0132994	PREDICTED: uncharacterized protein LOC103720945 [Phoenix dactylifera]	--	--	Proline-rich nuclear receptor coactivator motif	--	--	--	NA
Cluster-14369.102842	1.40777	0.00639015	0.0296189	PREDICTED: uncharacterized protein LOC103720945 [Phoenix dactylifera]	--	--	--	--	--	--	NA
Cluster-14369.102868	-2.79354	0.00370956	0.0197311	--	PREDICTED: Musa acuminata subsp. malaccensis RNA pseudouridine synthase 5 (LOC103972333), mRNA	RNA pseudouridine synthase 5 OS=Oryza sativa subsp. japonica OX=39947 GN=Os03g0288500 PE=2 SV=2	RNA	metabolic process//primary metabolic process//cellular process//cellular aromatic compound metabolic process//RNA modification//nucleic acid metabolic process//cellular nitrogen compound metabolic process//nitrogen compound metabolic process//pseudouridine synthesis//organic cyclic compound metabolic process//heterocycle metabolic process//RNA metabolic process//nucleobase-containing compound met…	pseudouridine synthase activity//catalytic activity//binding//nucleic acid binding//intramolecular transferase activity//heterocyclic compound binding//isomerase activity//organic cyclic compound binding//RNA binding	--	Q0DST9
Cluster-14369.102871	-2.5076	0.00814305	0.0353341	PREDICTED: RNA pseudouridine synthase 5 isoform X1 [Elaeis guineensis]	PREDICTED: Musa acuminata subsp. malaccensis RNA pseudouridine synthase 5 (LOC103972333), mRNA	RNA pseudouridine synthase 5 OS=Oryza sativa subsp. japonica OX=39947 GN=Os03g0288500 PE=2 SV=2	RNA	metabolic process//primary metabolic process//cellular process//cellular aromatic compound metabolic process//RNA modification//nucleic acid metabolic process//cellular nitrogen compound metabolic process//nitrogen compound metabolic process//pseudouridine synthesis//organic cyclic compound metabolic process//heterocycle metabolic process//RNA metabolic process//nucleobase-containing compound met…	pseudouridine synthase activity//catalytic activity//binding//nucleic acid binding//intramolecular transferase activity//heterocyclic compound binding//isomerase activity//organic cyclic compound binding//RNA binding	--	Q0DST9
Cluster-14369.102887	-2.91702	0.00196605	0.0121496	--	--	--	--	--	--	--	NA
Cluster-14369.102899	-3.87998	0.00730555	0.0326643	hypothetical protein GOBAR_AA29091 [Gossypium barbadense]	Oryza sativa Japonica Group DNA, chromosome 11, cultivar: Nipponbare, complete sequence	Peptidyl-prolyl cis-trans isomerase CYP23 OS=Arabidopsis thaliana OX=3702 GN=CYP23 PE=2 SV=1	Cyclophilin	primary metabolic process//cellular process//cellular protein modification process//macromolecule modification//nitrogen compound metabolic process//cellular metabolic process//metabolic process//macromolecule metabolic process//cellular protein metabolic process//protein peptidyl-prolyl isomerization//organonitrogen compound metabolic process//peptidyl-proline modification//cellular macromolecul…	catalytic activity, acting on a protein//catalytic activity//isomerase activity//cis-trans isomerase activity//peptidyl-prolyl cis-trans isomerase activity	--	Q8LDR3
Cluster-14369.102941	-3.12572	0.00350647	0.0189125	PREDICTED: nipped-B-like protein B isoform X4 [Phoenix dactylifera]	PREDICTED: Asparagus officinalis nipped-B-like protein (LOC109834113), mRNA	Sister chromatid cohesion protein SCC2 OS=Arabidopsis thaliana OX=3702 GN=SCC2 PE=1 SV=1	Sister chromatid cohesion C-terminus	--	--	--	A5HEI1
Cluster-14369.102974	-3.58494	0.000766466	0.00596792	protein CTR9 homolog, partial [Asparagus officinalis]	PREDICTED: Quercus suber protein CTR9 homolog (LOC111985493), mRNA	Protein CTR9 homolog OS=Arabidopsis thaliana OX=3702 GN=VIP6 PE=1 SV=1	Tetratricopeptide//Tetratricopeptide//Tetratricopeptide//TPR//Tetratricopeptide	--	binding//protein binding	--	B5X0I6
Cluster-14369.102975	-4.08511	0.00280806	0.0159577	PREDICTED: protein CTR9 homolog [Elaeis guineensis]	PREDICTED: Asparagus officinalis protein CTR9 homolog (LOC109825425), partial mRNA	Protein CTR9 homolog OS=Arabidopsis thaliana OX=3702 GN=VIP6 PE=1 SV=1	Tetratricopeptide//Tetratricopeptide//Tetratricopeptide//Tetratricopeptide//Tetratricopeptide//Tetratricopeptide//TPR//Tetratricopeptide	--	binding//protein binding	--	B5X0I6
Cluster-14369.102986	-4.86349	4.32e-05	0.000641528	protein CTR9 homolog, partial [Asparagus officinalis]	PREDICTED: Asparagus officinalis protein CTR9 homolog (LOC109837090), transcript variant X3, mRNA	Protein CTR9 homolog OS=Arabidopsis thaliana OX=3702 GN=VIP6 PE=1 SV=1	Tetratricopeptide//Tetratricopeptide//Tetratricopeptide//Tetratricopeptide//Tetratricopeptide//Tetratricopeptide//Tetratricopeptide//TPR	--	binding//protein binding	--	B5X0I6
Cluster-14369.103022	-3.20762	0.00939854	0.0392406	--	PREDICTED: Durio zibethinus serine/arginine-rich SC35-like splicing factor SCL33 (LOC111311609), transcript variant X7, mRNA	Serine/arginine-rich SC35-like splicing factor SCL30A OS=Arabidopsis thaliana OX=3702 GN=SCL30A PE=1 SV=1	RNA	--	organic cyclic compound binding//binding//nucleic acid binding//heterocyclic compound binding	--	Q9LHP2
Cluster-14369.103045	-3.57011	0.00254885	0.0148275	PREDICTED: BTB/POZ domain-containing protein At3g05675 [Elaeis guineensis]	PREDICTED: Cucumis sativus BTB/POZ domain-containing protein At3g05675 (LOC101218872), mRNA	BTB/POZ domain-containing protein At3g05675 OS=Arabidopsis thaliana OX=3702 GN=At3g05675 PE=2 SV=1	--	--	--	--	Q8RX01
Cluster-14369.103118	0.811478	0.00393449	0.0206019	PREDICTED: FHA domain-containing protein DDL [Elaeis guineensis]	PREDICTED: Elaeis guineensis FHA domain-containing protein DDL (LOC105052635), mRNA	FHA domain-containing protein DDL OS=Arabidopsis thaliana OX=3702 GN=DDL PE=1 SV=1	FHA	--	binding//protein binding	--	Q8W4D8
Cluster-14369.103142	-3.8881	0.00279531	0.0158992	PREDICTED: endoplasmic reticulum metallopeptidase 1 [Elaeis guineensis]	PREDICTED: Elaeis guineensis endoplasmic reticulum metallopeptidase 1 (LOC105048919), mRNA	Endoplasmic reticulum metallopeptidase 1 OS=Xenopus laevis OX=8355 GN=ermp1 PE=2 SV=1	Peptidase	--	--	--	Q0VGW4
Cluster-14369.103145	-2.20793	0.000830891	0.00634014	--	--	--	--	--	--	--	NA
Cluster-14369.103161	3.60053	0.00837268	0.036044	--	--	--	--	--	--	--	NA
Cluster-14369.103201	-2.46549	0.00241339	0.0142127	PREDICTED: polypyrimidine tract-binding protein homolog 3 [Elaeis guineensis] >gi|743805291|ref|XP_010927401.1| PREDICTED: polypyrimidine tract-binding protein homolog 3 [Elaeis guineensis] >gi|743805295|ref|XP_010927402.1| PREDICTED: polypyrimidine tract-binding protein homolog 3 [Elaeis guineensis]	PREDICTED: Elaeis guineensis polypyrimidine tract-binding protein homolog 3 (LOC105049454), transcript variant X3, mRNA	Polypyrimidine tract-binding protein homolog 3 OS=Arabidopsis thaliana OX=3702 GN=At1g43190 PE=2 SV=1	RNA recognition motif. (a.k.a. RRM, RBD, or RNP domain)//RRM-like domain//RNA recognition motif. (a.k.a. RRM, RBD, or RNP domain)	--	organic cyclic compound binding//binding//nucleic acid binding//heterocyclic compound binding	--	Q6ICX4
Cluster-14369.103228	1.17714	0.0129389	0.0495986	--	--	--	--	--	--	--	NA
Cluster-14369.103333	-2.5358	0.00102269	0.00741151	--	--	--	--	--	--	--	NA
Cluster-14369.103341	1.34728	0.00275907	0.0157492	--	PREDICTED: Elaeis guineensis KH domain-containing protein At4g18375 (LOC105042009), transcript variant X4, mRNA	KH domain-containing protein At4g18375 OS=Arabidopsis thaliana OX=3702 GN=At4g18375 PE=2 SV=1	KH	--	organic cyclic compound binding//RNA binding//heterocyclic compound binding//nucleic acid binding//binding	--	P58223
Cluster-14369.103425	1.67813	0.0033324	0.0181808	PREDICTED: transcription termination factor MTERF6, chloroplastic/mitochondrial-like [Phoenix dactylifera] >gi|672178761|ref|XP_008809525.1| PREDICTED: transcription termination factor MTERF6, chloroplastic/mitochondrial-like [Phoenix dactylifera] >gi|672178763|ref|XP_008809526.1| PREDICTED: transcription termination factor MTERF6, chloroplastic/mitochondrial-like [Phoenix dactylifera] >gi|672178…	--	--	mTERF	RNA biosynthetic process//regulation of metabolic process//regulation of cellular biosynthetic process//regulation of cellular metabolic process//nucleic acid metabolic process//cellular biosynthetic process//cellular nitrogen compound metabolic process//nitrogen compound metabolic process//cellular macromolecule biosynthetic process//organic cyclic compound biosynthetic process//regulation of bi…	binding//DNA binding//heterocyclic compound binding//double-stranded DNA binding//nucleic acid binding//organic cyclic compound binding	--	NA
Cluster-14369.103445	-3.35149	0.000158597	0.001786	--	--	--	--	--	--	--	NA
Cluster-14369.10348	-2.36842	0.00668628	0.0306488	putative mitochondrial protein [Apostasia shenzhenica]	--	Transposon Tf2-9 polyprotein OS=Schizosaccharomyces pombe (strain 972 / ATCC 24843) OX=284812 GN=Tf2-9 PE=3 SV=1	--	--	--	--	P0CT40
Cluster-14369.103504	-3.02825	0.00295418	0.0165786	PREDICTED: uncharacterized protein LOC105044531 [Elaeis guineensis]	PREDICTED: Elaeis guineensis uncharacterized LOC105044531 (LOC105044531), mRNA	Nuclear factor related to kappa-B-binding protein OS=Homo sapiens OX=9606 GN=NFRKB PE=1 SV=2	--	--	--	--	Q6P4R8
Cluster-14369.103510	-2.21166	0.00934217	0.0390724	GATA transcription factor 26-like [Asparagus officinalis] >gi|1141975075|gb|ONK56301.1| uncharacterized protein A4U43_C10F6370 [Asparagus officinalis]	--	GATA transcription factor 27 OS=Arabidopsis thaliana OX=3702 GN=GATA27 PE=2 SV=1	GATA zinc finger	RNA biosynthetic process//regulation of metabolic process//regulation of cellular biosynthetic process//regulation of cellular metabolic process//nucleobase-containing compound metabolic process//nucleic acid metabolic process//cellular biosynthetic process//cellular nitrogen compound metabolic process//nitrogen compound metabolic process//organic cyclic compound biosynthetic process//nucleic aci…	binding//nucleic acid binding//DNA binding//heterocyclic compound binding//transition metal ion binding//sequence-specific DNA binding//ion binding//metal ion binding//cation binding//organic cyclic compound binding//zinc ion binding	--	Q5PP38
Cluster-14369.103524	3.49479	0.0122558	0.0476737	Tetratricopeptide TPR-1 [Macleaya cordata]	Spirodela polyrhiza strain 9509 chromosome 4 sequence	Protein CTR9 homolog OS=Arabidopsis thaliana OX=3702 GN=VIP6 PE=1 SV=1	--	--	--	--	B5X0I6
Cluster-14369.103544	-2.63489	0.00496034	0.0245916	--	--	--	--	--	--	--	NA
Cluster-14369.103546	-2.17752	0.0049638	0.0246067	PREDICTED: putative ER lumen protein-retaining receptor C28H8.4 [Phoenix dactylifera]	PREDICTED: Elaeis guineensis putative ER lumen protein-retaining receptor C28H8.4 (LOC105059609), mRNA	ER lumen protein-retaining receptor OS=Drosophila melanogaster OX=7227 GN=KdelR PE=2 SV=1	ER	protein localization//maintenance of protein location in cell//maintenance of protein localization in endoplasmic reticulum//cellular process//protein retention in ER lumen//maintenance of protein location//maintenance of location//maintenance of location in cell//localization//cellular localization//protein localization to endoplasmic reticulum//regulation of biological quality//cellular macromo…	signal sequence binding//amide binding//binding//ER retention sequence binding//peptide binding	intrinsic component of membrane//integral component of membrane//membrane//membrane part	O76767
Cluster-14369.103551	1.29876	0.001544	0.0101397	PREDICTED: probable diphthine methyl ester synthase isoform X1 [Elaeis guineensis]	PREDICTED: Nelumbo nucifera probable diphthine methyl ester synthase (LOC104588007), mRNA	Probable diphthine methyl ester synthase OS=Arabidopsis thaliana OX=3702 GN=At4g31790 PE=2 SV=1	Tetrapyrrole	--	catalytic activity//transferase activity//transferase activity, transferring one-carbon groups//methyltransferase activity	--	O81769
Cluster-14369.103557	-1.44588	0.00202057	0.0124094	PREDICTED: seipin-2-like [Elaeis guineensis]	--	Seipin-2 OS=Arabidopsis thaliana OX=3702 GN=SEI2 PE=2 SV=1	Putative	macromolecule localization//biological regulation//lipid storage//maintenance of location//regulation of biological quality//lipid localization//localization	--	--	F4I340
Cluster-14369.103591	-0.808566	0.0108644	0.0436233	PREDICTED: LOW QUALITY PROTEIN: trafficking protein particle complex subunit 11 [Phoenix dactylifera]	PREDICTED: Phoenix dactylifera trafficking protein particle complex subunit 11 (LOC103705175), mRNA	Nuclear envelope-associated protein 2 OS=Arabidopsis thaliana OX=3702 GN=NEAP2 PE=1 SV=1	Foie gras liver health family 1//Gryzun, putative Golgi trafficking	--	--	--	F4K1B4
Cluster-14369.103604	-3.46506	0.00484673	0.0241445	U6 biogenesis like1 [Zea mays]	PREDICTED: Phoenix dactylifera U6 snRNA phosphodiesterase (LOC103710786), transcript variant X2, mRNA	--	Uncharacterised	U6 snRNA 3'-end processing//ncRNA processing//snRNA 3'-end processing//primary metabolic process//cellular process//cellular aromatic compound metabolic process//RNA metabolic process//nucleic acid metabolic process//cellular nitrogen compound metabolic process//nitrogen compound metabolic process//RNA 3'-end processing//metabolic process//ncRNA 3'-end processing//ncRNA metabolic process//organic…	hydrolase activity//hydrolase activity, acting on ester bonds//catalytic activity//nuclease activity	--	NA
Cluster-14369.103660	1.22601	0.00241039	0.0141965	PREDICTED: probable polyamine oxidase 4 [Elaeis guineensis]	PREDICTED: Oryza brachyantha polyamine oxidase 3-like (LOC102711526), mRNA	Probable polyamine oxidase 4 OS=Arabidopsis thaliana OX=3702 GN=PAO4 PE=1 SV=1	FAD//NAD(P)-binding//Flavin	oxidation-reduction process//metabolic process	catalytic activity//oxidoreductase activity	--	Q8H191
Cluster-14369.103711	1.39233	0.00330292	0.0180589	PREDICTED: polyadenylate-binding protein 2 [Elaeis guineensis]	PREDICTED: Musa acuminata subsp. malaccensis polyadenylate-binding protein 2-like (LOC103996626), mRNA	Polyadenylate-binding protein 8 OS=Arabidopsis thaliana OX=3702 GN=PAB8 PE=1 SV=1	--	--	--	--	Q9FXA2
Cluster-14369.103719	-1.47166	0.00131691	0.00897261	--	--	--	--	--	--	--	NA
Cluster-14369.103720	1.78098	0.000508089	0.00436236	--	PREDICTED: Phalaenopsis equestris myb-related protein 306-like (LOC110021509), mRNA	Myb-related protein 306 OS=Antirrhinum majus OX=4151 GN=MYB306 PE=2 SV=1	Myb-like//Myb-like	--	--	--	P81392
Cluster-14369.103733	1.02906	0.00533901	0.0259867	probable serine/threonine-protein kinase At1g09600 [Ananas comosus]	--	Probable serine/threonine-protein kinase At1g09600 OS=Arabidopsis thaliana OX=3702 GN=At1g09600 PE=3 SV=1	--	--	--	--	F4I114
Cluster-14369.103749	0.913119	0.00365401	0.0195033	--	--	Protein-tyrosine-phosphatase MKP1 OS=Arabidopsis thaliana OX=3702 GN=MKP1 PE=1 SV=1	--	--	--	--	Q9C5S1
Cluster-14369.103762	-2.48927	0.0127823	0.0491344	photosystem I P700 apoprotein A2 (chloroplast) [Hippophae rhamnoides] >gi|1215003174|gb|ASK39914.1| photosystem I P700 apoprotein A2 (chloroplast) [Hippophae rhamnoides]	Dioscorea elephantipes chloroplast, complete genome	Photosystem I P700 chlorophyll a apoprotein A2 OS=Morus indica OX=248361 GN=psaB PE=3 SV=1	Photosystem	cellular process//metabolic process//photosynthesis//cellular metabolic process	--	photosynthetic membrane//cell//protein-containing complex//intrinsic component of membrane//thylakoid//photosystem I//photosystem//integral component of membrane//membrane//cell part//intracellular//membrane protein complex//thylakoid part//intracellular part//membrane part	Q09X18
Cluster-14369.103841	-3.062	0.00740407	0.0329818	--	--	--	--	--	--	--	NA
Cluster-14369.103849	0.76205	0.00523679	0.0256004	PREDICTED: dolichyl-diphosphooligosaccharide--protein glycosyltransferase subunit 1B [Elaeis guineensis]	PREDICTED: Hevea brasiliensis dolichyl-diphosphooligosaccharide--protein glycosyltransferase subunit 1B-like (LOC110670010), mRNA	Dolichyl-diphosphooligosaccharide--protein glycosyltransferase subunit 1B OS=Oryza sativa subsp. japonica OX=39947 GN=OST1B PE=2 SV=1	Ribophorin	cellular biosynthetic process//nitrogen compound metabolic process//cellular macromolecule biosynthetic process//cellular protein metabolic process//cellular macromolecule metabolic process//glycoprotein metabolic process//glycoprotein biosynthetic process//organic substance metabolic process//organic substance biosynthetic process//cellular process//glycosylation//cellular protein modification p…	transferase activity//catalytic activity//oligosaccharyl transferase activity//transferase activity, transferring glycosyl groups//transferase activity, transferring hexosyl groups//dolichyl-diphosphooligosaccharide-protein glycotransferase activity	endoplasmic reticulum//intracellular organelle//cell//intracellular//membrane-bounded organelle//organelle//intrinsic component of membrane//cytoplasm//integral component of membrane//membrane//endomembrane system//membrane part//intracellular membrane-bounded organelle//cell part//cytoplasmic part//intracellular part	B9FDT1
Cluster-14369.103856	-4.7159	6.03e-05	0.000835065	--	PREDICTED: Phoenix dactylifera uncharacterized LOC103701361 (LOC103701361), transcript variant X2, mRNA	Histone-lysine N-methyltransferase ASHH2 OS=Arabidopsis thaliana OX=3702 GN=ASHH2 PE=1 SV=1	SET//AWS//CW-type	--	binding//cation binding//zinc ion binding//transition metal ion binding//protein binding//metal ion binding//ion binding	--	Q2LAE1
Cluster-14369.103859	-3.83616	0.00505531	0.0249577	PREDICTED: uncharacterized protein LOC105051789 [Elaeis guineensis] >gi|1130672809|ref|XP_019708441.1| PREDICTED: uncharacterized protein LOC105051789 [Elaeis guineensis]	PREDICTED: Phoenix dactylifera uncharacterized LOC103701361 (LOC103701361), transcript variant X2, mRNA	Histone-lysine N-methyltransferase ASHH2 OS=Arabidopsis thaliana OX=3702 GN=ASHH2 PE=1 SV=1	SET domain//AWS domain//CW-type Zinc Finger	--	binding//cation binding//zinc ion binding//transition metal ion binding//protein binding//metal ion binding//ion binding	--	Q2LAE1
Cluster-14369.103880	-2.19019	0.000249879	0.00254589	--	Oryza sativa Japonica Group DNA, chromosome 1, cultivar: Nipponbare, complete sequence	--	--	--	--	--	NA
Cluster-14369.103883	-1.79689	0.00211125	0.0128452	hypothetical protein VITISV_021503 [Vitis vinifera]	Dioscorea dumetorum isolate AU3501 ycf3 gene, partial sequence; trnS gene, complete sequence; and rps4 gene, partial sequence; chloroplast	--	--	--	--	--	NA
Cluster-14369.103884	-2.69947	0.000429109	0.00384554	--	--	--	--	--	--	--	NA
Cluster-14369.103886	-3.67522	0.00805189	0.0350645	PREDICTED: ultraviolet-B receptor UVR8 [Musa acuminata subsp. malaccensis]	PREDICTED: Musa acuminata subsp. malaccensis ultraviolet-B receptor UVR8 (LOC103998013), mRNA	Probable E3 ubiquitin-protein ligase HERC2 OS=Drosophila melanogaster OX=7227 GN=HERC2 PE=1 SV=3	Regulator of chromosome condensation (RCC1) repeat//Regulator of chromosome condensation (RCC1) repeat	--	--	--	Q9VR91
Cluster-14369.103920	-2.66956	0.00697168	0.0315704	--	--	--	--	--	--	--	NA
Cluster-14369.103921	-3.67053	0.00122232	0.00849358	--	--	--	--	--	--	--	NA
Cluster-14369.10395	-2.89919	9.86e-05	0.0012344	--	--	--	--	--	--	--	NA
Cluster-14369.103951	-0.736696	0.0045199	0.0228884	PREDICTED: protein SMG7-like isoform X2 [Phoenix dactylifera]	PREDICTED: Dendrobium catenatum protein SMG7-like (LOC110106835), transcript variant X3, mRNA	Protein SMG7 OS=Arabidopsis thaliana OX=3702 GN=SMG7 PE=2 SV=1	Est1	--	--	--	A9QM73
Cluster-14369.104027	-1.5618	0.000600641	0.00495332	PREDICTED: uncharacterized protein LOC105044770 isoform X2 [Elaeis guineensis]	PREDICTED: Elaeis guineensis uncharacterized LOC105044770 (LOC105044770), transcript variant X2, mRNA	D-alanine--D-alanine ligase A OS=Chromobacterium violaceum (strain ATCC 12472 / DSM 30191 / JCM 1249 / NBRC 12614 / NCIMB 9131 / NCTC 9757) OX=243365 GN=ddlA PE=3 SV=1	D-ala//D-ala	--	acid-amino acid ligase activity//ligase activity, forming carbon-nitrogen bonds//ligase activity//D-alanine-D-alanine ligase activity//catalytic activity	--	Q7NV72
Cluster-14369.104054	1.70622	0.00141602	0.0094805	PREDICTED: glycine-rich RNA-binding protein 4, mitochondrial-like [Phoenix dactylifera]	--	Glycine-rich RNA-binding protein 2, mitochondrial OS=Arabidopsis thaliana OX=3702 GN=RBG2 PE=1 SV=1	--	--	--	--	Q9SVM8
Cluster-14369.104076	1.54243	0.00878451	0.0373422	PREDICTED: DTW domain-containing protein 2 [Phoenix dactylifera]	PREDICTED: Ananas comosus DTW domain-containing protein 2 (LOC109728363), mRNA	Sm-like protein LSM5 OS=Arabidopsis thaliana OX=3702 GN=LSM5 PE=1 SV=1	--	--	--	--	Q9FKB0
Cluster-14369.104078	-3.78495	0.000592683	0.00490394	PREDICTED: obg-like ATPase 1 [Phoenix dactylifera]	PREDICTED: Asparagus officinalis obg-like ATPase 1 (LOC109819619), mRNA	Obg-like ATPase 1 OS=Oryza sativa subsp. japonica OX=39947 GN=YchF1 PE=1 SV=1	Protein	--	--	--	Q6Z1J6
Cluster-14369.104089	1.11805	0.00653802	0.0301447	--	PREDICTED: Elaeis guineensis trihelix transcription factor GTL1-like (LOC105054073), transcript variant X2, mRNA	Homeobox protein knotted-1-like 6 OS=Oryza sativa subsp. japonica OX=39947 GN=OSH1 PE=2 SV=2	KNOX1	--	organic cyclic compound binding//binding//nucleic acid binding//DNA binding//heterocyclic compound binding	intracellular membrane-bounded organelle//nucleus//cell part//cell//intracellular//intracellular organelle//intracellular part//membrane-bounded organelle//organelle	P46609
Cluster-14369.104111	1.48098	0.00493237	0.0244811	PREDICTED: ankyrin repeat-containing protein At5g02620-like [Musa acuminata subsp. malaccensis]	--	Ankyrin repeat-containing protein At5g02620 OS=Arabidopsis thaliana OX=3702 GN=At5g02620 PE=1 SV=1	--	--	--	--	Q6AWW5
Cluster-14369.104125	0.856759	0.0071862	0.032271	PREDICTED: aspartic proteinase-like protein 2 [Elaeis guineensis]	PREDICTED: Phoenix dactylifera aspartic proteinase-like protein 2 (LOC103712031), mRNA	Aspartic proteinase-like protein 2 OS=Arabidopsis thaliana OX=3702 GN=At1g65240 PE=3 SV=2	Xylanase//Xylanase//Eukaryotic	--	--	--	Q9S9K4
Cluster-14369.104130	-2.50405	0.00587504	0.027861	PREDICTED: LOW QUALITY PROTEIN: uncharacterized protein LOC103707977 [Phoenix dactylifera]	PREDICTED: Ananas comosus uncharacterized LOC109711311 (LOC109711311), mRNA	Methyl-CpG-binding domain-containing protein 8 OS=Arabidopsis thaliana OX=3702 GN=MBD8 PE=2 SV=1	--	--	--	--	Q9LME6
Cluster-14369.104138	-3.60782	0.00985317	0.0406809	pentatricopeptide repeat-containing protein MRL1, chloroplastic isoform X2 [Asparagus officinalis]	PREDICTED: Elaeis guineensis pentatricopeptide repeat-containing protein MRL1, chloroplastic (LOC105044162), transcript variant X3, mRNA	Pentatricopeptide repeat-containing protein MRL1, chloroplastic OS=Arabidopsis thaliana OX=3702 GN=MRL1 PE=1 SV=2	Pentatricopeptide repeat domain//Pentacotripeptide-repeat region of PRORP//PPR repeat//PPR repeat family//PPR repeat	--	--	--	Q0WLC6
Cluster-14369.104140	-1.91	0.0108232	0.0434969	PREDICTED: protein CROWDED NUCLEI 4-like isoform X3 [Elaeis guineensis] >gi|1130620471|ref|XP_019711278.1| PREDICTED: protein CROWDED NUCLEI 4-like isoform X3 [Elaeis guineensis]	PREDICTED: Elaeis guineensis protein CROWDED NUCLEI 4-like (LOC105060068), transcript variant X8, mRNA	Protein CROWDED NUCLEI 4 OS=Arabidopsis thaliana OX=3702 GN=CRWN4 PE=1 SV=2	--	--	--	--	Q9FLH0
Cluster-14369.104147	-3.43168	0.00163782	0.0106081	--	--	--	--	--	--	--	NA
Cluster-14369.104174	-1.8243	0.000378023	0.00349472	pfkB-like carbohydrate kinase family protein [Zea mays]	--	--	pfkB	--	--	--	NA
Cluster-14369.104175	-4.44203	9.09e-06	0.000181309	--	--	--	--	--	--	--	NA
Cluster-14369.104241	-2.25691	0.00926089	0.0388343	uncharacterized protein LOC110818290 [Carica papaya]	PREDICTED: Quercus suber uncharacterized LOC112005259 (LOC112005259), transcript variant X2, ncRNA	--	--	--	--	--	NA
Cluster-14369.104311	0.774139	0.00717061	0.0322221	PREDICTED: tubulin alpha-3 chain [Nelumbo nucifera]	--	Tubulin alpha-5 chain OS=Arabidopsis thaliana OX=3702 GN=TUBA5 PE=1 SV=2	Enolase, C-terminal TIM barrel domain	--	--	--	B9DHQ0
Cluster-14369.104328	0.994364	0.00263452	0.015212	--	PREDICTED: Elaeis guineensis probable 1-acyl-sn-glycerol-3-phosphate acyltransferase 4 (LOC105055834), transcript variant X2, mRNA	Probable 1-acyl-sn-glycerol-3-phosphate acyltransferase 4 OS=Arabidopsis thaliana OX=3702 GN=LPAT4 PE=2 SV=1	Acyltransferase//Acyltransferase	--	catalytic activity//transferase activity//transferase activity, transferring acyl groups	--	Q8L4Y2
Cluster-14369.104336	2.50691	0.00761791	0.033662	PREDICTED: pentatricopeptide repeat-containing protein At5g66520-like [Elaeis guineensis]	--	Pentatricopeptide repeat-containing protein At5g66520 OS=Arabidopsis thaliana OX=3702 GN=PCMP-H61 PE=2 SV=1	Pentatricopeptide//PPR//PPR	--	--	--	Q9FJY7
Cluster-14369.104351	-4.18834	0.0115176	0.0455137	PREDICTED: uncharacterized protein At5g03900, chloroplastic-like [Fragaria vesca subsp. vesca]	--	Uncharacterized protein At5g03900, chloroplastic OS=Arabidopsis thaliana OX=3702 GN=At5g03900 PE=2 SV=2	--	--	--	--	Q8GW20
Cluster-14369.104404	-2.87909	0.00887782	0.0376564	--	--	--	--	--	--	--	NA
Cluster-14369.104412	-2.42536	0.00338965	0.0184189	zinc finger ccch domain-containing protein 5 [Quercus suber]	PREDICTED: Phoenix dactylifera zinc finger CCCH domain-containing protein 16 (LOC103704793), transcript variant X5, misc_RNA	Zinc finger CCCH domain-containing protein 5 OS=Arabidopsis thaliana OX=3702 GN=At1g10320 PE=2 SV=2	Zinc	--	cation binding//metal ion binding//binding//ion binding	--	Q9SY74
Cluster-14369.104417	-3.48801	0.0126842	0.0488604	putative acrylyl-CoA reductase AcuI [Symbiodinium microadriaticum]	Escherichia coli strain BLR(DE3), complete genome	Probable L-ascorbate-6-phosphate lactonase UlaG OS=Escherichia coli O157:H7 OX=83334 GN=ulaG PE=3 SV=2	Prolyl//Serine	organic substance metabolic process//organonitrogen compound metabolic process//primary metabolic process//protein metabolic process//macromolecule metabolic process//nitrogen compound metabolic process//metabolic process//proteolysis	hydrolase activity//serine hydrolase activity//catalytic activity, acting on a protein//catalytic activity//peptidase activity, acting on L-amino acid peptides//peptidase activity//serine-type peptidase activity	--	Q8XDJ6
Cluster-14369.104469	-2.52566	0.00507442	0.025024	--	--	--	--	--	--	--	NA
Cluster-14369.104489	4.98372	9.02e-06	0.000180154	PREDICTED: probable thimet oligopeptidase isoform X1 [Elaeis guineensis]	PREDICTED: Musa acuminata subsp. malaccensis probable thimet oligopeptidase (LOC103994127), transcript variant X2, mRNA	Probable thimet oligopeptidase OS=Arabidopsis thaliana OX=3702 GN=At1g67690 PE=3 SV=1	Peptidase	nitrogen compound metabolic process//metabolic process//primary metabolic process//organonitrogen compound metabolic process//protein metabolic process//macromolecule metabolic process//organic substance metabolic process//proteolysis	hydrolase activity//endopeptidase activity//metalloendopeptidase activity//catalytic activity, acting on a protein//catalytic activity//peptidase activity//metallopeptidase activity//peptidase activity, acting on L-amino acid peptides	--	F4HTQ1
Cluster-14369.104507	-1.30757	0.00298437	0.016702	--	PREDICTED: Phalaenopsis equestris probable plastid-lipid-associated protein 3, chloroplastic (LOC110035225), mRNA	Probable plastid-lipid-associated protein 3, chloroplastic OS=Oryza sativa subsp. japonica OX=39947 GN=PAP3 PE=3 SV=1	PAP_fibrillin	--	--	--	Q7XBW5
Cluster-14369.10451	1.28068	0.00438224	0.0223742	SCP2 sterol-binding domain [Macleaya cordata]	PREDICTED: Spinacia oleracea non-specific lipid-transfer protein-like 1 (LOC110779333), mRNA	Non-specific lipid-transfer protein OS=Homo sapiens OX=9606 GN=SCP2 PE=1 SV=2	SCP-2	--	--	--	P22307
Cluster-14369.104511	1.34906	0.00416214	0.0215125	plastid lipid-associated protein 3, chloroplastic [Carica papaya]	--	Probable plastid-lipid-associated protein 3, chloroplastic OS=Oryza sativa subsp. japonica OX=39947 GN=PAP3 PE=3 SV=1	PAP_fibrillin	--	--	--	Q7XBW5
Cluster-14369.104514	1.10738	0.00651545	0.0300716	probable plastid-lipid-associated protein 3, chloroplastic [Phalaenopsis equestris]	PREDICTED: Phalaenopsis equestris probable plastid-lipid-associated protein 3, chloroplastic (LOC110035225), mRNA	Probable plastid-lipid-associated protein 3, chloroplastic OS=Oryza sativa subsp. japonica OX=39947 GN=PAP3 PE=3 SV=1	PAP_fibrillin	--	--	--	Q7XBW5
Cluster-14369.104532	1.51763	0.00110313	0.00785036	PREDICTED: G-type lectin S-receptor-like serine/threonine-protein kinase SD2-5 [Phoenix dactylifera]	--	G-type lectin S-receptor-like serine/threonine-protein kinase SD2-5 OS=Arabidopsis thaliana OX=3702 GN=SD25 PE=1 SV=1	Protein tyrosine kinase	protein phosphorylation//primary metabolic process//phosphorylation//cellular process//cellular protein modification process//macromolecule modification//nitrogen compound metabolic process//metabolic process//phosphorus metabolic process//cellular protein metabolic process//organonitrogen compound metabolic process//cellular macromolecule metabolic process//protein metabolic process//phosphate-c…	kinase activity//catalytic activity, acting on a protein//catalytic activity//transferase activity, transferring phosphorus-containing groups//transferase activity//protein kinase activity//phosphotransferase activity, alcohol group as acceptor	--	Q8RWZ5
Cluster-14369.104535	-1.15787	0.0109491	0.0438703	PREDICTED: proline-rich receptor-like protein kinase PERK15 [Phoenix dactylifera]	--	Probable receptor-like protein kinase At5g38990 OS=Arabidopsis thaliana OX=3702 GN=At5g38990 PE=2 SV=1	Protein tyrosine kinase//Protein kinase domain	phosphorylation//nitrogen compound metabolic process//cellular protein metabolic process//cellular macromolecule metabolic process//organic substance metabolic process//protein phosphorylation//cellular process//cellular protein modification process//macromolecule modification//protein modification process//metabolic process//primary metabolic process//organonitrogen compound metabolic process//p…	purine ribonucleoside triphosphate binding//drug binding//binding//nucleotide binding//heterocyclic compound binding//nucleoside phosphate binding//anion binding//ion binding//transferase activity//protein kinase activity//purine nucleotide binding//ATP binding//kinase activity//catalytic activity, acting on a protein//small molecule binding//catalytic activity//adenyl nucleotide binding//transfe…	--	Q9FID9
Cluster-14369.104581	1.37483	0.00622108	0.0290526	TBC1 domain family member 22B [Ananas comosus]	PREDICTED: Phoenix dactylifera TBC1 domain family member 22B-like (LOC103706032), mRNA	TBC1 domain family member 22B OS=Homo sapiens OX=9606 GN=TBC1D22B PE=1 SV=3	Rab-GTPase-TBC domain	--	--	--	Q9NU19
Cluster-14369.104586	-3.36344	0.000272074	0.00271689	PREDICTED: chromatin modification-related protein EAF1 B-like isoform X1 [Elaeis guineensis] >gi|1130655243|ref|XP_019704833.1| PREDICTED: chromatin modification-related protein EAF1 B-like isoform X1 [Elaeis guineensis]	--	Chromatin modification-related protein EAF1 A OS=Arabidopsis thaliana OX=3702 GN=EAF1A PE=1 SV=1	--	--	--	--	F4J7T3
Cluster-14369.104591	-2.83987	0.0075435	0.033413	--	--	--	--	--	--	--	NA
Cluster-14369.104649	-3.95077	0.00380231	0.0200859	--	--	--	--	--	--	--	NA
Cluster-14369.104675	0.668374	0.0100803	0.041336	uncharacterized protein LOC109837515 [Asparagus officinalis]	PREDICTED: Ananas comosus uncharacterized LOC109713625 (LOC109713625), transcript variant X2, mRNA	Activating signal cointegrator 1 OS=Homo sapiens OX=9606 GN=TRIP4 PE=1 SV=4	ASCH	--	--	--	Q15650
Cluster-14369.104729	1.54905	0.0109159	0.043782	PREDICTED: ENHANCER OF AG-4 protein 2-like isoform X1 [Phoenix dactylifera]	PREDICTED: Phoenix dactylifera ENHANCER OF AG-4 protein 2-like (LOC103722461), transcript variant X4, misc_RNA	ENHANCER OF AG-4 protein 2 OS=Arabidopsis thaliana OX=3702 GN=HUA2 PE=2 SV=1	PWWP//RNA	--	--	--	Q9XER9
Cluster-14369.104730	1.57197	0.00982465	0.0405962	PREDICTED: ENHANCER OF AG-4 protein 2-like isoform X1 [Elaeis guineensis]	--	ENHANCER OF AG-4 protein 2 OS=Arabidopsis thaliana OX=3702 GN=HUA2 PE=2 SV=1	--	--	--	--	Q9XER9
Cluster-14369.104732	-2.80362	0.00288925	0.0162974	PREDICTED: myb-like protein X [Phoenix dactylifera]	PREDICTED: Phoenix dactylifera myb-like protein X (LOC103709400), mRNA	--	--	--	--	--	NA
Cluster-14369.104743	1.36642	0.00103213	0.00746545	PREDICTED: LOW QUALITY PROTEIN: calcium-transporting ATPase 4, endoplasmic reticulum-type-like [Phoenix dactylifera]	PREDICTED: Elaeis guineensis calcium-transporting ATPase 4, endoplasmic reticulum-type-like (LOC105044515), mRNA	Calcium-transporting ATPase 1, endoplasmic reticulum-type OS=Arabidopsis thaliana OX=3702 GN=ECA1 PE=1 SV=2	Cation transporting ATPase, C-terminus	--	--	--	P92939
Cluster-14369.104767	1.15181	0.0114982	0.0454602	PREDICTED: transmembrane protein 258 [Elaeis guineensis]	PREDICTED: Pyrus x bretschneideri transmembrane protein 258 (LOC103951860), mRNA	Transmembrane protein 258 OS=Bos taurus OX=9913 GN=TMEM258 PE=3 SV=1	--	--	--	--	Q32P84
Cluster-14369.104768	-0.737174	0.00580646	0.0276314	uncharacterized protein LOC110027049 isoform X3 [Phalaenopsis equestris]	--	--	--	--	--	--	NA
Cluster-14369.104788	-3.39474	0.00364883	0.0194837	PREDICTED: uncharacterized protein At4g10930-like [Phoenix dactylifera] >gi|1052189044|ref|XP_017700006.1| PREDICTED: uncharacterized protein At4g10930-like [Phoenix dactylifera] >gi|1052189046|ref|XP_017700007.1| PREDICTED: uncharacterized protein At4g10930-like [Phoenix dactylifera] >gi|1052189048|ref|XP_017700008.1| PREDICTED: uncharacterized protein At4g10930-like [Phoenix dactylifera]	--	Uncharacterized protein At4g10930 OS=Arabidopsis thaliana OX=3702 GN=At4g10930 PE=2 SV=1	--	--	--	--	Q8L7I1
Cluster-14369.104813	-1.21992	0.0118494	0.0464998	PREDICTED: probable lipid-A-disaccharide synthase, mitochondrial isoform X1 [Phoenix dactylifera]	--	Probable lipid-A-disaccharide synthase, mitochondrial OS=Arabidopsis thaliana OX=3702 GN=LPXB PE=2 SV=1	Lipid-A-disaccharide synthetase	oligosaccharide metabolic process//oligosaccharide biosynthetic process//lipid A metabolic process//cellular biosynthetic process//lipooligosaccharide metabolic process//membrane lipid metabolic process//organic substance biosynthetic process//organic substance metabolic process//membrane lipid biosynthetic process//glycolipid metabolic process//liposaccharide metabolic process//phospholipid meta…	UDP-glycosyltransferase activity//transferase activity//lipid-A-disaccharide synthase activity//catalytic activity//transferase activity, transferring glycosyl groups//transferase activity, transferring hexosyl groups	--	F4IF99
Cluster-14369.104817	-1.37032	0.00233003	0.0138434	--	--	--	--	--	--	--	NA
Cluster-14369.104849	-2.74454	0.00323508	0.0177663	--	--	--	--	--	--	--	NA
Cluster-14369.104852	-4.34991	0.00141723	0.00948582	uncharacterized protein LOC100830644 [Brachypodium distachyon] >gi|944059217|gb|KQJ94807.1| hypothetical protein BRADI_3g13345v3 [Brachypodium distachyon]	--	Succinate-semialdehyde dehydrogenase (acetylating) OS=Metallosphaera sedula (strain ATCC 51363 / DSM 5348 / JCM 9185 / NBRC 15509 / TH2) OX=399549 GN=Msed_1424 PE=1 SV=1	Zinc-binding//Alcohol	oxidation-reduction process//metabolic process	--	--	A4YGN0
Cluster-14369.104870	-1.94318	0.00542527	0.0262826	protein transport protein Sec24-like At3g07100 [Asparagus officinalis] >gi|1150716557|ref|XP_020268880.1| protein transport protein Sec24-like At3g07100 [Asparagus officinalis] >gi|1141985071|gb|ONK66293.1| uncharacterized protein A4U43_C06F6200 [Asparagus officinalis]	PREDICTED: Phoenix dactylifera protein transport protein Sec24-like At3g07100 (LOC103715142), transcript variant X1, mRNA	Protein transport protein Sec24-like At3g07100 OS=Arabidopsis thaliana OX=3702 GN=At3g07100 PE=2 SV=2	Gelsolin//Sec23/Sec24//Sec23/Sec24//Sec23/Sec24	protein localization//establishment of localization in cell//peptide transport//protein transport//cellular localization//nitrogen compound transport//amide transport//ER to Golgi vesicle-mediated transport//cellular macromolecule localization//intracellular protein transport//organic substance transport//macromolecule localization//transport//Golgi vesicle transport//cellular protein localizatio…	--	membrane coat//transport vesicle//coated vesicle//organelle//cytoplasm//organelle membrane//cytoplasmic vesicle//membrane//cytoplasmic part//COPII-coated ER to Golgi transport vesicle//cytoplasmic vesicle part//coated membrane//bounding membrane of organelle//Golgi-associated vesicle//cytoplasmic vesicle membrane//endomembrane system//vesicle membrane//ER to Golgi transport vesicle membrane//vesi…	Q9SFU0
Cluster-14369.104888	1.47908	0.000910974	0.00679642	PREDICTED: VAMP-like protein YKT61 [Elaeis guineensis]	PREDICTED: Phoenix dactylifera VAMP-like protein YKT61 (LOC103704351), mRNA	VAMP-like protein YKT61 OS=Arabidopsis thaliana OX=3702 GN=YKT61 PE=2 SV=1	Regulated-SNARE-like	--	--	--	Q9ZRD6
Cluster-14369.104903	3.02853	0.00938886	0.0392156	--	--	G-type lectin S-receptor-like serine/threonine-protein kinase LECRK2 OS=Oryza sativa subsp. japonica OX=39947 GN=LECRK2 PE=3 SV=1	Protein//Protein	phosphorylation//nitrogen compound metabolic process//cellular protein metabolic process//cellular macromolecule metabolic process//organic substance metabolic process//protein phosphorylation//cellular process//cellular protein modification process//macromolecule modification//protein modification process//metabolic process//primary metabolic process//organonitrogen compound metabolic process//p…	purine ribonucleoside triphosphate binding//drug binding//binding//nucleotide binding//heterocyclic compound binding//nucleoside phosphate binding//anion binding//ion binding//transferase activity//protein kinase activity//purine nucleotide binding//ATP binding//kinase activity//catalytic activity, acting on a protein//small molecule binding//catalytic activity//adenyl nucleotide binding//transfe…	--	Q7FAZ2
Cluster-14369.104960	-2.35473	0.00361527	0.0193604	PREDICTED: haloacid dehalogenase-like hydrolase domain-containing protein At3g48420 isoform X2 [Elaeis guineensis]	PREDICTED: Musa acuminata subsp. malaccensis haloacid dehalogenase-like hydrolase domain-containing protein At3g48420 (LOC103989589), mRNA	--	--	--	--	--	NA
Cluster-14369.104970	-2.76139	0.00180793	0.0114221	PREDICTED: protein indeterminate-domain 7-like [Phoenix dactylifera]	--	--	--	--	--	--	NA
Cluster-14369.105030	-1.75675	0.00184272	0.0115896	DNA mismatch repair protein Mlh1 [Glycine soja]	Lilium brownii MLH1 mRNA, partial cds	DNA mismatch repair protein MLH1 OS=Arabidopsis thaliana OX=3702 GN=MLH1 PE=2 SV=1	DNA mismatch repair protein, C-terminal domain//DNA mismatch repair protein Mlh1 C-terminus//Histidine kinase-, DNA gyrase B-, and HSP90-like ATPase//Histidine kinase-, DNA gyrase B-, and HSP90-like ATPase	mismatch repair//nucleic acid metabolic process//cellular nitrogen compound metabolic process//nitrogen compound metabolic process//organic cyclic compound metabolic process//nucleobase-containing compound metabolic process//cellular response to stimulus//cellular macromolecule metabolic process//organic substance metabolic process//DNA repair//cellular process//cellular aromatic compound metabol…	purine ribonucleoside triphosphate binding//drug binding//binding//nucleic acid binding//DNA binding//nucleotide binding//heterocyclic compound binding//anion binding//ion binding//nucleoside phosphate binding//purine nucleotide binding//double-stranded DNA binding//ATP binding//small molecule binding//purine ribonucleotide binding//mismatched DNA binding//adenyl nucleotide binding//carbohydrate …	--	Q9ZRV4
Cluster-14369.105032	-2.0014	0.00256605	0.0149075	DNA mismatch repair protein MLH1-like [Ananas comosus]	PREDICTED: Elaeis guineensis DNA mismatch repair protein MLH1 (LOC105038513), mRNA	DNA mismatch repair protein MLH1 OS=Arabidopsis thaliana OX=3702 GN=MLH1 PE=2 SV=1	DNA mismatch repair protein, C-terminal domain//DNA mismatch repair protein Mlh1 C-terminus//Histidine kinase-, DNA gyrase B-, and HSP90-like ATPase//Histidine kinase-, DNA gyrase B-, and HSP90-like ATPase	mismatch repair//nucleic acid metabolic process//cellular nitrogen compound metabolic process//nitrogen compound metabolic process//organic cyclic compound metabolic process//nucleobase-containing compound metabolic process//cellular response to stimulus//cellular macromolecule metabolic process//organic substance metabolic process//DNA repair//cellular process//cellular aromatic compound metabol…	purine ribonucleoside triphosphate binding//drug binding//binding//nucleic acid binding//DNA binding//nucleotide binding//heterocyclic compound binding//anion binding//ion binding//nucleoside phosphate binding//purine nucleotide binding//double-stranded DNA binding//ATP binding//small molecule binding//purine ribonucleotide binding//mismatched DNA binding//adenyl nucleotide binding//carbohydrate …	--	Q9ZRV4
Cluster-14369.105057	-2.88149	0.00230937	0.0137433	--	--	--	--	--	--	--	NA
Cluster-14369.105060	-0.989629	0.0108702	0.0436425	PREDICTED: tetratricopeptide repeat protein 33 [Cucumis sativus] >gi|700192478|gb|KGN47682.1| hypothetical protein Csa_6G376230 [Cucumis sativus]	--	Tetratricopeptide repeat protein 33 OS=Danio rerio OX=7955 GN=ttc33 PE=2 SV=1	--	--	--	--	Q6DI40
Cluster-14369.105085	-2.78944	0.00289175	0.0163084	--	--	--	--	--	--	--	NA
Cluster-14369.105094	-3.32803	0.00018883	0.00205111	Vesicle coat complex AP-2, alpha subunit [Handroanthus impetiginosus]	PREDICTED: Elaeis guineensis AP-2 complex subunit alpha-1-like (LOC105054046), mRNA	AP-2 complex subunit alpha-2 OS=Arabidopsis thaliana OX=3702 GN=ALPHAC-AD PE=1 SV=1	non-SMC//Adaptin	protein localization//transport//establishment of protein localization//protein transport//peptide transport//establishment of localization in cell//establishment of localization//localization//cellular protein localization//cellular localization//amide transport//vesicle-mediated transport//intracellular transport//cellular macromolecule localization//intracellular protein transport//nitrogen co…	--	membrane coat//cytoplasm//protein-containing complex//membrane//cell part//cell//intracellular//membrane protein complex//cytoplasmic part//intracellular part//membrane part//coated membrane	Q8LPK4
Cluster-14369.105116	1.28143	0.00274543	0.0156906	Thioredoxin domain-containing protein, partial [Ananas comosus]	PREDICTED: Musa acuminata subsp. malaccensis thioredoxin domain-containing protein 9 homolog (LOC103981895), mRNA	Thioredoxin domain-containing protein 9 homolog OS=Arabidopsis thaliana OX=3702 GN=At2g18990 PE=2 SV=1	Thioredoxin	cellular homeostasis//cellular process//regulation of cellular process//homeostatic process//biological regulation//cell redox homeostasis//regulation of biological quality//regulation of biological process	--	--	O64628
Cluster-14369.105152	-2.83288	0.00259951	0.0150591	gibberellin 2-beta-dioxygenase 8-like [Asparagus officinalis]	--	Gibberellin 2-beta-dioxygenase 8 OS=Arabidopsis thaliana OX=3702 GN=GA2OX8 PE=1 SV=2	2OG-Fe(II) oxygenase superfamily	oxidation-reduction process//metabolic process	catalytic activity//oxidoreductase activity	--	O49561
Cluster-14369.105153	-3.38696	0.000166403	0.00185845	--	--	Gibberellin 2-beta-dioxygenase 8 OS=Arabidopsis thaliana OX=3702 GN=GA2OX8 PE=1 SV=2	2OG-Fe(II)	oxidation-reduction process//metabolic process	catalytic activity//oxidoreductase activity	--	O49561
Cluster-14369.105158	-2.64757	0.0108435	0.0435591	--	PREDICTED: Ananas comosus dynamin-2A-like (LOC109711734), mRNA	Dynamin-2B OS=Arabidopsis thaliana OX=3702 GN=DRP2B PE=1 SV=2	--	--	--	--	Q9LQ55
Cluster-14369.105174	0.974661	0.00211729	0.0128705	PREDICTED: glucan endo-1,3-beta-glucosidase 14-like isoform X1 [Elaeis guineensis]	PREDICTED: Phalaenopsis equestris glucan endo-1,3-beta-glucosidase 14-like (LOC110038602), mRNA	Glucan endo-1,3-beta-glucosidase 14 OS=Arabidopsis thaliana OX=3702 GN=At2g27500 PE=2 SV=2	Glycosyl hydrolases family 17	organic substance metabolic process//primary metabolic process//carbohydrate metabolic process//metabolic process	hydrolase activity//hydrolase activity, acting on glycosyl bonds//catalytic activity//hydrolase activity, hydrolyzing O-glycosyl compounds	--	Q9ZQG9
Cluster-14369.105177	-2.15445	0.00415516	0.0214903	--	--	--	--	--	--	--	NA
Cluster-14369.105182	-2.67221	0.00705887	0.0318453	--	--	--	--	--	--	--	NA
Cluster-14369.105194	-1.01234	0.000211198	0.00223833	PREDICTED: protein UPSTREAM OF FLC-like isoform X4 [Gossypium hirsutum]	PREDICTED: Dendrobium catenatum uncharacterized LOC110099896 (LOC110099896), transcript variant X7, mRNA	Protein UPSTREAM OF FLC OS=Arabidopsis thaliana OX=3702 GN=UFC PE=2 SV=1	Domain of unknown function (DUF966)	--	--	--	Q9LX14
Cluster-14369.105207	-2.66967	0.00753829	0.0333974	PREDICTED: RNA polymerase II C-terminal domain phosphatase-like 1 isoform X2 [Elaeis guineensis]	PREDICTED: Elaeis guineensis RNA polymerase II C-terminal domain phosphatase-like 1 (LOC105053508), transcript variant X2, mRNA	RNA polymerase II C-terminal domain phosphatase-like 1 OS=Arabidopsis thaliana OX=3702 GN=CPL1 PE=1 SV=1	NLI//Double-stranded	--	--	--	Q5YDB6
Cluster-14369.105211	4.39719	0.00876865	0.0372925	PREDICTED: fimbrin-4-like [Phoenix dactylifera]	PREDICTED: Phoenix dactylifera fimbrin-4-like (LOC103713561), mRNA	Fimbrin-5 OS=Arabidopsis thaliana OX=3702 GN=FIM5 PE=1 SV=1	Calponin	--	binding//protein binding	--	Q9FKI0
Cluster-14369.105222	1.22777	0.000362623	0.00338515	PREDICTED: uncharacterized protein LOC105043694 [Elaeis guineensis]	--	--	--	--	--	--	NA
Cluster-14369.105230	-3.13327	0.00121368	0.00844613	PREDICTED: probable LRR receptor-like serine/threonine-protein kinase MRH1 isoform X3 [Gossypium raimondii]	--	Receptor protein kinase-like protein ZAR1 OS=Arabidopsis thaliana OX=3702 GN=ZAR1 PE=1 SV=1	Leucine	--	--	--	Q9ZU46
Cluster-14369.105271	5.34844	0.000128707	0.00151809	PREDICTED: uncharacterized protein LOC103709140 [Phoenix dactylifera]	PREDICTED: Oryza sativa Japonica Group uncharacterized LOC4350841 (LOC4350841), mRNA	--	Protein of unknown function, DUF538	--	--	--	NA
Cluster-14369.105275	1.4704	0.0110392	0.0441399	PREDICTED: protein disulfide isomerase-like 5-1 [Phoenix dactylifera]	--	Protein disulfide isomerase-like 5-1 OS=Oryza sativa subsp. japonica OX=39947 GN=PDIL5-1 PE=2 SV=1	--	--	--	--	Q10N04
Cluster-14369.105297	3.40331	0.00356969	0.0191886	PREDICTED: short-chain dehydrogenase/reductase 2b-like [Nicotiana sylvestris]	--	Salutaridine reductase OS=Papaver bracteatum OX=215227 GN=SALR PE=1 SV=1	--	--	--	--	A4UHT7
Cluster-14369.105341	-2.17333	0.000615023	0.00504364	--	--	--	--	--	--	--	NA
Cluster-14369.105394	1.18423	0.00162239	0.0105357	PREDICTED: mediator-associated protein 1-like [Phoenix dactylifera]	--	Probable transcription factor At4g00390 OS=Arabidopsis thaliana OX=3702 GN=At4g00390 PE=1 SV=1	Protein of unknown function, DUF573	RNA biosynthetic process//regulation of metabolic process//regulation of cellular biosynthetic process//regulation of cellular metabolic process//nucleic acid metabolic process//cellular biosynthetic process//cellular nitrogen compound metabolic process//nitrogen compound metabolic process//cellular macromolecule biosynthetic process//organic cyclic compound biosynthetic process//regulation of bi…	--	--	O23063
Cluster-14369.105414	-2.86106	0.000712036	0.00564145	Alpha-galactosidase [Ananas comosus]	PREDICTED: Chenopodium quinoa uncharacterized LOC110712621 (LOC110712621), mRNA	Probable alpha-galactosidase B OS=Aspergillus niger OX=5061 GN=aglB PE=2 SV=1	--	--	--	--	Q9Y865
Cluster-14369.105417	-2.33616	0.00472003	0.0236611	--	--	--	--	--	--	--	NA
Cluster-14369.105434	-2.34048	0.0126126	0.0486507	putative RNA-binding protein Luc7-like 2 isoform X2 [Dendrobium catenatum]	PREDICTED: Elaeis guineensis putative RNA-binding protein Luc7-like 2 (LOC105051476), transcript variant X5, misc_RNA	Putative RNA-binding protein Luc7-like 2 OS=Homo sapiens OX=9606 GN=LUC7L2 PE=1 SV=2	LUC7	cellular component assembly//spliceosomal complex assembly//protein-containing complex subunit organization//nucleic acid metabolic process//nitrogen compound metabolic process//cellular protein-containing complex assembly//cellular component organization or biogenesis//nucleobase-containing compound metabolic process//ribonucleoprotein complex subunit organization//cellular component organizatio…	binding//nucleic acid binding//heterocyclic compound binding//organic cyclic compound binding//RNA binding//mRNA binding	ribonucleoprotein complex//intracellular organelle//Sm-like protein family complex//intracellular//membrane-bounded organelle//organelle//spliceosomal snRNP complex//cell//nucleus//nuclear part//organelle part//protein-containing complex//intracellular membrane-bounded organelle//small nuclear ribonucleoprotein complex//cell part//intracellular organelle part//intracellular part//U1 snRNP	Q9Y383
Cluster-14369.105435	-2.67183	0.00335791	0.0182917	putative RNA-binding protein Luc7-like 1 isoform X3 [Dendrobium catenatum]	PREDICTED: Elaeis guineensis putative RNA-binding protein Luc7-like 2 (LOC105051476), transcript variant X5, misc_RNA	Putative RNA-binding protein Luc7-like 2 OS=Homo sapiens OX=9606 GN=LUC7L2 PE=1 SV=2	LUC7	cellular component assembly//spliceosomal complex assembly//protein-containing complex subunit organization//nucleic acid metabolic process//nitrogen compound metabolic process//cellular protein-containing complex assembly//cellular component organization or biogenesis//nucleobase-containing compound metabolic process//ribonucleoprotein complex subunit organization//cellular component organizatio…	binding//nucleic acid binding//heterocyclic compound binding//organic cyclic compound binding//RNA binding//mRNA binding	ribonucleoprotein complex//intracellular organelle//Sm-like protein family complex//intracellular//membrane-bounded organelle//organelle//spliceosomal snRNP complex//cell//nucleus//nuclear part//organelle part//protein-containing complex//intracellular membrane-bounded organelle//small nuclear ribonucleoprotein complex//cell part//intracellular organelle part//intracellular part//U1 snRNP	Q9Y383
Cluster-14369.105448	-2.33692	0.00432319	0.0221533	--	PREDICTED: Elaeis guineensis uncharacterized LOC105053230 (LOC105053230), transcript variant X5, ncRNA	--	--	--	--	--	NA
Cluster-14369.105469	1.05661	0.0123026	0.0478174	unnamed protein product, partial [Vitis vinifera]	--	--	--	--	--	--	NA
Cluster-14369.105479	1.57498	0.0113303	0.0449595	Lipase_GDSL domain-containing protein [Cephalotus follicularis]	PREDICTED: Citrus clementina GDSL esterase/lipase At5g62930 (LOC18045972), mRNA	GDSL esterase/lipase At5g62930 OS=Arabidopsis thaliana OX=3702 GN=At5g62930 PE=2 SV=3	--	--	--	--	Q9FM04
Cluster-14369.105503	1.389	0.00857317	0.0366902	--	--	--	--	--	--	--	NA
Cluster-14369.105531	-2.02809	0.00263261	0.0152047	--	--	--	--	--	--	--	NA
Cluster-14369.105534	-2.62231	0.0130282	0.0497871	--	--	--	--	--	--	--	NA
Cluster-14369.105538	-2.70482	0.00966276	0.040058	--	PREDICTED: Sesamum indicum cleavage and polyadenylation specificity factor subunit 2 (LOC105166679), mRNA	Cleavage and polyadenylation specificity factor subunit 2 OS=Arabidopsis thaliana OX=3702 GN=CPSF100 PE=1 SV=2	Metallo-beta-lactamase//Metallo-beta-lactamase	--	--	--	Q9LKF9
Cluster-14369.105544	2.77839	0.000905057	0.00676484	PREDICTED: CDP-diacylglycerol--serine O-phosphatidyltransferase 1 isoform X2 [Phoenix dactylifera]	PREDICTED: Elaeis guineensis CDP-diacylglycerol--serine O-phosphatidyltransferase 1 (LOC105047235), transcript variant X6, mRNA	CDP-diacylglycerol--serine O-phosphatidyltransferase 1 OS=Oryza sativa subsp. japonica OX=39947 GN=PSS1 PE=2 SV=2	Phosphatidyl	phospholipid metabolic process//primary metabolic process//glycerophospholipid metabolic process//glycerolipid biosynthetic process//cellular modified amino acid biosynthetic process//cellular process//phosphatidylserine biosynthetic process//phosphatidylserine metabolic process//cellular biosynthetic process//biosynthetic process//nitrogen compound metabolic process//metabolic process//glyceroli…	--	--	Q0JR55
Cluster-14369.105553	1.1184	0.00059422	0.00491212	--	PREDICTED: Phoenix dactylifera probable copper-transporting ATPase HMA5 (LOC103713570), mRNA	Copper-transporting ATPase HMA4 OS=Oryza sativa subsp. japonica OX=39947 GN=HMA4 PE=1 SV=1	haloacid//Heavy-metal-associated//E1-E2	cation transport//ion transport//transport//metal ion transport//establishment of localization//localization	cation binding//metal ion binding//ion binding//binding	--	Q6H7M3
Cluster-14369.105600	-3.24168	0.00614503	0.0287875	PREDICTED: uncharacterized protein LOC105055836 [Elaeis guineensis]	Paphiopedilum henryanum microsatellite PH_c130734_g1 sequence	Leishmanolysin-like peptidase OS=Mus musculus OX=10090 GN=Lmln PE=2 SV=1	Leishmanolysin	nitrogen compound metabolic process//metabolic process//cell adhesion//primary metabolic process//organonitrogen compound metabolic process//protein metabolic process//macromolecule metabolic process//organic substance metabolic process//proteolysis//biological adhesion	hydrolase activity//endopeptidase activity//metalloendopeptidase activity//catalytic activity, acting on a protein//catalytic activity//peptidase activity//metallopeptidase activity//peptidase activity, acting on L-amino acid peptides	membrane	Q8BMN4
Cluster-14369.105637	3.25703	0.00802746	0.034979	sm-like protein LSM8 [Quercus suber]	PREDICTED: Durio zibethinus sm-like protein LSM8 (LOC111301620), transcript variant X2, mRNA	Sm-like protein LSM8 OS=Arabidopsis thaliana OX=3702 GN=LSM8 PE=1 SV=1	LSM	--	--	--	Q8VYI0
Cluster-14369.105665	1.69232	0.00404974	0.021054	Ubiquitin-associated domain/translation elongation factor EF-Ts [Macleaya cordata]	PREDICTED: Ziziphus jujuba ubiquitin domain-containing protein DSK2a-like (LOC107427208), mRNA	Ubiquitin domain-containing protein DSK2b OS=Arabidopsis thaliana OX=3702 GN=DSK2B PE=1 SV=1	--	--	--	--	Q9SII8
Cluster-14369.105679	-1.14027	0.00298515	0.0167033	PREDICTED: asparagine--tRNA ligase, chloroplastic/mitochondrial [Phoenix dactylifera]	PREDICTED: Ananas comosus asparagine--tRNA ligase, chloroplastic/mitochondrial-like (LOC109715681), mRNA	Asparagine--tRNA ligase, chloroplastic/mitochondrial OS=Arabidopsis thaliana OX=3702 GN=SYNO PE=2 SV=3	tRNA synthetases class II (D, K and N)	cellular biosynthetic process//cellular nitrogen compound metabolic process//small molecule metabolic process//cellular macromolecule biosynthetic process//organic cyclic compound metabolic process//nucleobase-containing compound metabolic process//peptide biosynthetic process//cellular process//cellular aromatic compound metabolic process//oxoacid metabolic process//heterocycle metabolic process…	purine ribonucleoside triphosphate binding//drug binding//ion binding//heterocyclic compound binding//anion binding//aminoacyl-tRNA ligase activity//nucleotide binding//adenyl nucleotide binding//carbohydrate derivative binding//binding//nucleoside phosphate binding//purine nucleotide binding//ATP binding//catalytic activity, acting on RNA//small molecule binding//catalytic activity//ligase activ…	--	O48593
Cluster-14369.105685	3.82661	0.00155865	0.0102146	--	PREDICTED: Elaeis guineensis mitogen-activated protein kinase 10-like (LOC105048888), mRNA	--	--	--	--	--	NA
Cluster-14369.105686	1.88861	0.0104813	0.0425265	Mitogen-activated protein kinase 10 [Apostasia shenzhenica]	PREDICTED: Elaeis guineensis mitogen-activated protein kinase 10-like (LOC105048888), mRNA	--	--	--	--	--	NA
Cluster-14369.105688	2.78804	0.000255912	0.00259195	mitogen-activated protein kinase 10-like [Ananas comosus] >gi|1035937715|gb|OAY65380.1| Mitogen-activated protein kinase 10 [Ananas comosus]	PREDICTED: Elaeis guineensis mitogen-activated protein kinase 10-like (LOC105048888), mRNA	Mitogen-activated protein kinase 10 OS=Oryza sativa subsp. japonica OX=39947 GN=MPK10 PE=2 SV=2	Protein//Protein	phosphorylation//nitrogen compound metabolic process//cellular protein metabolic process//cellular macromolecule metabolic process//organic substance metabolic process//protein phosphorylation//cellular process//cellular protein modification process//macromolecule modification//protein modification process//metabolic process//primary metabolic process//organonitrogen compound metabolic process//p…	purine ribonucleoside triphosphate binding//drug binding//binding//nucleotide binding//heterocyclic compound binding//nucleoside phosphate binding//anion binding//ion binding//transferase activity//protein kinase activity//purine nucleotide binding//ATP binding//kinase activity//catalytic activity, acting on a protein//small molecule binding//catalytic activity//adenyl nucleotide binding//transfe…	--	Q5ZCI1
Cluster-14369.10569	-2.7937	0.0103588	0.0421594	--	--	--	--	--	--	--	NA
Cluster-14369.105695	-3.47871	0.0046446	0.0233718	uncharacterized protein LOC109706492 isoform X1 [Ananas comosus] >gi|1035961113|gb|OAY81905.1| Translation initiation factor IF-3 [Ananas comosus]	--	Translation initiation factor IF3-2, chloroplastic OS=Arabidopsis thaliana OX=3702 GN=IF3-2 PE=2 SV=1	Translation	primary metabolic process//cellular biosynthetic process//cellular nitrogen compound metabolic process//nitrogen compound metabolic process//cellular macromolecule biosynthetic process//cellular protein metabolic process//cellular macromolecule metabolic process//peptide biosynthetic process//organic substance metabolic process//gene expression//organic substance biosynthetic process//cellular pr…	nucleic acid binding//binding//heterocyclic compound binding//translation factor activity, RNA binding//organic cyclic compound binding//RNA binding//translation initiation factor activity	--	O82234
Cluster-14369.105729	1.03989	0.00217253	0.0131184	PREDICTED: beta-glucuronosyltransferase GlcAT14A [Elaeis guineensis]	PREDICTED: Oryza brachyantha beta-glucuronosyltransferase GlcAT14A-like (LOC102712354), mRNA	Beta-glucuronosyltransferase GlcAT14A OS=Arabidopsis thaliana OX=3702 GN=GLCAT14A PE=2 SV=1	Core-2/I-Branching	--	catalytic activity//transferase activity//transferase activity, transferring glycosyl groups//acetylglucosaminyltransferase activity//transferase activity, transferring hexosyl groups//UDP-glycosyltransferase activity	membrane	Q9FLD7
Cluster-14369.105747	-2.94797	0.000989522	0.00722826	--	--	--	--	--	--	--	NA
Cluster-14369.105756	-2.44404	0.0114717	0.045377	--	PREDICTED: Nelumbo nucifera beta-adaptin-like protein A (LOC104595197), transcript variant X4, mRNA	Beta-adaptin-like protein A OS=Arabidopsis thaliana OX=3702 GN=BETAA-AD PE=1 SV=1	--	--	--	--	Q9LDK9
Cluster-14369.105766	3.83785	0.00668128	0.0306279	PREDICTED: probable protein arginine N-methyltransferase 1 [Elaeis guineensis]	PREDICTED: Asparagus officinalis probable protein arginine N-methyltransferase 1 (LOC109826536), mRNA	Probable protein arginine N-methyltransferase 1 OS=Oryza sativa subsp. japonica OX=39947 GN=PRMT1 PE=2 SV=1	--	--	--	--	Q0J2C6
Cluster-14369.105807	-2.26296	0.00851424	0.0364991	--	--	--	--	--	--	--	NA
Cluster-14369.105813	-2.985	0.0110918	0.0442915	--	--	--	--	--	--	--	NA
Cluster-14369.105839	1.62269	0.00330882	0.0180852	--	--	Transcription factor bHLH30 OS=Arabidopsis thaliana OX=3702 GN=BHLH30 PE=1 SV=1	Helix-loop-helix	--	protein dimerization activity//binding//protein binding	--	Q9S7Y1
Cluster-14369.105853	1.55233	2.34e-05	0.000392934	PREDICTED: LOW QUALITY PROTEIN: E3 ubiquitin-protein ligase ATL31-like [Elaeis guineensis]	--	E3 ubiquitin-protein ligase ATL31 OS=Arabidopsis thaliana OX=3702 GN=ATL31 PE=1 SV=2	--	--	--	--	Q8LGA5
Cluster-14369.105856	2.31025	0.00038493	0.00354144	hypothetical protein GOBAR_DD29636 [Gossypium barbadense]	PREDICTED: Hevea brasiliensis probable membrane-associated kinase regulator 2 (LOC110664128), mRNA	--	--	--	--	--	NA
Cluster-14369.105863	1.4915	0.00390573	0.02049	PREDICTED: acylpyruvase FAHD1, mitochondrial [Beta vulgaris subsp. vulgaris] >gi|870846406|gb|KMS98976.1| hypothetical protein BVRB_3g067140 [Beta vulgaris subsp. vulgaris]	--	Probable acylpyruvase FAHD1, mitochondrial OS=Oryza sativa subsp. japonica OX=39947 GN=FAHD1 PE=3 SV=2	Fumarylacetoacetate (FAA) hydrolase family	--	catalytic activity	--	A3AJ77
Cluster-14369.105865	-2.27599	0.00572536	0.0273344	PREDICTED: uncharacterized protein LOC103992371 [Musa acuminata subsp. malaccensis]	--	--	Protein of unknown function (DUF1664)	--	--	--	NA
Cluster-14369.105875	-2.73549	0.00623988	0.0291077	--	--	--	--	--	--	--	NA
Cluster-14369.105883	-2.10125	0.00424505	0.0218383	--	--	--	--	--	--	--	NA
Cluster-14369.105902	-1.18501	0.00753389	0.0333895	--	--	--	--	--	--	--	NA
Cluster-14369.105905	-2.47497	0.00270357	0.0155099	--	--	--	--	--	--	--	NA
Cluster-14369.105910	2.43818	0.00112116	0.00794565	PREDICTED: trihelix transcription factor ASIL2-like isoform X1 [Phoenix dactylifera]	--	Trihelix transcription factor ASIL2 OS=Arabidopsis thaliana OX=3702 GN=ASIL2 PE=1 SV=1	--	--	--	--	Q9LJG8
Cluster-14369.105947	-1.40148	0.000439342	0.00391406	PREDICTED: T-complex protein 1 subunit theta [Phoenix dactylifera]	PREDICTED: Asparagus officinalis T-complex protein 1 subunit theta (LOC109851419), mRNA	T-complex protein 1 subunit theta OS=Arabidopsis thaliana OX=3702 GN=CCT8 PE=1 SV=1	TCP-1/cpn60	--	purine ribonucleoside triphosphate binding//drug binding//small molecule binding//binding//nucleotide binding//heterocyclic compound binding//nucleoside phosphate binding//anion binding//adenyl nucleotide binding//carbohydrate derivative binding//organic cyclic compound binding//ion binding//adenyl ribonucleotide binding//ribonucleotide binding//purine ribonucleotide binding//purine nucleotide bi…	--	Q94K05
Cluster-14369.105964	0.660587	0.0124539	0.04825	--	PREDICTED: Phoenix dactylifera GTP-binding protein YPTM2 (LOC103713601), mRNA	GTP-binding protein YPTM2 OS=Zea mays OX=4577 GN=YPTM2 PE=2 SV=1	Maintenance//Ras//ADP-ribosylation//Signal//Ras//JAB1/Mov34/MPN/PAD-1	--	hydrolase activity//purine ribonucleoside triphosphate binding//guanyl nucleotide binding//GTPase activity//nucleoside-triphosphatase activity//small molecule binding//catalytic activity//binding//nucleotide binding//heterocyclic compound binding//nucleoside phosphate binding//nucleoside binding//anion binding//hydrolase activity, acting on acid anhydrides, in phosphorus-containing anhydrides//gu…	--	Q05737
Cluster-14369.105972	1.23455	0.000724652	0.005713	PREDICTED: transcription factor bHLH144-like [Phoenix dactylifera] >gi|672157223|ref|XP_008798311.1| PREDICTED: transcription factor bHLH144-like [Phoenix dactylifera] >gi|672157225|ref|XP_008798312.1| PREDICTED: transcription factor bHLH144-like [Phoenix dactylifera] >gi|672157227|ref|XP_008798313.1| PREDICTED: transcription factor bHLH144-like [Phoenix dactylifera] >gi|672157229|ref|XP_00879831…	PREDICTED: Phoenix dactylifera transcription factor bHLH144-like (LOC103713232), transcript variant X5, mRNA	Transcription factor bHLH144 OS=Arabidopsis thaliana OX=3702 GN=BHLH144 PE=1 SV=1	--	--	--	--	Q9ASX9
Cluster-14369.105999	-4.65605	0.000178409	0.00196151	Apurinic endonuclease-redox protein [Dendrobium catenatum]	PREDICTED: Dendrobium catenatum DNA-(apurinic or apyrimidinic site) lyase 2 (LOC110097589), transcript variant X2, mRNA	DNA-(apurinic or apyrimidinic site) lyase 2 OS=Arabidopsis thaliana OX=3702 GN=APE2 PE=1 SV=1	Endonuclease/Exonuclease/phosphatase//GRF	--	binding//cation binding//zinc ion binding//transition metal ion binding//metal ion binding//ion binding	--	F4JNY0
Cluster-14369.106001	-1.04331	0.011926	0.0467095	Apurinic endonuclease-redox protein [Dendrobium catenatum]	PREDICTED: Dendrobium catenatum DNA-(apurinic or apyrimidinic site) lyase 2 (LOC110097589), transcript variant X2, mRNA	DNA-(apurinic or apyrimidinic site) lyase 2 OS=Arabidopsis thaliana OX=3702 GN=APE2 PE=1 SV=1	Endonuclease/Exonuclease/phosphatase//GRF	--	binding//cation binding//zinc ion binding//transition metal ion binding//metal ion binding//ion binding	--	F4JNY0
Cluster-14369.106022	-2.09202	0.00118779	0.00830462	uncharacterized protein A4U43_C08F2580 [Asparagus officinalis]	PREDICTED: Phoenix dactylifera ABC transporter B family member 19-like (LOC103724160), mRNA	ABC transporter B family member 14 OS=Arabidopsis thaliana OX=3702 GN=ABCB14 PE=3 SV=1	Peptidase family C78	--	--	--	Q9C7F2
Cluster-14369.106028	-1.36491	0.00362272	0.0193864	PREDICTED: GTP-binding protein BRASSINAZOLE INSENSITIVE PALE GREEN 2, chloroplastic [Phoenix dactylifera]	PREDICTED: Phoenix dactylifera GTP-binding protein BRASSINAZOLE INSENSITIVE PALE GREEN 2, chloroplastic (LOC103721520), mRNA	GTP-binding protein BRASSINAZOLE INSENSITIVE PALE GREEN 2, chloroplastic OS=Arabidopsis thaliana OX=3702 GN=BPG2 PE=1 SV=1	50S ribosome-binding GTPase	--	purine ribonucleoside triphosphate binding//small molecule binding//binding//nucleotide binding//heterocyclic compound binding//nucleoside phosphate binding//nucleoside binding//anion binding//guanyl ribonucleotide binding//carbohydrate derivative binding//organic cyclic compound binding//ion binding//guanyl nucleotide binding//purine nucleoside binding//ribonucleoside binding//purine ribonucleot…	--	Q8W4I6
Cluster-14369.106042	0.829824	0.00736227	0.0328598	PREDICTED: uncharacterized protein LOC104102341 isoform X1 [Nicotiana tomentosiformis]	PREDICTED: Solanum lycopersicum H/ACA ribonucleoprotein complex subunit 3-like protein (LOC101254236), mRNA	H/ACA ribonucleoprotein complex subunit 3-like protein OS=Arabidopsis thaliana OX=3702 GN=At2g20490 PE=3 SV=2	Nucleolar	metabolic process//primary metabolic process//cellular process//cellular aromatic compound metabolic process//RNA modification//nucleic acid metabolic process//cellular nitrogen compound metabolic process//nitrogen compound metabolic process//pseudouridine synthesis//organic cyclic compound metabolic process//heterocycle metabolic process//RNA metabolic process//nucleobase-containing compound met…	binding//nucleic acid binding//snoRNA binding//heterocyclic compound binding//organic cyclic compound binding//RNA binding	--	Q93XX8
Cluster-14369.106044	0.8696	0.0117557	0.0462082	PREDICTED: GDP-L-galactose phosphorylase 1-like isoform X1 [Phoenix dactylifera] >gi|672141231|ref|XP_008794438.1| PREDICTED: GDP-L-galactose phosphorylase 1-like isoform X1 [Phoenix dactylifera]	PREDICTED: Asparagus officinalis GDP-L-galactose phosphorylase 1-like (LOC109848340), transcript variant X4, mRNA	GDP-L-galactose phosphorylase 1 OS=Arabidopsis thaliana OX=3702 GN=VTC2 PE=1 SV=1	--	--	--	--	Q8RWE8
Cluster-14369.106047	1.08251	0.000499508	0.00430742	PREDICTED: GDP-L-galactose phosphorylase 1-like isoform X1 [Phoenix dactylifera] >gi|672141231|ref|XP_008794438.1| PREDICTED: GDP-L-galactose phosphorylase 1-like isoform X1 [Phoenix dactylifera]	PREDICTED: Asparagus officinalis GDP-L-galactose phosphorylase 1-like (LOC109848340), transcript variant X4, mRNA	GDP-L-galactose phosphorylase 1 OS=Arabidopsis thaliana OX=3702 GN=VTC2 PE=1 SV=1	--	--	--	--	Q8RWE8
Cluster-14369.106082	-2.09272	0.00756533	0.0334817	--	--	--	--	--	--	--	NA
Cluster-14369.106135	0.758994	0.00992014	0.0408733	PREDICTED: T-complex protein 1 subunit alpha [Elaeis guineensis]	PREDICTED: Arabidopsis lyrata subsp. lyrata T-complex protein 1 subunit alpha (LOC9319293), mRNA	T-complex protein 1 subunit alpha OS=Arabidopsis thaliana OX=3702 GN=CCT1 PE=1 SV=1	TCP-1/cpn60	--	purine ribonucleoside triphosphate binding//drug binding//small molecule binding//binding//nucleotide binding//heterocyclic compound binding//nucleoside phosphate binding//anion binding//adenyl nucleotide binding//carbohydrate derivative binding//organic cyclic compound binding//ion binding//adenyl ribonucleotide binding//ribonucleotide binding//purine ribonucleotide binding//purine nucleotide bi…	--	P28769
Cluster-14369.106151	-3.42129	0.0108876	0.0436987	PREDICTED: transcription factor TGA2.3 [Elaeis guineensis]	PREDICTED: Dendrobium catenatum transcription factor TGA2.2-like (LOC110113515), transcript variant X3, mRNA	Transcription factor TGAL1 OS=Oryza sativa subsp. japonica OX=39947 GN=TGAL1 PE=1 SV=2	bZIP//Basic	RNA biosynthetic process//regulation of metabolic process//regulation of cellular biosynthetic process//regulation of cellular metabolic process//nucleic acid metabolic process//cellular biosynthetic process//cellular nitrogen compound metabolic process//nitrogen compound metabolic process//cellular macromolecule biosynthetic process//organic cyclic compound biosynthetic process//regulation of bi…	transcription regulator activity//DNA-binding transcription factor activity	--	Q6IVC2
Cluster-14369.106156	1.14537	0.00224401	0.0134484	PREDICTED: putative uncharacterized protein YDL057W [Elaeis guineensis]	PREDICTED: Musa acuminata subsp. malaccensis uncharacterized LOC103980399 (LOC103980399), transcript variant X2, mRNA	--	BAAT//Alpha/beta//Serine//Uncharacterised	--	--	--	NA
Cluster-14369.106192	1.08083	0.000295534	0.00289628	U1 small nuclear ribonucleoprotein C [Apostasia shenzhenica]	PREDICTED: Asparagus officinalis U1 small nuclear ribonucleoprotein C-like (LOC109822489), mRNA	U1 small nuclear ribonucleoprotein C OS=Vitis vinifera OX=29760 GN=VIT_07s0104g01170 PE=3 SV=1	U1 zinc finger	--	binding//cation binding//zinc ion binding//transition metal ion binding//metal ion binding//ion binding	--	F6HQ26
Cluster-14369.106193	1.15577	0.000990013	0.00723003	U1 small nuclear ribonucleoprotein C [Apostasia shenzhenica]	PREDICTED: Asparagus officinalis U1 small nuclear ribonucleoprotein C-like (LOC109822489), mRNA	U1 small nuclear ribonucleoprotein C OS=Vitis vinifera OX=29760 GN=VIT_07s0104g01170 PE=3 SV=1	U1 zinc finger	--	binding//cation binding//zinc ion binding//transition metal ion binding//metal ion binding//ion binding	--	F6HQ26
Cluster-14369.106229	-3.49879	2.37e-05	0.000396914	--	--	--	--	--	--	--	NA
Cluster-14369.106232	-2.93986	0.00533126	0.0259555	--	--	--	--	--	--	--	NA
Cluster-14369.106253	-2.81245	0.00711369	0.0320306	--	--	--	--	--	--	--	NA
Cluster-14369.106264	-3.4835	0.0100452	0.0412375	protein DETOXIFICATION 46, chloroplastic isoform X1 [Asparagus officinalis] >gi|1150678201|ref|XP_020243357.1| protein DETOXIFICATION 46, chloroplastic isoform X1 [Asparagus officinalis]	PREDICTED: Musa acuminata subsp. malaccensis protein DETOXIFICATION 46, chloroplastic (LOC103984230), mRNA	Protein DETOXIFICATION 46, chloroplastic OS=Arabidopsis thaliana OX=3702 GN=DTX46 PE=2 SV=1	MatE//Polysaccharide	transport//drug transmembrane transport//response to chemical//localization//establishment of localization//transmembrane transport//drug transport//response to stimulus//response to drug	antiporter activity//secondary active transmembrane transporter activity//transporter activity//drug transmembrane transporter activity//transmembrane transporter activity//active transmembrane transporter activity	membrane	Q8W4G3
Cluster-14369.106311	-2.84631	0.0115767	0.0456511	PREDICTED: uncharacterized protein LOC100267545 isoform X1 [Vitis vinifera] >gi|297737413|emb|CBI26614.3| unnamed protein product, partial [Vitis vinifera]	Solanum lycopersicum cultivar I-3 chromosome 7	--	--	--	--	--	NA
Cluster-14369.106338	-2.42791	0.0107318	0.0432222	PREDICTED: beta-glucosidase 4 isoform X2 [Elaeis guineensis]	PREDICTED: Elaeis guineensis beta-glucosidase 4 (LOC105035046), transcript variant X2, mRNA	Beta-glucosidase 4 OS=Oryza sativa subsp. japonica OX=39947 GN=BGLU4 PE=2 SV=1	Glycosyl	organic substance metabolic process//primary metabolic process//carbohydrate metabolic process//metabolic process	hydrolase activity//hydrolase activity, acting on glycosyl bonds//catalytic activity//hydrolase activity, hydrolyzing O-glycosyl compounds	--	Q5N863
Cluster-14369.106348	-2.37662	0.0024961	0.0145819	--	--	--	--	--	--	--	NA
Cluster-14369.106360	1.17551	0.00125811	0.0086735	PREDICTED: short-chain dehydrogenase/reductase family 42E member 1 isoform X2 [Phoenix dactylifera]	PREDICTED: Eutrema salsugineum short-chain dehydrogenase/reductase family 42E member 1 (LOC18026519), mRNA	Short-chain dehydrogenase/reductase family 42E member 1 OS=Bos taurus OX=9913 GN=SDR42E1 PE=2 SV=2	Male//Domain//NAD(P)H-binding//GDP-mannose//RmlD//NmrA-like//NAD//3-beta//Polysaccharide	primary metabolic process//steroid metabolic process//lipid metabolic process//biosynthetic process//metabolic process//organic cyclic compound biosynthetic process//organic cyclic compound metabolic process//organic substance biosynthetic process//organic substance metabolic process//oxidation-reduction process//lipid biosynthetic process//steroid biosynthetic process	steroid dehydrogenase activity//coenzyme binding//steroid dehydrogenase activity, acting on the CH-OH group of donors, NAD or NADP as acceptor//catalytic activity//cofactor binding//binding//3-beta-hydroxy-delta5-steroid dehydrogenase activity//oxidoreductase activity//oxidoreductase activity, acting on CH-OH group of donors//oxidoreductase activity, acting on the CH-OH group of donors, NAD or NA…	--	Q32L94
Cluster-14369.106366	0.92447	0.00449598	0.0227952	ras-related protein Rab7 [Helianthus annuus] >gi|1191657675|gb|OTG09645.1| putative ras-related protein [Helianthus annuus]	PREDICTED: Musa acuminata subsp. malaccensis ras-related protein Rab7-like (LOC103992683), mRNA	Ras-related protein Rab7 OS=Glycine max OX=3847 PE=2 SV=1	Gtr1/RagA//50S//Ras//ADP-ribosylation//Ras	--	hydrolase activity//purine ribonucleoside triphosphate binding//guanyl nucleotide binding//GTPase activity//nucleoside-triphosphatase activity//small molecule binding//catalytic activity//binding//nucleotide binding//heterocyclic compound binding//nucleoside phosphate binding//nucleoside binding//anion binding//hydrolase activity, acting on acid anhydrides, in phosphorus-containing anhydrides//gu…	--	Q43463
Cluster-14369.106369	1.24969	0.0124884	0.0483228	hypothetical protein ACMD2_04395, partial [Ananas comosus]	--	--	--	--	--	--	NA
Cluster-14369.106386	-3.01955	0.0111981	0.044579	--	--	--	--	--	--	--	NA
Cluster-14369.106423	4.82554	4.97e-06	0.000111491	PREDICTED: F-box/kelch-repeat protein At1g16250 [Phoenix dactylifera]	--	Germin-like protein 5-1 OS=Oryza sativa subsp. japonica OX=39947 GN=Os05g0277500 PE=2 SV=1	Kelch//Kelch//Kelch	--	binding//protein binding	--	Q6I544
Cluster-14369.106443	1.37862	6.09e-07	1.98e-05	vesicle transport protein GOT1-like [Ananas comosus] >gi|1147602244|ref|XP_020105084.1| vesicle transport protein GOT1-like [Ananas comosus]	--	Vesicle transport protein GOT1 OS=Arabidopsis thaliana OX=3702 GN=GOT1 PE=1 SV=1	Got1/Sft2-like	transport//localization//establishment of localization//vesicle-mediated transport	--	--	Q6NMM1
Cluster-14369.106453	-2.21817	0.00264762	0.0152672	Protein kinase domain [Macleaya cordata]	PREDICTED: Musa acuminata subsp. malaccensis probable serine/threonine-protein kinase At4g35230 (LOC103972129), mRNA	Serine/threonine-protein kinase BSK1 OS=Arabidopsis thaliana OX=3702 GN=BSK1 PE=1 SV=1	--	--	--	--	Q944A7
Cluster-14369.106456	-2.75305	0.00861425	0.0368376	uncharacterized protein LOC109711054 [Ananas comosus]	PREDICTED: Fragaria vesca subsp. vesca uncharacterized LOC101305043 (LOC101305043), mRNA	--	Neprosin//Neprosin activation peptide	--	--	--	NA
Cluster-14369.10646	1.80043	0.00060872	0.00500252	--	PREDICTED: Elaeis guineensis mitochondrial intermembrane space import and assembly protein 40 homolog (LOC105042495), transcript variant X2, mRNA	Mitochondrial intermembrane space import and assembly protein 40 homolog OS=Arabidopsis thaliana OX=3702 GN=MIA40 PE=2 SV=1	--	--	--	--	Q8GYJ4
Cluster-14369.106495	-0.793177	0.00775322	0.0340913	PREDICTED: putative ubiquitin-conjugating enzyme E2 38 [Elaeis guineensis]	--	Probable ubiquitin-conjugating enzyme E2 24 OS=Arabidopsis thaliana OX=3702 GN=UBC24 PE=1 SV=1	Ubiquitin-conjugating	--	--	--	Q8VY10
Cluster-14369.106515	1.36312	0.0011423	0.00805926	arogenate dehydrogenase 2, chloroplastic-like [Ananas comosus]	--	Arogenate dehydrogenase 2, chloroplastic OS=Arabidopsis thaliana OX=3702 GN=TYRAAT2 PE=1 SV=1	Prephenate//NAD//NADP	primary metabolic process//carboxylic acid metabolic process//cellular biosynthetic process//nitrogen compound metabolic process//small molecule metabolic process//small molecule biosynthetic process//organic cyclic compound biosynthetic process//organic cyclic compound metabolic process//cellular amino acid metabolic process//organic substance metabolic process//aromatic amino acid family biosyn…	heterocyclic compound binding//oxidoreductase activity//coenzyme binding//NADP binding//oxidoreductase activity, acting on the CH-CH group of donors, NAD or NADP as acceptor//oxidoreductase activity, acting on the CH-CH group of donors//nucleotide binding//nucleoside phosphate binding//prephenate dehydrogenase (NAD+) activity//small molecule binding//catalytic activity//cofactor binding//organic …	--	Q9LMR3
Cluster-14369.106542	-3.33206	0.00228456	0.0136361	--	Dioscorea japonica dioscorin 3 precursor, gene, promoter region and partial cds	--	--	--	--	--	NA
Cluster-14369.106591	-2.41748	0.00430362	0.0220734	receptor-like protein kinase HERK 1 [Hevea brasiliensis]	PREDICTED: Solanum lycopersicum receptor-like protein kinase HERK 1 (LOC101255400), mRNA	--	--	--	--	--	NA
Cluster-14369.106601	-2.13397	0.00682848	0.0311059	--	--	--	--	--	--	--	NA
Cluster-14369.106608	-2.27203	0.000523633	0.00446357	--	--	--	--	--	--	--	NA
Cluster-14369.106628	3.46812	0.00407476	0.0211491	PREDICTED: probable leucine-rich repeat receptor-like protein kinase At5g49770 [Elaeis guineensis]	--	Probable leucine-rich repeat receptor-like protein kinase At5g49770 OS=Arabidopsis thaliana OX=3702 GN=At5g49770 PE=2 SV=1	--	--	--	--	Q9LT96
Cluster-14369.106638	1.06803	0.0122717	0.0477184	PREDICTED: 40S ribosomal protein SA-like [Elaeis guineensis]	--	--	--	--	--	--	NA
Cluster-14369.106651	-2.6666	0.00543415	0.0263137	--	--	--	--	--	--	--	NA
Cluster-14369.106733	-0.736963	0.00215446	0.0130413	hypothetical protein TanjilG_26044 [Lupinus angustifolius]	PREDICTED: Phoenix dactylifera uncharacterized LOC103720895 (LOC103720895), mRNA	--	--	--	--	--	NA
Cluster-14369.106744	1.10057	0.00438486	0.0223812	PREDICTED: protein LYK5 [Musa acuminata subsp. malaccensis]	--	Protein LYK5 OS=Arabidopsis thaliana OX=3702 GN=LYK5 PE=2 SV=1	Protein//LysM//Protein	phosphorylation//nitrogen compound metabolic process//cellular protein metabolic process//cellular macromolecule metabolic process//organic substance metabolic process//protein phosphorylation//cellular process//cellular protein modification process//macromolecule modification//protein modification process//metabolic process//primary metabolic process//organonitrogen compound metabolic process//p…	purine ribonucleoside triphosphate binding//drug binding//binding//nucleotide binding//heterocyclic compound binding//nucleoside phosphate binding//anion binding//ion binding//transferase activity//protein kinase activity//purine nucleotide binding//ATP binding//kinase activity//catalytic activity, acting on a protein//small molecule binding//catalytic activity//adenyl nucleotide binding//transfe…	--	O22808
Cluster-14369.106746	1.24981	0.00262153	0.0151527	--	--	--	--	--	--	--	NA
Cluster-14369.106747	-3.75535	0.00782304	0.0343163	--	PREDICTED: Musa acuminata subsp. malaccensis probable serine protease EDA2 (LOC103982795), mRNA	Probable serine protease EDA2 OS=Arabidopsis thaliana OX=3702 GN=EDA2 PE=2 SV=2	Serine	organic substance metabolic process//organonitrogen compound metabolic process//primary metabolic process//protein metabolic process//macromolecule metabolic process//nitrogen compound metabolic process//metabolic process//proteolysis	hydrolase activity//serine hydrolase activity//catalytic activity, acting on a protein//catalytic activity//peptidase activity, acting on L-amino acid peptides//peptidase activity//serine-type peptidase activity	--	Q1PF50
Cluster-14369.106755	1.83192	0.00316212	0.0174426	anaphase-promoting complex subunit 13 [Morus notabilis]	--	Anaphase-promoting complex subunit 13 OS=Arabidopsis thaliana OX=3702 GN=APC13 PE=1 SV=1	--	--	--	--	Q8L981
Cluster-14369.106763	2.30441	0.00184267	0.0115896	PREDICTED: E3 ubiquitin-protein ligase BOI isoform X2 [Elaeis guineensis]	--	BOI-related E3 ubiquitin-protein ligase 1 OS=Arabidopsis thaliana OX=3702 GN=BRG1 PE=1 SV=1	Zinc	--	--	--	Q9FHE4
Cluster-14369.106794	-3.31975	0.00817	0.0354084	PREDICTED: uncharacterized protein LOC105033263 isoform X1 [Elaeis guineensis]	--	--	--	--	--	--	NA
Cluster-14369.106808	-3.77315	0.00127731	0.00877056	hypothetical protein CDL15_Pgr003672 [Punica granatum]	--	Syntaxin-22 OS=Arabidopsis thaliana OX=3702 GN=SYP22 PE=1 SV=1	Syntaxin-like	--	--	membrane	P93654
Cluster-14369.106822	-3.01668	0.00715036	0.032146	PREDICTED: zinc finger CCCH domain-containing protein 16 isoform X2 [Elaeis guineensis]	PREDICTED: Phoenix dactylifera zinc finger CCCH domain-containing protein 16 (LOC103704793), transcript variant X5, misc_RNA	Zinc finger CCCH domain-containing protein 5 OS=Arabidopsis thaliana OX=3702 GN=At1g10320 PE=2 SV=2	Zinc	--	cation binding//metal ion binding//binding//ion binding	--	Q9SY74
Cluster-14369.106837	1.16082	0.00687167	0.0312428	endoplasmic reticulum oxidoreductin-1-like [Dendrobium catenatum] >gi|1315699503|gb|PKU64309.1| Endoplasmic oxidoreductin-1 [Dendrobium catenatum]	PREDICTED: Phoenix dactylifera endoplasmic reticulum oxidoreductin-1-like (LOC103710174), transcript variant X1, mRNA	Endoplasmic reticulum oxidoreductin-1 OS=Arabidopsis thaliana OX=3702 GN=AERO1 PE=1 SV=1	Endoplasmic	metabolic process//oxidation-reduction process	catalytic activity, acting on a protein//catalytic activity//intramolecular oxidoreductase activity, transposing S-S bonds//intramolecular oxidoreductase activity//isomerase activity//oxidoreductase activity, acting on a sulfur group of donors, disulfide as acceptor//protein disulfide isomerase activity//oxidoreductase activity, acting on a sulfur group of donors//oxidoreductase activity	endoplasmic reticulum//intracellular organelle//endomembrane system//membrane-bounded organelle//organelle//cytoplasm//intracellular membrane-bounded organelle//cell part//cell//intracellular//cytoplasmic part//intracellular part	Q9C7S7
Cluster-14369.106859	-1.88341	0.00614051	0.0287721	--	--	--	--	--	--	--	NA
Cluster-14369.106887	0.845848	0.00777911	0.0341734	--	--	UDP-N-acetylenolpyruvoylglucosamine reductase OS=Protochlamydia amoebophila (strain UWE25) OX=264201 GN=murB PE=3 SV=1	--	--	--	--	Q6MAQ1
Cluster-14369.106889	1.59949	0.000911257	0.00679809	--	--	--	--	--	--	--	NA
Cluster-14369.106895	-3.55289	0.000954226	0.00702728	--	--	--	--	--	--	--	NA
Cluster-14369.106910	-2.22683	0.00181501	0.0114585	--	--	Cysteine-rich receptor-like protein kinase 2 OS=Arabidopsis thaliana OX=3702 GN=CRK2 PE=2 SV=1	Protein//Salt//Protein	phosphorylation//nitrogen compound metabolic process//cellular protein metabolic process//cellular macromolecule metabolic process//organic substance metabolic process//protein phosphorylation//cellular process//cellular protein modification process//macromolecule modification//protein modification process//metabolic process//primary metabolic process//organonitrogen compound metabolic process//p…	purine ribonucleoside triphosphate binding//drug binding//binding//nucleotide binding//heterocyclic compound binding//nucleoside phosphate binding//anion binding//ion binding//transferase activity//protein kinase activity//purine nucleotide binding//ATP binding//kinase activity//catalytic activity, acting on a protein//small molecule binding//catalytic activity//adenyl nucleotide binding//transfe…	--	Q9CAL3
Cluster-14369.106917	-4.45272	2.17e-05	0.000368483	--	--	--	--	--	--	--	NA
Cluster-14369.106918	0.811675	0.00182628	0.0115125	hypothetical protein CRG98_026875 [Punica granatum]	PREDICTED: Ipomoea nil peptidyl-prolyl cis-trans isomerase E-like (LOC109160772), mRNA	Peptidyl-prolyl cis-trans isomerase E OS=Homo sapiens OX=9606 GN=PPIE PE=1 SV=1	RNA	--	organic cyclic compound binding//binding//nucleic acid binding//heterocyclic compound binding	--	Q9UNP9
Cluster-14369.106920	1.63351	0.000202329	0.00216661	--	PREDICTED: Ziziphus jujuba peptidyl-prolyl cis-trans isomerase E (LOC107429059), mRNA	Peptidyl-prolyl cis-trans isomerase E OS=Mus musculus OX=10090 GN=Ppie PE=1 SV=2	--	--	--	--	Q9QZH3
Cluster-14369.106927	1.02178	0.00188727	0.0117771	--	PREDICTED: Ananas comosus U1 small nuclear ribonucleoprotein A (LOC109727749), transcript variant X2, mRNA	U1 small nuclear ribonucleoprotein A OS=Oryza sativa subsp. japonica OX=39947 GN=Os05g0154800 PE=3 SV=1	RNA//RNA	--	organic cyclic compound binding//binding//nucleic acid binding//heterocyclic compound binding	--	Q0DKM4
Cluster-14369.106953	-2.45159	0.00127267	0.00875158	--	--	--	--	--	--	--	NA
Cluster-14369.106962	-2.30064	0.00753613	0.0333911	--	--	--	--	--	--	--	NA
Cluster-14369.106963	1.43322	1.33e-05	0.000246404	hypothetical protein AXF42_Ash002993 [Apostasia shenzhenica]	--	--	--	--	--	--	NA
Cluster-14369.10700	-2.21883	0.0128842	0.0494325	probable serine/threonine-protein kinase PBL23 [Asparagus officinalis]	PREDICTED: Ananas comosus putative serine/threonine-protein kinase (LOC109722670), mRNA	Probable leucine-rich repeat receptor-like protein kinase At5g49770 OS=Arabidopsis thaliana OX=3702 GN=At5g49770 PE=2 SV=1	Protein//Protein	phosphorylation//nitrogen compound metabolic process//cellular protein metabolic process//cellular macromolecule metabolic process//organic substance metabolic process//protein phosphorylation//cellular process//cellular protein modification process//macromolecule modification//protein modification process//metabolic process//primary metabolic process//organonitrogen compound metabolic process//p…	purine ribonucleoside triphosphate binding//drug binding//binding//nucleotide binding//heterocyclic compound binding//nucleoside phosphate binding//anion binding//ion binding//transferase activity//protein kinase activity//purine nucleotide binding//ATP binding//kinase activity//catalytic activity, acting on a protein//small molecule binding//catalytic activity//adenyl nucleotide binding//transfe…	--	Q9LT96
Cluster-14369.107006	-1.36317	0.000639227	0.00519496	PREDICTED: uncharacterized protein LOC105053048 isoform X1 [Elaeis guineensis]	PREDICTED: Asparagus officinalis uncharacterized LOC109844146 (LOC109844146), transcript variant X3, mRNA	Embryogenesis-associated protein EMB8 OS=Picea glauca OX=3330 GN=EMB8 PE=2 SV=1	--	--	--	--	Q40863
Cluster-14369.107035	-2.84934	0.00216316	0.0130783	--	--	--	--	--	--	--	NA
Cluster-14369.107042	-0.908199	0.0118703	0.0465583	PREDICTED: cyclin-dependent kinase C-2 isoform X1 [Elaeis guineensis]	PREDICTED: Elaeis guineensis cyclin-dependent kinase C-2 (LOC105056831), transcript variant X2, misc_RNA	Cyclin-dependent kinase C-2 OS=Oryza sativa subsp. japonica OX=39947 GN=CDKC-2 PE=2 SV=1	Protein tyrosine kinase//Protein kinase domain	phosphorylation//nitrogen compound metabolic process//cellular protein metabolic process//cellular macromolecule metabolic process//organic substance metabolic process//protein phosphorylation//cellular process//cellular protein modification process//macromolecule modification//protein modification process//metabolic process//primary metabolic process//organonitrogen compound metabolic process//p…	purine ribonucleoside triphosphate binding//drug binding//binding//nucleotide binding//heterocyclic compound binding//nucleoside phosphate binding//anion binding//ion binding//transferase activity//protein kinase activity//purine nucleotide binding//ATP binding//kinase activity//catalytic activity, acting on a protein//small molecule binding//catalytic activity//adenyl nucleotide binding//transfe…	--	Q5JK68
Cluster-14369.107062	-1.91643	0.00198229	0.0122253	PREDICTED: ammonium transporter 3 member 1-like [Elaeis guineensis]	PREDICTED: Hevea brasiliensis ammonium transporter 3 member 1-like (LOC110667255), mRNA	Ammonium transporter 3 member 3 OS=Oryza sativa subsp. japonica OX=39947 GN=AMT3-3 PE=2 SV=1	BAG domain	--	chaperone binding//binding//protein binding	--	Q69T29
Cluster-14369.10707	1.05188	0.00623346	0.0290918	PREDICTED: uncharacterized protein LOC105060185 [Elaeis guineensis]	PREDICTED: Ananas comosus uncharacterized LOC109724533 (LOC109724533), mRNA	--	Cytochrome	--	--	cytoplasm//intracellular membrane-bounded organelle//cell part//cytoplasmic part//cell//intracellular//intracellular organelle//mitochondrion//intracellular part//membrane-bounded organelle//organelle	NA
Cluster-14369.107098	1.79062	0.00470789	0.0236186	PREDICTED: trafficking protein particle complex subunit 5 [Pyrus x bretschneideri]	PREDICTED: Phoenix dactylifera trafficking protein particle complex subunit 5 (LOC103712497), transcript variant X4, mRNA	Trafficking protein particle complex subunit 5 OS=Dictyostelium discoideum OX=44689 GN=trappc5 PE=3 SV=1	--	--	--	--	Q54YG5
Cluster-14369.107142	-2.62474	0.00344101	0.0186311	PREDICTED: probable transcription-associated protein 1 [Phoenix dactylifera]	PREDICTED: Dendrobium catenatum transformation/transcription domain-associated protein-like (LOC110092851), mRNA	Transformation/transcription domain-associated protein OS=Homo sapiens OX=9606 GN=TRRAP PE=1 SV=3	--	--	--	--	Q9Y4A5
Cluster-14369.107155	0.99408	0.0107635	0.0433244	PREDICTED: probable inactive shikimate kinase like 2, chloroplastic [Prunus mume]	PREDICTED: Ananas comosus probable inactive shikimate kinase like 2, chloroplastic (LOC109707889), mRNA	Probable inactive shikimate kinase like 2, chloroplastic OS=Arabidopsis thaliana OX=3702 GN=SKL2 PE=2 SV=2	CS	--	--	--	O82290
Cluster-14369.107163	1.20893	0.00720219	0.0323185	--	PREDICTED: Ananas comosus eukaryotic translation initiation factor 2 subunit alpha homolog (LOC109715955), mRNA	Eukaryotic translation initiation factor 2 subunit alpha OS=Arabidopsis thaliana OX=3702 GN=EIF2A PE=1 SV=1	--	--	--	--	Q9FE78
Cluster-14369.107170	-3.52732	0.00317304	0.0174891	PREDICTED: U-box domain-containing protein 35-like [Elaeis guineensis]	PREDICTED: Dendrobium catenatum U-box domain-containing protein 52-like (LOC110106403), transcript variant X3, mRNA	U-box domain-containing protein 35 OS=Arabidopsis thaliana OX=3702 GN=PUB35 PE=2 SV=2	--	--	--	--	Q9SW11
Cluster-14369.107171	-2.61552	0.00399802	0.0208465	--	--	--	--	--	--	--	NA
Cluster-14369.107191	-1.40493	1.84e-06	4.97e-05	PREDICTED: protein FAR1-RELATED SEQUENCE 5-like [Musa acuminata subsp. malaccensis]	PREDICTED: Elaeis guineensis protein FAR1-RELATED SEQUENCE 5-like (LOC105035670), partial mRNA	Protein FAR1-RELATED SEQUENCE 5 OS=Arabidopsis thaliana OX=3702 GN=FRS5 PE=1 SV=1	FAR1//MULE//SWIM	--	binding//cation binding//zinc ion binding//transition metal ion binding//metal ion binding//ion binding	--	Q9SZL8
Cluster-14369.107192	-1.39152	0.00135051	0.00914801	PREDICTED: protein FAR1-RELATED SEQUENCE 5-like [Musa acuminata subsp. malaccensis]	PREDICTED: Elaeis guineensis protein FAR1-RELATED SEQUENCE 5-like (LOC105035670), partial mRNA	Protein FAR1-RELATED SEQUENCE 5 OS=Arabidopsis thaliana OX=3702 GN=FRS5 PE=1 SV=1	FAR1//MULE//SWIM	--	binding//cation binding//zinc ion binding//transition metal ion binding//metal ion binding//ion binding	--	Q9SZL8
Cluster-14369.107227	1.62758	0.0017204	0.0110098	Oxysterol-binding protein [Handroanthus impetiginosus]	--	Oxysterol-binding protein-related protein 1C OS=Arabidopsis thaliana OX=3702 GN=ORP1C PE=2 SV=1	Oxysterol-binding	--	--	--	Q8L751
Cluster-14369.107263	-2.19245	0.00497482	0.0246498	--	--	--	--	--	--	--	NA
Cluster-14369.107320	1.01838	0.0117348	0.0461419	PREDICTED: uncharacterized protein LOC103701801 [Phoenix dactylifera]	PREDICTED: Oryza brachyantha uncharacterized LOC107304742 (LOC107304742), mRNA	--	--	--	--	--	NA
Cluster-14369.107325	-3.23092	0.000177993	0.00195804	PREDICTED: probable polygalacturonase [Phoenix dactylifera]	PREDICTED: Elaeis guineensis probable polygalacturonase (LOC105042037), mRNA	Probable polygalacturonase OS=Vitis vinifera OX=29760 GN=GSVIVT00026920001 PE=1 SV=1	Glycosyl	organic substance metabolic process//carbohydrate metabolic process//primary metabolic process//metabolic process	hydrolase activity//hydrolase activity, acting on glycosyl bonds//polygalacturonase activity//catalytic activity//hydrolase activity, hydrolyzing O-glycosyl compounds	--	A7PZL3
Cluster-14369.107387	-4.03104	0.000179794	0.00197455	PREDICTED: gamma-tubulin complex component 5-like isoform X2 [Phoenix dactylifera]	PREDICTED: Elaeis guineensis gamma-tubulin complex component 5-like (LOC105058789), mRNA	Gamma-tubulin complex component 5 OS=Mus musculus OX=10090 GN=Tubgcp5 PE=2 SV=2	Gamma tubulin complex component N-terminal//Gamma tubulin complex component C-terminal	--	--	--	Q8BKN5
Cluster-14369.107392	2.96915	0.000804307	0.00619383	--	PREDICTED: Elaeis guineensis uncharacterized LOC105045061 (LOC105045061), mRNA	--	Lipase	primary metabolic process//lipid metabolic process//metabolic process//organic substance metabolic process	--	--	NA
Cluster-14369.107402	1.01552	0.0060993	0.0286458	ubiquitin fusion degradation protein 1 homolog [Ananas comosus]	PREDICTED: Phoenix dactylifera ubiquitin fusion degradation protein 1 homolog (LOC103716905), transcript variant X2, mRNA	Ubiquitin fusion degradation protein 1 homolog OS=Dictyostelium discoideum OX=44689 GN=ufd1 PE=3 SV=1	Ubiquitin fusion degradation protein UFD1	primary metabolic process//cellular process//modification-dependent protein catabolic process//cellular catabolic process//nitrogen compound metabolic process//protein catabolic process//metabolic process//cellular protein catabolic process//modification-dependent macromolecule catabolic process//catabolic process//macromolecule catabolic process//cellular protein metabolic process//organic subst…	--	--	Q55BK0
Cluster-14369.107405	0.81993	0.0037257	0.0197943	PREDICTED: protein transport protein SFT2 [Phoenix dactylifera]	PREDICTED: Phoenix dactylifera protein transport protein SFT2 (LOC103702366), mRNA	Protein transport protein SFT2 OS=Saccharomyces cerevisiae (strain ATCC 204508 / S288c) OX=559292 GN=SFT2 PE=1 SV=1	Got1/Sft2-like family	transport//localization//establishment of localization//vesicle-mediated transport	--	--	P38166
Cluster-14369.107408	2.40174	0.000992499	0.00724455	putative mitochondrial chaperonin HSP60 protein, partial [Elaeis guineensis]	PREDICTED: Elaeis guineensis chaperonin CPN60-like 2, mitochondrial (LOC105047673), mRNA	Chaperonin CPN60-2, mitochondrial OS=Cucurbita maxima OX=3661 GN=CPN60-2 PE=1 SV=1	--	--	--	--	Q05046
Cluster-14369.107413	-2.06433	0.00305326	0.0169873	PREDICTED: 4-hydroxy-3-methylbut-2-enyl diphosphate reductase, chloroplastic-like [Musa acuminata subsp. malaccensis]	Dioscorea zingiberensis 4-hydroxy-3-methylbut-2-enyl diphosphate reductase (HDR) mRNA, complete cds	4-hydroxy-3-methylbut-2-enyl diphosphate reductase, chloroplastic OS=Oryza sativa subsp. japonica OX=39947 GN=ISPH PE=2 SV=1	LytB	carboxylic acid metabolic process//cellular biosynthetic process//isopentenyl diphosphate biosynthetic process, methylerythritol 4-phosphate pathway//isopentenyl diphosphate metabolic process//small molecule metabolic process//pyruvate metabolic process//organic substance biosynthetic process//glyceraldehyde-3-phosphate metabolic process//phosphate-containing compound metabolic process//organic s…	oxidoreductase activity//oxidoreductase activity, acting on CH or CH2 groups//oxidoreductase activity, acting on CH or CH2 groups, NAD or NADP as acceptor//ion binding//metal ion binding//cation binding//catalytic activity//4-hydroxy-3-methylbut-2-en-1-yl diphosphate reductase activity//binding	--	Q6AVG6
Cluster-14369.107417	-1.69896	0.0051382	0.0252552	PREDICTED: uncharacterized protein LOC105040743 [Elaeis guineensis]	--	--	--	--	--	--	NA
Cluster-14369.107459	3.05132	0.00749897	0.0332778	--	--	Serine/threonine-protein kinase PBS1 OS=Arabidopsis thaliana OX=3702 GN=PBS1 PE=1 SV=1	--	--	--	--	Q9FE20
Cluster-14369.107461	2.10139	0.000497203	0.00429421	PREDICTED: serine/threonine-protein kinase PBS1-like [Phoenix dactylifera]	PREDICTED: Phoenix dactylifera serine/threonine-protein kinase PBS1-like (LOC103708100), mRNA	Serine/threonine-protein kinase PBS1 OS=Arabidopsis thaliana OX=3702 GN=PBS1 PE=1 SV=1	Protein tyrosine kinase//Protein kinase domain	phosphorylation//nitrogen compound metabolic process//cellular protein metabolic process//cellular macromolecule metabolic process//organic substance metabolic process//protein phosphorylation//cellular process//cellular protein modification process//macromolecule modification//protein modification process//metabolic process//primary metabolic process//organonitrogen compound metabolic process//p…	purine ribonucleoside triphosphate binding//drug binding//binding//nucleotide binding//heterocyclic compound binding//nucleoside phosphate binding//anion binding//ion binding//transferase activity//protein kinase activity//purine nucleotide binding//ATP binding//kinase activity//catalytic activity, acting on a protein//small molecule binding//catalytic activity//adenyl nucleotide binding//transfe…	--	Q9FE20
Cluster-14369.107476	1.56482	0.0102074	0.0417367	universal stress protein PHOS32-like isoform X2 [Dendrobium catenatum] >gi|1315714582|gb|PKU78413.1| Universal stress protein A-like protein [Dendrobium catenatum]	Lotus japonicus cDNA, clone: LjFL1-sab-003-CE04, HTC	Universal stress protein PHOS34 OS=Arabidopsis thaliana OX=3702 GN=PHOS34 PE=1 SV=1	--	--	--	--	Q8L4N1
Cluster-14369.107518	-2.52784	0.00202249	0.0124167	--	--	--	--	--	--	--	NA
Cluster-14369.107533	1.40373	0.000125584	0.00148804	High mobility group B protein 14 [Apostasia shenzhenica]	--	High mobility group B protein 14 OS=Arabidopsis thaliana OX=3702 GN=HMGB14 PE=2 SV=2	HMG-box domain//HMG (high mobility group) box	--	--	--	O64702
Cluster-14369.107558	-3.50353	0.00511498	0.0251686	PREDICTED: protein CLT1, chloroplastic isoform X2 [Elaeis guineensis]	PREDICTED: Nelumbo nucifera protein CLT1, chloroplastic-like (LOC104611357), mRNA	Protein CLT1, chloroplastic OS=Arabidopsis thaliana OX=3702 GN=CLT1 PE=2 SV=1	CRT-like,	--	--	--	Q058P6
Cluster-14369.107597	1.14746	3.38e-05	0.00052718	PREDICTED: RNA-binding protein 28 [Elaeis guineensis]	PREDICTED: Glycine max RNA-binding protein 28-like (LOC100794821), transcript variant X2, mRNA	RNA-binding protein 28 OS=Homo sapiens OX=9606 GN=RBM28 PE=1 SV=3	RNA	--	organic cyclic compound binding//binding//nucleic acid binding//heterocyclic compound binding	--	Q9NW13
Cluster-14369.107616	-2.11626	0.0047478	0.0237634	zinc finger MYM-type protein 1-like [Olea europaea var. sylvestris]	PREDICTED: Daucus carota subsp. sativus uncharacterized LOC108213963 (LOC108213963), ncRNA	--	--	--	--	--	NA
Cluster-14369.107621	-3.50605	0.000372615	0.00345682	hypothetical protein GOBAR_AA24487 [Gossypium barbadense]	PREDICTED: Musa acuminata subsp. malaccensis protein LOW PSII ACCUMULATION 3, chloroplastic (LOC103970631), mRNA	Protein LOW PSII ACCUMULATION 3, chloroplastic OS=Arabidopsis thaliana OX=3702 GN=LPA3 PE=1 SV=1	Domain of unknown function (DUF1995)	--	--	--	Q8H0W0
Cluster-14369.107629	1.06282	0.00123118	0.00853733	PREDICTED: probable membrane metalloprotease ARASP2, chloroplastic [Elaeis guineensis]	PREDICTED: Musa acuminata subsp. malaccensis probable membrane metalloprotease ARASP2, chloroplastic (LOC103975593), transcript variant X2, mRNA	Probable membrane metalloprotease ARASP2, chloroplastic OS=Arabidopsis thaliana OX=3702 GN=ARASP2 PE=2 SV=1	PDZ domain//PDZ domain//PDZ domain//Peptidase family M50	nitrogen compound metabolic process//metabolic process//primary metabolic process//organonitrogen compound metabolic process//protein metabolic process//macromolecule metabolic process//organic substance metabolic process//proteolysis	hydrolase activity//endopeptidase activity//metalloendopeptidase activity//catalytic activity, acting on a protein//catalytic activity//binding//peptidase activity//metallopeptidase activity//peptidase activity, acting on L-amino acid peptides//protein binding	--	O23053
Cluster-14369.107632	-1.85617	0.00889254	0.0376927	--	--	--	--	--	--	--	NA
Cluster-14369.107668	0.953118	0.00524409	0.0256307	PREDICTED: mediator of RNA polymerase II transcription subunit 7a [Musa acuminata subsp. malaccensis] >gi|695053661|ref|XP_009414932.1| PREDICTED: mediator of RNA polymerase II transcription subunit 7a [Musa acuminata subsp. malaccensis]	--	Mediator of RNA polymerase II transcription subunit 7a OS=Arabidopsis thaliana OX=3702 GN=MED7A PE=1 SV=1	MED7 protein	RNA biosynthetic process//regulation of metabolic process//cellular biosynthetic process//cellular nitrogen compound metabolic process//cellular macromolecule biosynthetic process//organic cyclic compound biosynthetic process//organic cyclic compound metabolic process//regulation of primary metabolic process//nucleobase-containing compound metabolic process//regulation of macromolecule metabolic …	transcription coregulator activity//transcription regulator activity	membrane-enclosed lumen//mediator complex//nuclear lumen//nucleus//nucleoplasm part//protein-containing complex//intracellular membrane-bounded organelle//organelle lumen//cell part//cell//intracellular//nuclear part//intracellular part//organelle part//intracellular organelle//membrane-bounded organelle//organelle//intracellular organelle lumen//nucleoplasm//intracellular organelle part	Q9LYW3
Cluster-14369.107670	1.6207	0.000684841	0.00547699	PREDICTED: mediator of RNA polymerase II transcription subunit 7a [Musa acuminata subsp. malaccensis] >gi|695053661|ref|XP_009414932.1| PREDICTED: mediator of RNA polymerase II transcription subunit 7a [Musa acuminata subsp. malaccensis]	--	Mediator of RNA polymerase II transcription subunit 7b OS=Arabidopsis thaliana OX=3702 GN=MED7B PE=1 SV=1	MED7	RNA biosynthetic process//regulation of metabolic process//cellular biosynthetic process//cellular nitrogen compound metabolic process//cellular macromolecule biosynthetic process//organic cyclic compound biosynthetic process//organic cyclic compound metabolic process//regulation of primary metabolic process//nucleobase-containing compound metabolic process//regulation of macromolecule metabolic …	transcription coregulator activity//transcription regulator activity	membrane-enclosed lumen//mediator complex//nuclear lumen//nucleus//nucleoplasm part//protein-containing complex//intracellular membrane-bounded organelle//organelle lumen//cell part//cell//intracellular//nuclear part//intracellular part//organelle part//intracellular organelle//membrane-bounded organelle//organelle//intracellular organelle lumen//nucleoplasm//intracellular organelle part	Q9LZD7
Cluster-14369.107673	2.63015	0.00998128	0.0410526	PREDICTED: pentatricopeptide repeat-containing protein At3g49170, chloroplastic [Phoenix dactylifera]	PREDICTED: Lactuca sativa pentatricopeptide repeat-containing protein At3g49170, chloroplastic (LOC111888864), mRNA	Pentatricopeptide repeat-containing protein At3g49170, chloroplastic OS=Arabidopsis thaliana OX=3702 GN=EMB2261 PE=2 SV=1	DYW//Cupin//PPR//PPR//Cupin//Pentatricopeptide	--	binding//cation binding//zinc ion binding//transition metal ion binding//nutrient reservoir activity//metal ion binding//ion binding	--	Q5G1T1
Cluster-14369.107699	-1.74524	0.000599806	0.00494776	--	--	--	--	--	--	--	NA
Cluster-14369.107766	1.62268	0.000481645	0.00418997	uncharacterized protein LOC110411001 [Herrania umbratica]	PREDICTED: Herrania umbratica monoacylglycerol lipase (LOC110411001), mRNA	Caffeoylshikimate esterase OS=Arabidopsis thaliana OX=3702 GN=CSE PE=1 SV=1	Alpha/beta//Serine	--	--	--	Q9C942
Cluster-14369.107768	-3.43751	0.00353581	0.0190348	PREDICTED: uncharacterized protein LOC105050671 [Elaeis guineensis] >gi|743811127|ref|XP_010929087.1| PREDICTED: uncharacterized protein LOC105050671 [Elaeis guineensis]	PREDICTED: Ziziphus jujuba probable 2,3-bisphosphoglycerate-independent phosphoglycerate mutase (LOC107416481), transcript variant X2, mRNA	2,3-bisphosphoglycerate-independent phosphoglycerate mutase OS=Metallosphaera sedula (strain ATCC 51363 / DSM 5348 / JCM 9185 / NBRC 15509 / TH2) OX=399549 GN=apgM PE=3 SV=1	2,3-bisphosphoglycerate-independent//Metalloenzyme	--	cation binding//isomerase activity//2,3-bisphosphoglycerate-independent phosphoglycerate mutase activity//ion binding//catalytic activity//binding//intramolecular transferase activity, phosphotransferases//intramolecular transferase activity//phosphoglycerate mutase activity//metal ion binding	--	A4YIX4
Cluster-14369.107776	-1.84969	5.72e-07	1.88e-05	PREDICTED: LOW QUALITY PROTEIN: uncharacterized protein LOC103715749 [Phoenix dactylifera]	--	Uncharacterized protein C24B11.05 OS=Schizosaccharomyces pombe (strain 972 / ATCC 24843) OX=284812 GN=SPAC24B11.05 PE=3 SV=1	Haloacid	--	--	--	Q09893
Cluster-14369.107780	-3.58143	0.000712602	0.00564542	uncharacterized protein LOC109717095 [Ananas comosus] >gi|1147589050|ref|XP_020098354.1| uncharacterized protein LOC109717095 [Ananas comosus] >gi|1147589052|ref|XP_020098355.1| uncharacterized protein LOC109717095 [Ananas comosus] >gi|1147589054|ref|XP_020098356.1| uncharacterized protein LOC109717095 [Ananas comosus] >gi|1147589056|ref|XP_020098357.1| uncharacterized protein LOC109717095 [Anana…	PREDICTED: Herrania umbratica myb-like protein D (LOC110410933), transcript variant X3, mRNA	--	Protein of unknown function (DUF1639)	--	--	--	NA
Cluster-14369.107797	-1.33256	0.00819622	0.0354798	copper chaperone superoxide dismutase [Musa acuminata]	PREDICTED: Phoenix dactylifera copper chaperone for superoxide dismutase, chloroplastic (LOC103716880), mRNA	Copper chaperone for superoxide dismutase, chloroplastic OS=Oryza sativa subsp. japonica OX=39947 GN=CCS PE=2 SV=1	Copper/zinc	cellular process//reactive oxygen species metabolic process//superoxide metabolic process//cellular metabolic process//metabolic process	cation binding//ion binding//metal ion binding//binding	--	Q7XTY9
Cluster-14369.107808	1.05958	0.0113473	0.0450088	--	--	--	--	--	--	--	NA
Cluster-14369.107832	-0.844992	0.00427064	0.0219361	--	--	Probable LRR receptor-like serine/threonine-protein kinase At1g14390 OS=Arabidopsis thaliana OX=3702 GN=At1g14390 PE=2 SV=1	Leucine//Protein//Protein//Leucine	phosphorylation//nitrogen compound metabolic process//cellular protein metabolic process//cellular macromolecule metabolic process//organic substance metabolic process//protein phosphorylation//cellular process//cellular protein modification process//macromolecule modification//protein modification process//metabolic process//primary metabolic process//organonitrogen compound metabolic process//p…	purine ribonucleoside triphosphate binding//drug binding//binding//nucleotide binding//heterocyclic compound binding//nucleoside phosphate binding//anion binding//ion binding//transferase activity//protein kinase activity//purine nucleotide binding//ATP binding//kinase activity//catalytic activity, acting on a protein//small molecule binding//catalytic activity//adenyl nucleotide binding//transfe…	--	Q9M9S4
Cluster-14369.107834	-2.81697	0.00314871	0.017383	Target of Myb protein [Trema orientalis]	--	--	--	--	--	--	NA
Cluster-14369.107858	-1.62433	0.00786197	0.0344309	--	--	--	--	--	--	--	NA
Cluster-14369.107871	-2.15814	0.000464035	0.00407759	PREDICTED: uncharacterized protein LOC105061567 isoform X1 [Elaeis guineensis]	PREDICTED: Juglans regia ribosomal protein L11 methyltransferase (LOC109013284), mRNA	Ribosomal protein L11 methyltransferase OS=Ralstonia solanacearum (strain GMI1000) OX=267608 GN=prmA PE=3 SV=1	Ribosomal	--	--	--	Q8XVP2
Cluster-14369.107902	6.60368	8.62e-06	0.000173493	PREDICTED: pentatricopeptide repeat-containing protein At5g02860 [Phoenix dactylifera]	PREDICTED: Elaeis guineensis pentatricopeptide repeat-containing protein At5g02860 (LOC105044503), mRNA	Pentatricopeptide repeat-containing protein At5g02860 OS=Arabidopsis thaliana OX=3702 GN=At5g02860 PE=2 SV=1	PPR//Pentacotripeptide-repeat//PPR//Pentatricopeptide//PPR	--	--	--	Q9LYZ9
Cluster-14369.107904	1.46058	8.8e-05	0.00112757	--	PREDICTED: Elaeis guineensis uncharacterized LOC109504796 (LOC109504796), ncRNA	--	--	--	--	--	NA
Cluster-14369.107919	-2.35432	0.00952731	0.0396376	protein tesmin/TSO1-like CXC 2 [Arachis duranensis]	--	CRC domain-containing protein TSO1 OS=Arabidopsis thaliana OX=3702 GN=TSO1 PE=1 SV=1	--	--	--	--	Q9LUI3
Cluster-14369.107937	-2.26439	0.00187361	0.0117151	--	--	--	--	--	--	--	NA
Cluster-14369.108016	1.48798	0.0121365	0.0473439	--	--	--	--	--	--	--	NA
Cluster-14369.108033	-1.56998	0.0115946	0.0457076	--	--	--	--	--	--	--	NA
Cluster-14369.108046	-2.65304	0.00837573	0.0360559	PREDICTED: LOW QUALITY PROTEIN: U11/U12 small nuclear ribonucleoprotein 65 kDa protein [Elaeis guineensis]	PREDICTED: Phoenix dactylifera U11/U12 small nuclear ribonucleoprotein 65 kDa protein (LOC103702208), mRNA	U11/U12 small nuclear ribonucleoprotein 65 kDa protein OS=Arabidopsis thaliana OX=3702 GN=SNRNP65 PE=1 SV=1	RNA	--	organic cyclic compound binding//binding//nucleic acid binding//heterocyclic compound binding	--	Q8RWV8
Cluster-14369.10805	-3.50728	0.0106045	0.0428824	--	PREDICTED: Brassica napus septin and tuftelin-interacting protein 1 homolog 1 (LOC106415501), transcript variant X2, mRNA	--	--	--	--	--	NA
Cluster-14369.108101	1.95281	0.00613343	0.0287526	PREDICTED: auxin response factor 19-like isoform X2 [Phoenix dactylifera]	PREDICTED: Olea europaea var. sylvestris auxin response factor 19-like (LOC111369829), transcript variant X3, mRNA	Auxin response factor 19 OS=Oryza sativa subsp. japonica OX=39947 GN=ARF19 PE=2 SV=2	--	--	--	--	Q0D9R7
Cluster-14369.108201	-3.16755	0.0101991	0.0417084	Retrovirus-related Pol polyprotein from transposon TNT 1-94 [Dendrobium catenatum]	--	Retrovirus-related Pol polyprotein from transposon RE2 OS=Arabidopsis thaliana OX=3702 GN=RE2 PE=4 SV=1	--	--	--	--	Q9ZT94
Cluster-14369.108209	1.1835	0.00610379	0.0286576	PREDICTED: uncharacterized protein LOC105059096 [Elaeis guineensis]	PREDICTED: Elaeis guineensis uncharacterized LOC105059096 (LOC105059096), mRNA	Retrovirus-related Pol polyprotein from transposon TNT 1-94 OS=Nicotiana tabacum OX=4097 PE=2 SV=1	Lipase (class 3)	primary metabolic process//lipid metabolic process//metabolic process//organic substance metabolic process	--	--	P10978
Cluster-14369.108222	-3.20777	0.00561423	0.0269568	--	--	--	--	--	--	--	NA
Cluster-14369.108228	-3.06258	0.00135533	0.00917428	--	--	--	--	--	--	--	NA
Cluster-14369.108335	-1.68808	0.00984027	0.0406391	--	--	--	--	--	--	--	NA
Cluster-14369.108415	-4.45619	0.00112716	0.007977	--	PREDICTED: Elaeis guineensis methyl-CpG-binding domain-containing protein 9-like (LOC105050679), mRNA	Methyl-CpG-binding domain-containing protein 9 OS=Arabidopsis thaliana OX=3702 GN=MBD9 PE=2 SV=1	PHD-finger//Methyl-CpG	--	organic cyclic compound binding//binding//nucleic acid binding//DNA binding//heterocyclic compound binding	intracellular membrane-bounded organelle//nucleus//cell part//cell//intracellular//intracellular organelle//intracellular part//membrane-bounded organelle//organelle	Q9SGH2
Cluster-14369.108456	3.49868	0.00986214	0.0407078	--	--	--	--	--	--	--	NA
Cluster-14369.108485	-2.06165	0.00957947	0.0398072	--	--	--	--	--	--	--	NA
Cluster-14369.108489	1.03286	0.0103704	0.042181	60S ribosomal protein L7a-1-like [Phalaenopsis equestris]	PREDICTED: Durio zibethinus 60S ribosomal protein L7a-1-like (LOC111285091), mRNA	60S ribosomal protein L7a-2 OS=Arabidopsis thaliana OX=3702 GN=RPL7AB PE=2 SV=1	--	--	--	--	Q9LZH9
Cluster-14369.108533	-2.19218	0.00579364	0.0275885	hypothetical protein POPTR_004G034900v3 [Populus trichocarpa]	PREDICTED: Quercus suber anaphase-promoting complex subunit 4 (LOC112019542), mRNA	--	--	--	--	--	NA
Cluster-14369.108557	-3.26368	0.000967633	0.00710267	PREDICTED: uncharacterized protein LOC105059743 [Elaeis guineensis]	PREDICTED: Musa acuminata subsp. malaccensis guanine deaminase-like (LOC103978913), transcript variant X2, mRNA	Guanosine deaminase OS=Arabidopsis thaliana OX=3702 GN=GSDA PE=1 SV=1	Cytidine//MafB19-like	RNA modification//nucleic acid metabolic process//cellular nitrogen compound metabolic process//nitrogen compound metabolic process//cellular metabolic process//ncRNA metabolic process//organic cyclic compound metabolic process//ncRNA processing//tRNA wobble adenosine to inosine editing//base conversion or substitution editing//gene expression//organic substance metabolic process//tRNA modificati…	tRNA-specific adenosine deaminase activity//deaminase activity//hydrolase activity//adenosine deaminase activity//catalytic activity//hydrolase activity, acting on carbon-nitrogen (but not peptide) bonds//hydrolase activity, acting on carbon-nitrogen (but not peptide) bonds, in cyclic amidines	--	Q94BU8
Cluster-14369.108584	0.927267	0.00728039	0.0325747	PREDICTED: protein SLOW WALKER 1 [Phoenix dactylifera]	PREDICTED: Elaeis guineensis protein SLOW WALKER 1 (LOC105046077), mRNA	Protein SLOW WALKER 1 OS=Arabidopsis thaliana OX=3702 GN=SWA1 PE=2 SV=1	WD//UTP15	cellular metabolic process//nucleic acid metabolic process//cellular nitrogen compound metabolic process//nitrogen compound metabolic process//ncRNA metabolic process//macromolecule metabolic process//cellular component organization or biogenesis//nucleobase-containing compound metabolic process//ribosome biogenesis//organic substance metabolic process//gene expression//cellular component biogene…	binding//protein binding	membrane-enclosed lumen//membrane-bounded organelle//organelle//nuclear lumen//nucleolus//nucleus//intracellular membrane-bounded organelle//intracellular non-membrane-bounded organelle//organelle lumen//cell part//intracellular organelle//cell//intracellular//intracellular organelle part//intracellular organelle lumen//non-membrane-bounded organelle//nuclear part//intracellular part//organelle p…	O82266
Cluster-14369.108639	-1.07221	0.00199274	0.0122742	ion channel POLLUX [Asparagus officinalis]	PREDICTED: Asparagus officinalis ion channel POLLUX (LOC109836531), mRNA	Probable ion channel POLLUX OS=Oryza sativa subsp. japonica OX=39947 GN=Os01g0870100 PE=2 SV=1	--	--	--	--	Q5N941
Cluster-14369.10866	-0.980573	0.00990176	0.0408265	PREDICTED: uncharacterized protein LOC103980379 isoform X1 [Musa acuminata subsp. malaccensis]	PREDICTED: Ziziphus jujuba uncharacterized LOC107423635 (LOC107423635), mRNA	Uncharacterized membrane protein YuiD OS=Bacillus subtilis (strain 168) OX=224308 GN=yuiD PE=4 SV=1	Divergent PAP2 family	--	--	--	O32107
Cluster-14369.108673	-1.62653	0.0113491	0.0450095	PREDICTED: uncharacterized protein LOC105056519 [Elaeis guineensis]	PREDICTED: Phoenix dactylifera uncharacterized LOC103721191 (LOC103721191), transcript variant X3, mRNA	Protein HEAT INTOLERANT 4 OS=Arabidopsis thaliana OX=3702 GN=HIT4 PE=1 SV=1	--	--	--	--	A2RVJ8
Cluster-14369.108675	-1.87114	0.00362471	0.0193913	--	--	--	--	--	--	--	NA
Cluster-14369.108694	1.6492	0.00732679	0.0327357	--	--	--	--	--	--	--	NA
Cluster-14369.108704	3.3861	0.00248202	0.0145208	--	--	--	--	--	--	--	NA
Cluster-14369.10871	-2.22564	0.00888359	0.037674	--	--	--	--	--	--	--	NA
Cluster-14369.108735	-1.71697	0.00100291	0.0073027	photosystem I P700 apoprotein A2 (chloroplast) [Hippophae rhamnoides] >gi|1215003174|gb|ASK39914.1| photosystem I P700 apoprotein A2 (chloroplast) [Hippophae rhamnoides]	Dioscorea elephantipes chloroplast, complete genome	Photosystem I P700 chlorophyll a apoprotein A2 OS=Morus indica OX=248361 GN=psaB PE=3 SV=1	Photosystem I psaA/psaB protein	cellular process//metabolic process//photosynthesis//cellular metabolic process	--	photosynthetic membrane//cell//protein-containing complex//intrinsic component of membrane//thylakoid//photosystem I//photosystem//integral component of membrane//membrane//cell part//intracellular//membrane protein complex//thylakoid part//intracellular part//membrane part	Q09X18
Cluster-14369.10875	-3.24903	0.0126235	0.0486766	ATP-dependent RNA helicase [Handroanthus impetiginosus]	PREDICTED: Musa acuminata subsp. malaccensis DEAD-box ATP-dependent RNA helicase 20 (LOC103968838), mRNA	DEAD-box ATP-dependent RNA helicase 20 OS=Oryza sativa subsp. japonica OX=39947 GN=Os01g0197200 PE=3 SV=2	DEAD/DEAH	--	purine ribonucleoside triphosphate binding//drug binding//small molecule binding//binding//nucleic acid binding//nucleotide binding//heterocyclic compound binding//nucleoside phosphate binding//anion binding//adenyl nucleotide binding//carbohydrate derivative binding//organic cyclic compound binding//ion binding//adenyl ribonucleotide binding//ribonucleotide binding//purine ribonucleotide binding…	--	Q5QMN3
Cluster-14369.108773	-2.63152	0.00610804	0.0286707	--	--	--	--	--	--	--	NA
Cluster-14369.108786	-2.63519	0.00134915	0.00913992	chromophore lyase CRL, chloroplastic isoform X1 [Dendrobium catenatum] >gi|1315718424|gb|PKU82012.1| hypothetical protein MA16_Dca004029 [Dendrobium catenatum]	--	Chromophore lyase CRL, chloroplastic OS=Arabidopsis thaliana OX=3702 GN=CRL PE=1 SV=1	--	--	--	--	Q9FI46
Cluster-14369.108797	1.47946	0.00159834	0.0104165	--	--	--	--	--	--	--	NA
Cluster-14369.108818	-2.59079	0.00126636	0.008719	PREDICTED: TBC1 domain family member 22B-like [Elaeis guineensis]	--	--	--	--	--	--	NA
Cluster-14369.108864	-1.5556	0.00812092	0.0352653	PREDICTED: nudix hydrolase 8 [Elaeis guineensis]	--	Nudix hydrolase 8 OS=Arabidopsis thaliana OX=3702 GN=NUDT8 PE=2 SV=2	--	--	--	--	Q8L7W2
Cluster-14369.108880	0.866344	0.0115683	0.0456368	PREDICTED: signal peptide peptidase-like 4 [Musa acuminata subsp. malaccensis]	PREDICTED: Phoenix dactylifera signal peptide peptidase-like 4 (LOC103698645), transcript variant X2, mRNA	Signal peptide peptidase-like 4 OS=Oryza sativa subsp. japonica OX=39947 GN=SPPL4 PE=2 SV=1	PA//Signal	--	hydrolase activity//endopeptidase activity//catalytic activity, acting on a protein//aspartic-type peptidase activity//catalytic activity//peptidase activity, acting on L-amino acid peptides//aspartic-type endopeptidase activity//peptidase activity	integral component of membrane//membrane//membrane part//intrinsic component of membrane	Q0DWA9
Cluster-14369.108889	-0.983918	0.00975325	0.0403527	PREDICTED: protein LAZ1-like isoform X2 [Elaeis guineensis]	PREDICTED: Elaeis guineensis protein LAZ1-like (LOC105059698), transcript variant X4, misc_RNA	Protein LAZ1 OS=Arabidopsis thaliana OX=3702 GN=LAZ1 PE=1 SV=1	Organic	--	--	--	F4JTN2
Cluster-14369.108916	-3.09594	0.00391005	0.020504	--	Vigna angularis var. angularis DNA, chromosome 1, almost complete sequence, cultivar: Shumari	Linoleate 13S-lipoxygenase 3-1, chloroplastic OS=Solanum tuberosum OX=4113 GN=LOX3.1 PE=1 SV=1	Lipoxygenase//PLAT/LH2	metabolic process//oxidation-reduction process	cation binding//metal ion binding//dioxygenase activity//oxidoreductase activity, acting on single donors with incorporation of molecular oxygen, incorporation of two atoms of oxygen//oxidoreductase activity, acting on single donors with incorporation of molecular oxygen//catalytic activity//binding//protein binding//ion binding//oxidoreductase activity	--	O24371
Cluster-14369.108924	1.91085	0.0014025	0.0094151	--	--	--	--	--	--	--	NA
Cluster-14369.108927	-2.72778	0.00434949	0.0222508	--	--	--	--	--	--	--	NA
Cluster-14369.108937	-3.04649	0.0101518	0.0415525	hypothetical protein AXF42_Ash020220 [Apostasia shenzhenica]	PREDICTED: Musa acuminata subsp. malaccensis protein LAZ1 (LOC103994444), mRNA	Protein LAZ1 OS=Arabidopsis thaliana OX=3702 GN=LAZ1 PE=1 SV=1	--	--	--	--	F4JTN2
Cluster-14369.108941	-2.06247	0.0128691	0.0493915	--	--	--	--	--	--	--	NA
Cluster-14369.108944	-2.93141	0.00205499	0.0125712	hypothetical protein EUGRSUZ_H01386 [Eucalyptus grandis]	Phaseolus vulgaris hypothetical protein (PHAVU_008G054700g) mRNA, complete cds	GDT1-like protein 4 OS=Oryza sativa subsp. indica OX=39946 GN=OsI_29993 PE=3 SV=1	Uncharacterized protein family UPF0016	--	--	--	A2YXC7
Cluster-14369.108956	1.46074	0.00325301	0.0178404	PREDICTED: peptidyl-tRNA hydrolase ICT1, mitochondrial isoform X1 [Elaeis guineensis]	PREDICTED: Musa acuminata subsp. malaccensis peptidyl-tRNA hydrolase ICT1, mitochondrial (LOC103983882), transcript variant X6, misc_RNA	Peptidyl-tRNA hydrolase ICT1, mitochondrial OS=Mus musculus OX=10090 GN=Mrpl58 PE=1 SV=1	RF-1	primary metabolic process//cellular macromolecule biosynthetic process//protein-containing complex subunit organization//cellular biosynthetic process//cellular nitrogen compound metabolic process//nitrogen compound metabolic process//cellular component organization or biogenesis//organic substance biosynthetic process//protein-containing complex disassembly//cellular macromolecule metabolic proc…	binding//nucleic acid binding//heterocyclic compound binding//translation termination factor activity//translation factor activity, RNA binding//organic cyclic compound binding//RNA binding//translation release factor activity	--	Q8R035
Cluster-14369.108963	-4.21886	9.24e-05	0.00117574	50S ribosomal protein L12, chloroplastic [Apostasia shenzhenica]	PREDICTED: Populus euphratica uncharacterized LOC105121730 (LOC105121730), transcript variant X5, mRNA	--	--	--	--	--	NA
Cluster-14369.108996	1.50242	0.00482195	0.0240468	PREDICTED: LOW QUALITY PROTEIN: protein Brevis radix-like 1 [Elaeis guineensis]	PREDICTED: Nelumbo nucifera protein Brevis radix-like 4 (LOC104600612), transcript variant X3, mRNA	Protein Brevis radix-like 1 OS=Oryza sativa subsp. japonica OX=39947 GN=BRXL1 PE=2 SV=1	Transcription	--	--	--	Q6YUB8
Cluster-14369.108997	3.15208	0.0114946	0.0454479	--	--	--	--	--	--	--	NA
Cluster-14369.10903	1.03326	0.0128035	0.0491929	PREDICTED: DEAD-box ATP-dependent RNA helicase 41-like [Phoenix dactylifera] >gi|672111570|ref|XP_008801331.1| PREDICTED: DEAD-box ATP-dependent RNA helicase 41-like [Phoenix dactylifera] >gi|1052168754|ref|XP_017700307.1| PREDICTED: DEAD-box ATP-dependent RNA helicase 41-like [Phoenix dactylifera] >gi|1052168756|ref|XP_017700308.1| PREDICTED: DEAD-box ATP-dependent RNA helicase 41-like [Phoenix …	PREDICTED: Phoenix dactylifera DEAD-box ATP-dependent RNA helicase 41-like (LOC103715465), transcript variant X5, mRNA	DEAD-box ATP-dependent RNA helicase 41 OS=Oryza sativa subsp. japonica OX=39947 GN=Os02g0201900 PE=2 SV=2	HIT//DEAD/DEAH//Helicase	--	purine ribonucleoside triphosphate binding//drug binding//small molecule binding//binding//nucleic acid binding//nucleotide binding//heterocyclic compound binding//nucleoside phosphate binding//anion binding//adenyl nucleotide binding//carbohydrate derivative binding//organic cyclic compound binding//ion binding//adenyl ribonucleotide binding//ribonucleotide binding//purine ribonucleotide binding…	--	Q0E2Z7
Cluster-14369.109033	1.8621	0.00498896	0.0247051	--	--	--	--	--	--	--	NA
Cluster-14369.10904	1.6668	0.00156735	0.0102595	PREDICTED: DEAD-box ATP-dependent RNA helicase 41-like [Phoenix dactylifera] >gi|672111570|ref|XP_008801331.1| PREDICTED: DEAD-box ATP-dependent RNA helicase 41-like [Phoenix dactylifera] >gi|1052168754|ref|XP_017700307.1| PREDICTED: DEAD-box ATP-dependent RNA helicase 41-like [Phoenix dactylifera] >gi|1052168756|ref|XP_017700308.1| PREDICTED: DEAD-box ATP-dependent RNA helicase 41-like [Phoenix …	PREDICTED: Phoenix dactylifera DEAD-box ATP-dependent RNA helicase 41-like (LOC103715465), transcript variant X5, mRNA	DEAD-box ATP-dependent RNA helicase 41 OS=Oryza sativa subsp. japonica OX=39947 GN=Os02g0201900 PE=2 SV=2	HIT//DEAD/DEAH//Helicase	--	purine ribonucleoside triphosphate binding//drug binding//small molecule binding//binding//nucleic acid binding//nucleotide binding//heterocyclic compound binding//nucleoside phosphate binding//anion binding//adenyl nucleotide binding//carbohydrate derivative binding//organic cyclic compound binding//ion binding//adenyl ribonucleotide binding//ribonucleotide binding//purine ribonucleotide binding…	--	Q0E2Z7
Cluster-14369.109043	-3.76271	0.00820838	0.0355226	PREDICTED: methyl-CpG-binding domain-containing protein 2 [Musa acuminata subsp. malaccensis] >gi|1091783958|ref|XP_018686635.1| PREDICTED: methyl-CpG-binding domain-containing protein 2 [Musa acuminata subsp. malaccensis]	PREDICTED: Ananas comosus L-arabinokinase-like (LOC109706459), mRNA	Methyl-CpG-binding domain-containing protein 2 OS=Arabidopsis thaliana OX=3702 GN=MBD2 PE=1 SV=1	CW-type	--	binding//cation binding//zinc ion binding//transition metal ion binding//metal ion binding//ion binding	--	Q8LA53
Cluster-14369.109063	-3.41973	0.0106435	0.042987	PREDICTED: myosin-9 [Phoenix dactylifera]	--	--	--	--	--	--	NA
Cluster-14369.109071	-3.63161	0.00199207	0.0122713	PREDICTED: Niemann-Pick C1 protein-like isoform X3 [Elaeis guineensis]	PREDICTED: Elaeis guineensis Niemann-Pick C1 protein-like (LOC105042658), transcript variant X3, mRNA	NPC intracellular cholesterol transporter 1 OS=Homo sapiens OX=9606 GN=NPC1 PE=1 SV=2	Sterol-sensing//Patched//Niemann-Pick	--	--	membrane part//integral component of membrane//membrane//intrinsic component of membrane	O15118
Cluster-14369.109133	1.14817	0.0114872	0.0454269	probable protein phosphatase 2C 78 [Ananas comosus] >gi|1035960580|gb|OAY81464.1| putative protein phosphatase 2C 78 [Ananas comosus]	PREDICTED: Nelumbo nucifera probable protein phosphatase 2C 63 (LOC104607810), mRNA	Probable protein phosphatase 2C 78 OS=Oryza sativa subsp. japonica OX=39947 GN=Os12g0580900 PE=2 SV=1	Protein phosphatase 2C	--	catalytic activity	--	Q2QN36
Cluster-14369.109176	-3.58021	0.000977064	0.00715835	--	--	--	--	--	--	--	NA
Cluster-14369.109205	-2.23611	0.0105234	0.0426529	--	--	--	--	--	--	--	NA
Cluster-14369.109290	-2.30299	0.0122824	0.0477438	--	--	--	--	--	--	--	NA
Cluster-14369.109294	-0.740552	0.00464485	0.0233718	PAX-interacting protein 1 [Ananas comosus]	PREDICTED: Phoenix dactylifera uncharacterized LOC103722803 (LOC103722803), mRNA	PAX-interacting protein 1 OS=Bos taurus OX=9913 GN=PAXIP1 PE=2 SV=1	Regulator	--	--	--	A0JNA8
Cluster-14369.109333	1.10988	0.00232877	0.0138379	--	PREDICTED: Brachypodium distachyon uncharacterized LOC100830209 (LOC100830209), mRNA	--	Uncharacterised	--	--	--	NA
Cluster-14369.109364	1.9348	0.00618701	0.028926	PREDICTED: uncharacterized protein LOC103713277 [Phoenix dactylifera]	--	--	--	--	--	--	NA
Cluster-14369.109418	3.89599	0.00521047	0.0255179	PREDICTED: uncharacterized protein LOC105039273 [Elaeis guineensis] >gi|743766850|ref|XP_010913674.1| PREDICTED: uncharacterized protein LOC105039273 [Elaeis guineensis]	--	--	Protein	--	--	--	NA
Cluster-14369.109436	-3.12078	0.00613727	0.0287627	--	--	--	--	--	--	--	NA
Cluster-14369.109438	-4.39106	1.49e-05	0.000270922	PREDICTED: AP-4 complex subunit mu [Elaeis guineensis]	PREDICTED: Elaeis guineensis AP-4 complex subunit mu-like (LOC105048669), mRNA	AP-4 complex subunit mu OS=Arabidopsis thaliana OX=3702 GN=AP4M PE=2 SV=1	Adaptor complexes medium subunit family	--	--	--	Q9SB50
Cluster-14369.109455	0.948543	0.00256172	0.0148868	PREDICTED: uncharacterized protein LOC105041478 [Elaeis guineensis]	--	--	--	--	--	--	NA
Cluster-14369.109509	2.1107	0.00448948	0.0227749	PREDICTED: 6-phosphogluconate dehydrogenase, decarboxylating 1, chloroplastic-like [Elaeis guineensis]	PREDICTED: Theobroma cacao 6-phosphogluconate dehydrogenase, decarboxylating 3 (LOC18610129), transcript variant X2, mRNA	6-phosphogluconate dehydrogenase, decarboxylating 2, chloroplastic OS=Arabidopsis thaliana OX=3702 GN=At5g41670 PE=1 SV=1	6-phosphogluconate	NADP metabolic process//coenzyme metabolic process//oxidoreduction coenzyme metabolic process//cellular nitrogen compound metabolic process//nitrogen compound metabolic process//nicotinamide nucleotide metabolic process//pyridine-containing compound metabolic process//organic cyclic compound metabolic process//nucleobase-containing compound metabolic process//cofactor metabolic process//pyridine …	oxidoreductase activity//phosphogluconate dehydrogenase (decarboxylating) activity//catalytic activity//oxidoreductase activity, acting on CH-OH group of donors//oxidoreductase activity, acting on the CH-OH group of donors, NAD or NADP as acceptor	--	Q9FFR3
Cluster-14369.109515	-4.16414	0.00260346	0.0150771	--	--	--	--	--	--	--	NA
Cluster-14369.109525	-1.34518	0.000935141	0.00692042	PREDICTED: zeaxanthin epoxidase, chloroplastic [Musa acuminata subsp. malaccensis]	PREDICTED: Ananas comosus zeaxanthin epoxidase, chloroplastic-like (LOC109725973), mRNA	Zeaxanthin epoxidase, chloroplastic OS=Oncidium hybrid cultivar OX=141207 GN=ZEP PE=2 SV=1	FAD//NAD(P)-binding	--	anion binding//coenzyme binding//flavin adenine dinucleotide binding//organic cyclic compound binding//ion binding//small molecule binding//cofactor binding//binding//FAD binding//nucleotide binding//heterocyclic compound binding//nucleoside phosphate binding	--	C3VEQ2
Cluster-14369.109540	0.908441	0.00869789	0.0370782	phospholipase D gamma 1-like [Dendrobium catenatum]	PREDICTED: Elaeis guineensis phospholipase D gamma 1 (LOC105054164), mRNA	Phospholipase D beta 1 OS=Arabidopsis thaliana OX=3702 GN=PLDBETA1 PE=1 SV=4	Phospholipase D Active site motif//PLD-like domain	--	catalytic activity	--	P93733
Cluster-14369.109551	0.887399	0.0125497	0.04849	PREDICTED: transcription initiation factor IIE subunit beta [Elaeis guineensis]	PREDICTED: Phalaenopsis equestris transcription initiation factor IIE subunit beta-like (LOC110021127), transcript variant X3, mRNA	--	--	--	--	--	NA
Cluster-14369.109557	-1.59649	0.00728731	0.0325986	PREDICTED: chaperone protein dnaJ 15-like [Elaeis guineensis]	PREDICTED: Phoenix dactylifera chaperone protein dnaJ 15-like (LOC103712788), mRNA	Chaperone protein dnaJ 15 OS=Arabidopsis thaliana OX=3702 GN=ATJ15 PE=1 SV=1	DnaJ domain	--	--	--	Q9ZSY2
Cluster-14369.109634	-2.82362	0.00275414	0.0157267	serine carboxypeptidase-like 42 [Asparagus officinalis] >gi|1141996190|gb|ONK77408.1| uncharacterized protein A4U43_C02F6220 [Asparagus officinalis]	PREDICTED: Beta vulgaris subsp. vulgaris pentatricopeptide repeat-containing protein At3g09040, mitochondrial (LOC104895179), transcript variant X2, mRNA	Serine carboxypeptidase-like 44 OS=Arabidopsis thaliana OX=3702 GN=SCPL44 PE=2 SV=1	Serine	nitrogen compound metabolic process//metabolic process//proteolysis//primary metabolic process//organonitrogen compound metabolic process//protein metabolic process//macromolecule metabolic process//organic substance metabolic process	hydrolase activity//serine hydrolase activity//catalytic activity, acting on a protein//exopeptidase activity//peptidase activity//serine-type peptidase activity//catalytic activity//carboxypeptidase activity//serine-type carboxypeptidase activity//peptidase activity, acting on L-amino acid peptides//serine-type exopeptidase activity	--	Q9MAR8
Cluster-14369.109687	-2.38155	0.00792935	0.0346426	--	--	--	--	--	--	--	NA
Cluster-14369.109726	1.04026	0.00219	0.0132022	PREDICTED: IAA-amino acid hydrolase ILR1-like 1 [Phoenix dactylifera] >gi|672200608|ref|XP_008777919.1| PREDICTED: IAA-amino acid hydrolase ILR1-like 1 [Phoenix dactylifera]	PREDICTED: Phoenix dactylifera IAA-amino acid hydrolase ILR1-like 1 (LOC103697777), mRNA	IAA-amino acid hydrolase ILR1-like 1 OS=Oryza sativa subsp. japonica OX=39947 GN=ILL1 PE=2 SV=1	Peptidase//Peptidase	--	catalytic activity//hydrolase activity	--	Q8S9S4
Cluster-14369.109740	-2.79821	0.00974957	0.0403432	PREDICTED: uncharacterized protein LOC105036228 [Elaeis guineensis]	PREDICTED: Elaeis guineensis translation initiation factor IF-2 (LOC105036228), mRNA	Translation initiation factor IF-2 OS=Caldicellulosiruptor saccharolyticus (strain ATCC 43494 / DSM 8903 / Tp8T 6331) OX=351627 GN=infB PE=3 SV=1	Translation-initiation factor 2//50S ribosome-binding GTPase//Elongation factor Tu GTP binding domain	--	hydrolase activity//purine ribonucleoside triphosphate binding//guanyl nucleotide binding//GTPase activity//nucleoside-triphosphatase activity//small molecule binding//catalytic activity//binding//nucleotide binding//heterocyclic compound binding//nucleoside phosphate binding//nucleoside binding//anion binding//hydrolase activity, acting on acid anhydrides, in phosphorus-containing anhydrides//gu…	--	A4XL70
Cluster-14369.109762	-1.23007	0.000232346	0.00240598	LOW QUALITY PROTEIN: histone deacetylase 9-like [Ananas comosus]	PREDICTED: Elaeis guineensis histone deacetylase 9 (LOC105058918), mRNA	Histone deacetylase 9 OS=Arabidopsis thaliana OX=3702 GN=HDA9 PE=1 SV=1	Histone deacetylase domain	--	--	--	Q8H0W2
Cluster-14369.109801	1.92795	0.000463351	0.00407466	PREDICTED: myb family transcription factor EFM [Elaeis guineensis]	Populus trichocarpa myb family transcription factor family protein (POPTR_0018s06410g) mRNA, complete cds	Transcription factor NIGTH1 OS=Oryza sativa subsp. japonica OX=39947 GN=NHO1 PE=1 SV=2	--	--	--	--	Q5VRW2
Cluster-14369.109803	2.37164	0.000439751	0.00391705	PREDICTED: myb family transcription factor EFM [Elaeis guineensis]	Populus trichocarpa myb family transcription factor family protein (POPTR_0018s06410g) mRNA, complete cds	Transcription factor NIGTH1 OS=Oryza sativa subsp. japonica OX=39947 GN=NHO1 PE=1 SV=2	--	--	--	--	Q5VRW2
Cluster-14369.109824	-2.23079	0.00911895	0.038405	--	--	--	--	--	--	--	NA
Cluster-14369.109825	-2.63732	0.00253879	0.0147821	glycerol-3-phosphate acyltransferase, chloroplastic [Elaeis guineensis] >gi|7576943|gb|AAF64066.1|AF251795_1 glycerol-3-phosphate acyltransferase [Elaeis guineensis]	PREDICTED: Phoenix dactylifera glycerol-3-phosphate acyltransferase, chloroplastic (LOC103714559), transcript variant X2, misc_RNA	Glycerol-3-phosphate acyltransferase, chloroplastic OS=Cucurbita moschata OX=3662 PE=1 SV=1	Glycerol-3-phosphate acyltransferase N-terminal//Acyltransferase	--	glycerol-3-phosphate O-acyltransferase activity//transferase activity//transferase activity, transferring acyl groups//transferase activity, transferring acyl groups other than amino-acyl groups//catalytic activity//O-acyltransferase activity	--	P10349
Cluster-14369.10983	-3.41282	0.00178959	0.0113367	--	--	--	--	--	--	--	NA
Cluster-14369.109837	-1.87705	0.0114351	0.0452722	--	--	--	--	--	--	--	NA
Cluster-14369.10994	3.37368	0.0128547	0.0493446	--	--	--	--	--	--	--	NA
Cluster-14369.109949	1.78159	0.00256404	0.0148988	PREDICTED: protein DENND6B-like isoform X1 [Elaeis guineensis]	--	--	--	--	--	--	NA
Cluster-14369.109971	-1.82147	0.00857943	0.0367089	--	--	--	1,3-beta-glucan	metabolic process//cellular biosynthetic process//glucan biosynthetic process//cellular metabolic process//cellular macromolecule biosynthetic process//cellular polysaccharide biosynthetic process//organic substance biosynthetic process//cellular polysaccharide metabolic process//cellular carbohydrate metabolic process//cellular macromolecule metabolic process//organic substance metabolic process…	transferase activity//glucosyltransferase activity//UDP-glucosyltransferase activity//1,3-beta-D-glucan synthase activity//UDP-glycosyltransferase activity//catalytic activity//transferase activity, transferring glycosyl groups//transferase activity, transferring hexosyl groups	membrane//cell periphery//1,3-beta-D-glucan synthase complex//plasma membrane part//catalytic complex//transferase complex//plasma membrane//protein-containing complex//cell part//cell//plasma membrane protein complex//membrane protein complex//membrane part	NA
Cluster-14369.109997	-2.27679	3.31e-05	0.000518483	PREDICTED: serine/threonine-protein phosphatase 4 regulatory subunit 2-B isoform X1 [Elaeis guineensis]	--	--	PPP4R2	--	protein phosphatase regulator activity//phosphatase regulator activity//molecular function regulator//enzyme regulator activity	protein serine/threonine phosphatase complex//protein-containing complex//catalytic complex//phosphatase complex//cell part//cell//intracellular//protein phosphatase 4 complex//intracellular part	NA
Cluster-14369.110005	-2.96348	0.00940867	0.0392747	E2F protein [Cocos nucifera]	PREDICTED: Phoenix dactylifera transcription factor E2FB-like (LOC103714269), mRNA	Transcription factor E2FB OS=Arabidopsis thaliana OX=3702 GN=E2FB PE=1 SV=1	E2F/DP family winged-helix DNA-binding domain//E2F transcription factor CC-MB domain	RNA biosynthetic process//regulation of metabolic process//regulation of cellular biosynthetic process//regulation of cellular metabolic process//nucleic acid metabolic process//cellular biosynthetic process//cellular nitrogen compound metabolic process//nitrogen compound metabolic process//cellular macromolecule biosynthetic process//macromolecule metabolic process//organic cyclic compound biosy…	binding//transcription regulator activity//protein binding//DNA-binding transcription factor activity//protein dimerization activity	cell//protein-containing complex//cell part//intracellular//transcription factor complex//intracellular part	Q9FV71
Cluster-14369.110008	1.621	0.00740473	0.0329827	hypothetical protein GPECTOR_53g136 [Gonium pectorale]	PREDICTED: Ipomoea nil NHP2-like protein 1 (LOC109180947), mRNA	NHP2-like protein 1 OS=Xenopus tropicalis OX=8364 GN=snu13 PE=2 SV=1	--	--	--	--	Q6P8E9
Cluster-14369.110009	-1.73181	0.00248974	0.0145538	--	--	--	--	--	--	--	NA
Cluster-14369.110014	-3.56347	0.00144096	0.00961201	--	--	--	--	--	--	--	NA
Cluster-14369.110031	-2.52964	0.00159321	0.010392	--	--	--	--	--	--	--	NA
Cluster-14369.110057	-3.25375	0.00376212	0.0199278	PREDICTED: uncharacterized protein LOC103712700 [Phoenix dactylifera]	PREDICTED: Setaria italica uncharacterized LOC101764090 (LOC101764090), transcript variant X2, mRNA	--	--	--	--	--	NA
Cluster-14369.110062	-2.30411	0.0106415	0.0429837	--	--	--	--	--	--	--	NA
Cluster-14369.110067	0.789201	0.00570918	0.0272755	PREDICTED: plant UBX domain-containing protein 4-like [Phoenix dactylifera]	PREDICTED: Phoenix dactylifera plant UBX domain-containing protein 4 (LOC103713060), mRNA	Plant UBX domain-containing protein 4 OS=Arabidopsis thaliana OX=3702 GN=PUX4 PE=1 SV=1	UBA-like domain//UBX domain//SEP domain	--	binding//protein binding	--	Q8RWU7
Cluster-14369.110094	-3.36934	0.00204467	0.0125192	--	PREDICTED: Morus notabilis myb family transcription factor PHL7 (LOC21410564), transcript variant X3, mRNA	Myb family transcription factor PHL7 OS=Arabidopsis thaliana OX=3702 GN=PHL7 PE=2 SV=1	--	--	--	--	Q9SJW0
Cluster-14369.110105	2.22728	0.000688914	0.00550049	--	--	--	--	--	--	--	NA
Cluster-14369.110161	-2.96646	0.0044934	0.0227874	--	PREDICTED: Phoenix dactylifera mediator of RNA polymerase II transcription subunit 6 (LOC103695440), mRNA	Mediator of RNA polymerase II transcription subunit 6 OS=Arabidopsis thaliana OX=3702 GN=MED6 PE=1 SV=1	MED6	RNA biosynthetic process//regulation of metabolic process//cellular biosynthetic process//cellular nitrogen compound metabolic process//cellular macromolecule biosynthetic process//organic cyclic compound biosynthetic process//organic cyclic compound metabolic process//regulation of primary metabolic process//nucleobase-containing compound metabolic process//regulation of macromolecule metabolic …	transcription coregulator activity//transcription regulator activity	membrane-enclosed lumen//mediator complex//nuclear lumen//nucleus//nucleoplasm part//protein-containing complex//intracellular membrane-bounded organelle//organelle lumen//cell part//cell//intracellular//nuclear part//intracellular part//organelle part//intracellular organelle//membrane-bounded organelle//organelle//intracellular organelle lumen//nucleoplasm//intracellular organelle part	F4IXJ7
Cluster-14369.110164	0.879716	0.00446923	0.022691	--	PREDICTED: Phoenix dactylifera mediator of RNA polymerase II transcription subunit 6 (LOC103695440), mRNA	Mediator of RNA polymerase II transcription subunit 6 OS=Arabidopsis thaliana OX=3702 GN=MED6 PE=1 SV=1	MED6	RNA biosynthetic process//regulation of metabolic process//cellular biosynthetic process//cellular nitrogen compound metabolic process//cellular macromolecule biosynthetic process//organic cyclic compound biosynthetic process//organic cyclic compound metabolic process//regulation of primary metabolic process//nucleobase-containing compound metabolic process//regulation of macromolecule metabolic …	transcription coregulator activity//transcription regulator activity	membrane-enclosed lumen//mediator complex//nuclear lumen//nucleus//nucleoplasm part//protein-containing complex//intracellular membrane-bounded organelle//organelle lumen//cell part//cell//intracellular//nuclear part//intracellular part//organelle part//intracellular organelle//membrane-bounded organelle//organelle//intracellular organelle lumen//nucleoplasm//intracellular organelle part	F4IXJ7
Cluster-14369.11019	-3.24669	0.0102292	0.0417933	--	--	--	--	--	--	--	NA
Cluster-14369.110194	-1.45484	0.00408354	0.0211872	--	--	--	--	--	--	--	NA
Cluster-14369.110227	-2.38024	0.000203599	0.00217662	--	--	--	--	--	--	--	NA
Cluster-14369.110262	-2.89428	0.00114161	0.0080573	PREDICTED: uncharacterized protein LOC103710865 [Phoenix dactylifera]	PREDICTED: Vitis vinifera uncharacterized LOC100265581 (LOC100265581), mRNA	--	Protein//hAT	--	protein dimerization activity//binding//protein binding	--	NA
Cluster-14369.110345	-2.17479	0.00741615	0.0330134	--	--	--	--	--	--	--	NA
Cluster-14369.110377	-3.50721	0.00126832	0.00872889	hypothetical protein B456_008G028600 [Gossypium raimondii]	PREDICTED: Phoenix dactylifera probable receptor-like serine/threonine-protein kinase At4g34500 (LOC103704241), transcript variant X4, mRNA	Probable receptor-like serine/threonine-protein kinase At4g34500 OS=Arabidopsis thaliana OX=3702 GN=At4g34500 PE=2 SV=1	Protein//Protein	phosphorylation//nitrogen compound metabolic process//cellular protein metabolic process//cellular macromolecule metabolic process//organic substance metabolic process//protein phosphorylation//cellular process//cellular protein modification process//macromolecule modification//protein modification process//metabolic process//primary metabolic process//organonitrogen compound metabolic process//p…	purine ribonucleoside triphosphate binding//drug binding//binding//nucleotide binding//heterocyclic compound binding//nucleoside phosphate binding//anion binding//ion binding//transferase activity//protein kinase activity//purine nucleotide binding//ATP binding//kinase activity//catalytic activity, acting on a protein//small molecule binding//catalytic activity//adenyl nucleotide binding//transfe…	--	Q6NKZ9
Cluster-14369.110390	-2.18375	0.00339151	0.0184273	DNA-binding protein SMUBP-2 [Spinacia oleracea] >gi|902232435|gb|KNA22626.1| hypothetical protein SOVF_032690 [Spinacia oleracea]	PREDICTED: Nelumbo nucifera DNA-binding protein SMUBP-2 (LOC104597465), transcript variant X3, mRNA	DNA polymerase alpha-associated DNA helicase A OS=Saccharomyces cerevisiae (strain ATCC 204508 / S288c) OX=559292 GN=HCS1 PE=1 SV=1	AAA	--	--	--	P34243
Cluster-14369.110413	-3.0375	0.0103653	0.0421731	--	--	--	--	--	--	--	NA
Cluster-14369.110423	-3.34601	0.00871511	0.0371277	--	--	--	--	--	--	--	NA
Cluster-14369.110457	-2.8864	3.13e-05	0.000495115	Polypyrimidine tract-binding protein homolog 2 [Zea mays]	PREDICTED: Elaeis guineensis polypyrimidine tract-binding protein homolog 1-like (LOC105048812), transcript variant X4, mRNA	Polypyrimidine tract-binding protein homolog 1 OS=Arabidopsis thaliana OX=3702 GN=PTB PE=1 SV=1	RNA recognition motif. (a.k.a. RRM, RBD, or RNP domain)	--	organic cyclic compound binding//binding//nucleic acid binding//heterocyclic compound binding	--	Q9MAC5
Cluster-14369.110504	-1.20542	0.00817165	0.0354139	PREDICTED: transcription factor bHLH62 [Musa acuminata subsp. malaccensis] >gi|695010095|ref|XP_009391707.1| PREDICTED: transcription factor bHLH62 [Musa acuminata subsp. malaccensis] >gi|1091684434|ref|XP_018679449.1| PREDICTED: transcription factor bHLH62 [Musa acuminata subsp. malaccensis]	PREDICTED: Elaeis guineensis transcription factor bHLH78 (LOC105041992), mRNA	Transcription factor bHLH82 OS=Arabidopsis thaliana OX=3702 GN=BHLH82 PE=2 SV=1	--	--	--	--	Q9LSQ3
Cluster-14369.110507	-2.06198	0.00291613	0.0164125	PREDICTED: elongation of fatty acids protein 3-like [Elaeis guineensis]	PREDICTED: Musa acuminata subsp. malaccensis elongation of fatty acids protein 3-like (LOC103999103), transcript variant X2, mRNA	Elongation of fatty acids protein 3-like OS=Arabidopsis thaliana OX=3702 GN=HOS3 PE=2 SV=1	--	--	--	--	Q9SYY4
Cluster-14369.110581	-1.85191	0.0029661	0.016623	--	--	--	--	--	--	--	NA
Cluster-14369.110611	1.95438	0.00663733	0.0304675	PREDICTED: probable serine/threonine-protein kinase PIX13 isoform X2 [Elaeis guineensis]	Dioscorea alata chloroplast DNA for intergenic region between trnT and trnL genes	Probable serine/threonine-protein kinase PIX13 OS=Arabidopsis thaliana OX=3702 GN=PIX13 PE=1 SV=2	Protein//Protein	phosphorylation//nitrogen compound metabolic process//cellular protein metabolic process//cellular macromolecule metabolic process//organic substance metabolic process//protein phosphorylation//cellular process//cellular protein modification process//macromolecule modification//protein modification process//metabolic process//primary metabolic process//organonitrogen compound metabolic process//p…	purine ribonucleoside triphosphate binding//drug binding//binding//nucleotide binding//heterocyclic compound binding//nucleoside phosphate binding//anion binding//ion binding//transferase activity//protein kinase activity//purine nucleotide binding//ATP binding//kinase activity//catalytic activity, acting on a protein//small molecule binding//catalytic activity//adenyl nucleotide binding//transfe…	--	Q9SII6
Cluster-14369.110620	-2.02005	9.45e-06	0.000187012	uncharacterized protein LOC109712305 [Ananas comosus] >gi|1035947010|gb|OAY71188.1| Protein PLANT CADMIUM RESISTANCE 8 [Ananas comosus]	--	--	--	--	--	--	NA
Cluster-14369.110651	0.898098	0.0023607	0.0139781	--	--	--	--	--	--	--	NA
Cluster-14369.110709	-4.44908	0.0078679	0.0344504	--	PREDICTED: Elaeis guineensis uncharacterized membrane protein At1g16860-like (LOC105039321), transcript variant X2, mRNA	Uncharacterized membrane protein At1g16860 OS=Arabidopsis thaliana OX=3702 GN=At1g16860 PE=1 SV=1	--	--	--	--	Q9FZ45
Cluster-14369.110719	-2.948	0.0105806	0.0428086	--	--	--	--	--	--	--	NA
Cluster-14369.110740	-1.18814	0.00214501	0.013001	--	--	--	--	--	--	--	NA
Cluster-14369.110745	1.82668	0.00336193	0.0183094	--	--	--	--	--	--	--	NA
Cluster-14369.110750	-1.38505	0.00509901	0.0251092	--	--	--	--	--	--	--	NA
Cluster-14369.110756	1.09423	0.0013567	0.00918144	PREDICTED: transcription termination factor MTERF15, mitochondrial-like [Phoenix dactylifera] >gi|672168952|ref|XP_008804494.1| PREDICTED: transcription termination factor MTERF15, mitochondrial-like [Phoenix dactylifera] >gi|672168954|ref|XP_008804495.1| PREDICTED: transcription termination factor MTERF15, mitochondrial-like [Phoenix dactylifera]	--	Transcription termination factor MTERF2, chloroplastic OS=Arabidopsis thaliana OX=3702 GN=MTERF2 PE=3 SV=1	mTERF	RNA biosynthetic process//regulation of metabolic process//regulation of cellular biosynthetic process//regulation of cellular metabolic process//nucleic acid metabolic process//cellular biosynthetic process//cellular nitrogen compound metabolic process//nitrogen compound metabolic process//cellular macromolecule biosynthetic process//organic cyclic compound biosynthetic process//regulation of bi…	binding//DNA binding//heterocyclic compound binding//double-stranded DNA binding//nucleic acid binding//organic cyclic compound binding	--	F4IHL3
Cluster-14369.110765	-3.64997	0.00898576	0.0379958	PREDICTED: transcription termination factor MTERF9, chloroplastic [Phoenix dactylifera]	PREDICTED: Phoenix dactylifera transcription termination factor MTERF9, chloroplastic (LOC103714932), mRNA	Transcription termination factor MTERF9, chloroplastic OS=Arabidopsis thaliana OX=3702 GN=MTERF9 PE=2 SV=1	mTERF	RNA biosynthetic process//regulation of metabolic process//regulation of cellular biosynthetic process//regulation of cellular metabolic process//nucleic acid metabolic process//cellular biosynthetic process//cellular nitrogen compound metabolic process//nitrogen compound metabolic process//cellular macromolecule biosynthetic process//organic cyclic compound biosynthetic process//regulation of bi…	binding//DNA binding//heterocyclic compound binding//double-stranded DNA binding//nucleic acid binding//organic cyclic compound binding	--	Q9FM80
Cluster-14369.110784	-4.75364	2.9e-06	7.23e-05	hypothetical protein L484_017219 [Morus notabilis]	Lophiola aurea voucher Whitten 95028, K RNA polymerase beta subunit (rpoB) gene, complete cds; plastid	DNA-directed RNA polymerase subunit beta OS=Citrus sinensis OX=2711 GN=rpoB PE=3 SV=1	Endoplasmic	--	--	--	Q09MI6
Cluster-14369.110840	1.58871	0.0113075	0.0448903	protein indeterminate-domain 12 [Amborella trichopoda] >gi|1173142516|ref|XP_020520208.1| protein indeterminate-domain 12 [Amborella trichopoda] >gi|548841448|gb|ERN01511.1| hypothetical protein AMTR_s00002p00270520 [Amborella trichopoda]	PREDICTED: Asparagus officinalis protein indeterminate-domain 11-like (LOC109828254), mRNA	Protein indeterminate-domain 1 OS=Arabidopsis thaliana OX=3702 GN=IDD1 PE=1 SV=1	--	--	--	--	Q9LVQ7
Cluster-14369.110895	2.31485	0.000532928	0.0045225	--	--	--	--	--	--	--	NA
Cluster-14369.110902	-1.62225	0.012165	0.0474122	--	--	--	--	--	--	--	NA
Cluster-14369.110903	-2.91402	0.00105297	0.00757396	Os08g0192400 [Oryza sativa Japonica Group]	PREDICTED: Phoenix dactylifera SWR1 complex subunit 2 (LOC103720745), mRNA	SWR1 complex subunit 2 OS=Arabidopsis thaliana OX=3702 GN=SWC2 PE=1 SV=1	YL1	--	--	--	F4IP06
Cluster-14369.110904	-3.59293	0.000287583	0.00283843	SWR1 complex subunit 2 isoform X1 [Herrania umbratica] >gi|1204930208|ref|XP_021298316.1| SWR1 complex subunit 2 isoform X1 [Herrania umbratica] >gi|1204930210|ref|XP_021298317.1| SWR1 complex subunit 2 isoform X1 [Herrania umbratica]	PREDICTED: Populus euphratica SWR1 complex subunit 2 (LOC105109438), transcript variant X3, mRNA	SWR1 complex subunit 2 OS=Arabidopsis thaliana OX=3702 GN=SWC2 PE=1 SV=1	YL1	--	--	--	F4IP06
Cluster-14369.110922	-2.71429	0.00252094	0.0146968	--	--	--	--	--	--	--	NA
Cluster-14369.110924	4.61787	0.00632705	0.0293978	--	--	--	--	--	--	--	NA
Cluster-14369.110974	-2.71546	0.00986789	0.0407224	PREDICTED: DNA repair protein XRCC2 homolog isoform X1 [Phoenix dactylifera] >gi|672120305|ref|XP_008783415.1| PREDICTED: DNA repair protein XRCC2 homolog isoform X1 [Phoenix dactylifera] >gi|672120309|ref|XP_008783417.1| PREDICTED: DNA repair protein XRCC2 homolog isoform X1 [Phoenix dactylifera] >gi|1052173144|ref|XP_017697179.1| PREDICTED: DNA repair protein XRCC2 homolog isoform X1 [Phoenix d…	--	DNA repair protein XRCC2 homolog OS=Arabidopsis thaliana OX=3702 GN=XRCC2 PE=2 SV=2	--	--	--	--	Q682D3
Cluster-14369.110977	-2.02159	0.00024789	0.00253005	PREDICTED: triacylglycerol lipase SDP1-like [Elaeis guineensis]	PREDICTED: Phoenix dactylifera triacylglycerol lipase SDP1-like (LOC103705627), mRNA	Triacylglycerol lipase SDP1 OS=Arabidopsis thaliana OX=3702 GN=SDP1 PE=1 SV=1	Domain of unknown function (DUF3336)//Patatin-like phospholipase	primary metabolic process//lipid metabolic process//organic substance metabolic process//metabolic process	triglyceride lipase activity//hydrolase activity//catalytic activity//hydrolase activity, acting on ester bonds//carboxylic ester hydrolase activity//lipase activity	--	Q9LZA6
Cluster-14369.110981	1.29303	0.00199303	0.0122753	ubiquitin fusion degradation protein 1 homolog isoform X2 [Medicago truncatula] >gi|355524962|gb|AET05416.1| ubiquitin fusion degradation 1 protein [Medicago truncatula] >gi|1471972127|gb|RHN43794.1| putative ubiquitin fusion degradation protein UFD1 [Medicago truncatula]	PREDICTED: Phoenix dactylifera ubiquitin fusion degradation protein 1 homolog (LOC103716905), transcript variant X2, mRNA	Ubiquitin fusion degradation protein 1 homolog OS=Dictyostelium discoideum OX=44689 GN=ufd1 PE=3 SV=1	Ubiquitin fusion degradation protein UFD1	primary metabolic process//cellular process//modification-dependent protein catabolic process//cellular catabolic process//nitrogen compound metabolic process//protein catabolic process//metabolic process//cellular protein catabolic process//modification-dependent macromolecule catabolic process//catabolic process//macromolecule catabolic process//cellular protein metabolic process//organic subst…	--	--	Q55BK0
Cluster-14369.111027	-4.06545	0.000478042	0.00416673	--	--	--	--	--	--	--	NA
Cluster-14369.111036	-3.21645	0.0047479	0.0237634	--	--	--	--	--	--	--	NA
Cluster-14369.111079	-1.29813	0.000875453	0.00659562	PREDICTED: F-box/WD-40 repeat-containing protein At3g52030 isoform X4 [Phoenix dactylifera]	--	F-box/WD-40 repeat-containing protein At3g52030 OS=Arabidopsis thaliana OX=3702 GN=At3g52030 PE=4 SV=2	F-box-like//F-box	--	binding//protein binding	--	Q9SV01
Cluster-14369.111153	2.19114	0.000271793	0.00271432	PREDICTED: periodic tryptophan protein 2 homolog [Ipomoea nil]	PREDICTED: Musa acuminata subsp. malaccensis periodic tryptophan protein 2 homolog (LOC103989125), mRNA	Periodic tryptophan protein 2 OS=Arabidopsis thaliana OX=3702 GN=PWP2 PE=1 SV=1	WD	--	binding//protein binding	--	Q8VYZ5
Cluster-14369.111154	-1.36022	0.00686642	0.0312311	PREDICTED: periodic tryptophan protein 2 homolog [Ipomoea nil]	PREDICTED: Musa acuminata subsp. malaccensis periodic tryptophan protein 2 homolog (LOC103989125), mRNA	Periodic tryptophan protein 2 OS=Arabidopsis thaliana OX=3702 GN=PWP2 PE=1 SV=1	WD//Dip2/Utp12	--	binding//protein binding	--	Q8VYZ5
Cluster-14369.111168	1.18919	0.0112984	0.0448667	PREDICTED: pentatricopeptide repeat-containing protein At3g21470 [Phoenix dactylifera]	PREDICTED: Amborella trichopoda pentatricopeptide repeat-containing protein At4g39952, mitochondrial (LOC105420651), transcript variant X2, mRNA	Pentatricopeptide repeat-containing protein At3g21470 OS=Arabidopsis thaliana OX=3702 GN=PCMP-E29 PE=2 SV=1	PPR repeat//PPR repeat//PPR repeat family//Pentatricopeptide repeat domain	--	--	--	Q9LVF9
Cluster-14369.111207	-2.53347	0.0063103	0.0293469	PREDICTED: BTB/POZ domain-containing protein FBL11 [Elaeis guineensis]	--	BTB/POZ domain-containing protein FBL11 OS=Arabidopsis thaliana OX=3702 GN=FBL11 PE=2 SV=2	BTB	--	--	--	Q8S8F2
Cluster-14369.111282	-3.15412	0.000653202	0.00528125	--	--	--	--	--	--	--	NA
Cluster-14369.111293	1.4573	0.00175545	0.0111797	uncharacterized protein At4g28440 [Amborella trichopoda] >gi|548847452|gb|ERN06636.1| hypothetical protein AMTR_s00058p00174410 [Amborella trichopoda]	Vitis vinifera clone SS0AEB11YI06	Uncharacterized protein At4g28440 OS=Arabidopsis thaliana OX=3702 GN=At4g28440 PE=1 SV=1	--	--	--	--	O49453
Cluster-14369.111294	0.795858	0.0098245	0.0405962	uncharacterized protein At4g28440 [Amborella trichopoda] >gi|548847452|gb|ERN06636.1| hypothetical protein AMTR_s00058p00174410 [Amborella trichopoda]	Vitis vinifera clone SS0AEB11YI06	Uncharacterized protein At4g28440 OS=Arabidopsis thaliana OX=3702 GN=At4g28440 PE=1 SV=1	--	--	--	--	O49453
Cluster-14369.111337	-3.49265	0.00761246	0.0336468	PREDICTED: uncharacterized protein LOC103707976 [Phoenix dactylifera]	--	--	Transcriptional repressor, ovate	--	--	--	NA
Cluster-14369.111345	2.64469	0.0016597	0.010723	Cytochrome P450 CYP4/CYP19/CYP26 subfamily [Handroanthus impetiginosus]	PREDICTED: Morus notabilis cytochrome P450 94A1 (LOC21410465), mRNA	Cytochrome P450 94A2 OS=Vicia sativa OX=3908 GN=CYP94A2 PE=2 SV=1	Cytochrome	metabolic process//oxidation-reduction process	heme binding//catalytic activity//cofactor binding//binding//heterocyclic compound binding//oxidoreductase activity//cation binding//transition metal ion binding//tetrapyrrole binding//organic cyclic compound binding//oxidoreductase activity, acting on paired donors, with incorporation or reduction of molecular oxygen//ion binding//iron ion binding//metal ion binding	--	P98188
Cluster-14369.111351	1.35874	0.0082967	0.0358043	PREDICTED: surfeit locus protein 1 isoform X2 [Elaeis guineensis]	PREDICTED: Elaeis guineensis surfeit locus protein 1 (LOC105060680), transcript variant X2, mRNA	Surfeit locus protein 1 OS=Arabidopsis thaliana OX=3702 GN=SURF1 PE=2 SV=1	SURF1	--	--	membrane	Q9SE51
Cluster-14369.111358	-2.02028	0.0129765	0.0496497	--	--	--	--	--	--	--	NA
Cluster-14369.111368	-3.86463	0.00462515	0.0232954	--	PREDICTED: Vitis vinifera probable E3 ubiquitin-protein ligase HERC6 (LOC100247779), transcript variant X1, mRNA	Protein RCC2 OS=Homo sapiens OX=9606 GN=RCC2 PE=1 SV=2	Regulator//Regulator//WRKY	RNA biosynthetic process//regulation of metabolic process//regulation of cellular biosynthetic process//regulation of cellular metabolic process//nucleic acid metabolic process//cellular biosynthetic process//cellular nitrogen compound metabolic process//nitrogen compound metabolic process//organic substance biosynthetic process//organic cyclic compound biosynthetic process//nucleic acid-template…	binding//nucleic acid binding//DNA binding//heterocyclic compound binding//transcription regulator activity//sequence-specific DNA binding//DNA-binding transcription factor activity//organic cyclic compound binding	--	Q9P258
Cluster-14369.111378	-2.96907	0.00876178	0.0372768	S-norcoclaurine synthase 1-like [Asparagus officinalis] >gi|1141991033|gb|ONK72253.1| uncharacterized protein A4U43_C04F17430 [Asparagus officinalis]	--	S-norcoclaurine synthase 1 OS=Coptis japonica OX=3442 GN=NCS1 PE=1 SV=1	--	--	--	--	A2A1A0
Cluster-14369.111383	-1.54118	0.000676007	0.00542683	Protein SRG1 [Dendrobium catenatum]	Dioscorea rotundata mitochondrial DNA, contig: TDr_Mt_scaffold61_size1589, cultivar: TDr96_F1	Probable 2-oxoglutarate/Fe(II)-dependent dioxygenase OS=Papaver somniferum OX=3469 GN=DIOX2 PE=2 SV=1	2OG-Fe(II) oxygenase superfamily	oxidation-reduction process//metabolic process	catalytic activity//oxidoreductase activity	--	D4N501
Cluster-14369.111402	1.00566	0.000521612	0.00444992	uncharacterized protein LOC110096438 [Dendrobium catenatum] >gi|1315711683|gb|PKU75642.1| hypothetical protein MA16_Dca021419 [Dendrobium catenatum]	PREDICTED: Elaeis guineensis uncharacterized LOC105054835 (LOC105054835), mRNA	--	Protein of unknown function (DUF1639)	--	--	--	NA
Cluster-14369.111409	-3.0812	0.00574941	0.027425	--	--	--	--	--	--	--	NA
Cluster-14369.11141	-4.38215	3.96e-05	0.000596311	pentatricopeptide repeat-containing protein OTP51, chloroplastic [Ananas comosus]	--	Pentatricopeptide repeat-containing protein OTP51, chloroplastic OS=Oryza sativa subsp. japonica OX=39947 GN=OTP51 PE=3 SV=1	--	--	--	--	Q6ZHJ5
Cluster-14369.111432	-3.03203	0.00234551	0.01391	PREDICTED: PHD finger protein EHD3-like isoform X4 [Elaeis guineensis]	--	PHD finger protein EHD3 OS=Oryza sativa subsp. japonica OX=39947 GN=EHD3 PE=1 SV=1	PHD-finger	--	--	--	Q6ZJM9
Cluster-14369.111471	-2.61497	0.00930992	0.0389768	--	--	--	--	--	--	--	NA
Cluster-14369.111477	-2.47068	0.0125387	0.0484626	PREDICTED: DExH-box ATP-dependent RNA helicase DExH7, chloroplastic isoform X2 [Phoenix dactylifera]	PREDICTED: Brachypodium distachyon ATP-dependent RNA helicase DHX36-like (LOC100839482), mRNA	DExH-box ATP-dependent RNA helicase DExH7, chloroplastic OS=Arabidopsis thaliana OX=3702 GN=At1g58060 PE=2 SV=1	DEAD/DEAH	--	purine ribonucleoside triphosphate binding//drug binding//small molecule binding//binding//nucleic acid binding//nucleotide binding//heterocyclic compound binding//nucleoside phosphate binding//anion binding//adenyl nucleotide binding//carbohydrate derivative binding//organic cyclic compound binding//ion binding//adenyl ribonucleotide binding//ribonucleotide binding//purine ribonucleotide binding…	--	F4I9Q5
Cluster-14369.111676	1.45628	0.0017327	0.0110706	PREDICTED: uncharacterized protein LOC103715320 isoform X2 [Phoenix dactylifera]	--	--	--	--	--	--	NA
Cluster-14369.111683	3.3629	0.000928743	0.00688928	--	Variovorax boronicumulans strain J1 chromosome, complete genome	--	--	--	--	--	NA
Cluster-14369.111687	2.02508	0.0114192	0.0452213	--	--	Inactive LRR receptor-like serine/threonine-protein kinase BIR2 OS=Arabidopsis thaliana OX=3702 GN=BIR2 PE=1 SV=1	--	--	--	--	Q9LSI9
Cluster-14369.111732	-2.76781	0.00877489	0.0373136	--	--	--	--	--	--	--	NA
Cluster-14369.111765	-2.84122	0.00386712	0.0203416	--	--	--	--	--	--	--	NA
Cluster-14369.111786	-2.15943	0.0114713	0.045377	PREDICTED: uncharacterized protein LOC103700897 [Phoenix dactylifera]	--	Meiosis-specific protein PAIR3 OS=Oryza sativa subsp. japonica OX=39947 GN=PAIR3 PE=2 SV=1	--	--	--	--	B9G5N1
Cluster-14369.11181	-3.00919	0.0112568	0.0447472	--	--	--	--	--	--	--	NA
Cluster-14369.111864	-2.17744	0.00676793	0.0309111	uncharacterized protein LOC109822516 isoform X2 [Asparagus officinalis]	--	--	--	--	--	--	NA
Cluster-14369.112010	-2.09357	7.99e-05	0.00104352	PREDICTED: general transcription factor IIE subunit 1 [Elaeis guineensis] >gi|1130630961|ref|XP_010910486.2| PREDICTED: general transcription factor IIE subunit 1 [Elaeis guineensis]	PREDICTED: Elaeis guineensis general transcription factor IIE subunit 1 (LOC105036417), transcript variant X2, mRNA	General transcription factor IIE subunit 1 OS=Dictyostelium discoideum OX=44689 GN=gtf2e1-1 PE=3 SV=1	TFIIE	--	--	--	Q557M8
Cluster-14369.112015	-1.70843	0.00300801	0.0167981	PREDICTED: protein NRT1/ PTR FAMILY 4.2-like isoform X1 [Elaeis guineensis]	--	Protein NRT1/ PTR FAMILY 4.1 OS=Arabidopsis thaliana OX=3702 GN=NPF4.1 PE=2 SV=1	POT//Multicopper	transport//localization//metabolic process//establishment of localization//transmembrane transport//oxidation-reduction process	transporter activity//transmembrane transporter activity	membrane	Q9LSF0
Cluster-14369.112018	-2.27592	0.0102402	0.0418327	--	--	--	--	--	--	--	NA
Cluster-14369.112059	-2.59437	0.00176341	0.0112169	--	--	--	--	--	--	--	NA
Cluster-14369.112131	-1.12928	0.00620122	0.0289726	hypothetical protein AQUCO_01700216v1 [Aquilegia coerulea]	PREDICTED: Elaeis guineensis electron transfer flavoprotein subunit alpha, mitochondrial (LOC105052492), transcript variant X2, mRNA	Electron transfer flavoprotein subunit alpha, mitochondrial OS=Arabidopsis thaliana OX=3702 GN=ETFA PE=1 SV=1	Electron//Electron	--	--	--	Q9C6I6
Cluster-14369.112178	0.822607	0.00885179	0.0375651	PREDICTED: PRA1 family protein A1 [Elaeis guineensis]	PREDICTED: Nelumbo nucifera PRA1 family protein A1-like (LOC104597086), mRNA	PRA1 family protein A1 OS=Arabidopsis thaliana OX=3702 GN=PRA1A1 PE=2 SV=1	PRA1 family protein	--	--	--	Q9LZM7
Cluster-14369.112238	3.0038	4.31e-06	9.93e-05	PREDICTED: uncharacterized protein At4g28440 [Elaeis guineensis]	PREDICTED: Ricinus communis uncharacterized protein At4g28440 (LOC8282605), transcript variant X2, mRNA	Uncharacterized protein At4g28440 OS=Arabidopsis thaliana OX=3702 GN=At4g28440 PE=1 SV=1	--	--	--	--	O49453
Cluster-14369.112270	-2.4925	0.00629652	0.0292945	PREDICTED: uncharacterized protein LOC105055750 isoform X1 [Elaeis guineensis]	PREDICTED: Elaeis guineensis uncharacterized LOC105055750 (LOC105055750), transcript variant X4, mRNA	Probable zeta-carotene desaturase OS=Synechococcus elongatus (strain PCC 7942) OX=1140 GN=zds PE=3 SV=1	FAD//FAD//FAD//NAD(P)-binding//Flavin	oxidation-reduction process//metabolic process	catalytic activity//oxidoreductase activity	--	Q31N27
Cluster-14369.112285	-2.31449	0.00180761	0.011422	hypothetical protein TanjilG_07745 [Lupinus angustifolius]	--	--	--	--	--	--	NA
Cluster-14369.112286	-2.23145	0.00562356	0.0269904	PREDICTED: LOW QUALITY PROTEIN: mitochondrial import inner membrane translocase subunit TIM22-2-like [Phoenix dactylifera]	--	Chloroplastic import inner membrane translocase subunit TIM22-2 OS=Arabidopsis thaliana OX=3702 GN=TIM22-2 PE=1 SV=1	--	--	--	--	Q94EH2
Cluster-14369.112311	-1.29116	0.0109707	0.0439442	PREDICTED: meiotically up-regulated gene 185 protein [Elaeis guineensis]	PREDICTED: Ziziphus jujuba uncharacterized LOC107422695 (LOC107422695), mRNA	--	DnaJ domain	--	--	--	NA
Cluster-14369.112319	-3.05676	0.010924	0.0438019	--	--	--	--	--	--	--	NA
Cluster-14369.112344	-2.80804	0.00623363	0.0290918	--	--	--	DUF761-associated	--	--	--	NA
Cluster-14369.112347	-3.00919	0.0112568	0.0447472	--	--	F-box/FBD/LRR-repeat protein At5g53840 OS=Arabidopsis thaliana OX=3702 GN=At5g53840 PE=2 SV=1	F-box	--	binding//protein binding	--	Q9FGQ3
Cluster-14369.112375	-1.25708	0.00418166	0.0215922	PREDICTED: ycf20-like protein isoform X1 [Elaeis guineensis] >gi|1130650303|ref|XP_019703797.1| PREDICTED: ycf20-like protein isoform X2 [Elaeis guineensis]	--	Ycf20-like protein OS=Arabidopsis thaliana OX=3702 GN=At1g65420 PE=2 SV=2	Protein of unknown function (DUF565)	--	--	--	O80813
Cluster-14369.112381	-4.02698	0.00341343	0.0185205	PREDICTED: uncharacterized membrane protein At3g27390-like isoform X1 [Phoenix dactylifera]	--	Uncharacterized membrane protein At3g27390 OS=Arabidopsis thaliana OX=3702 GN=At3g27390 PE=1 SV=2	--	--	--	--	Q8GUM4
Cluster-14369.112382	-1.37157	0.00969043	0.0401413	PREDICTED: uncharacterized membrane protein At3g27390-like isoform X1 [Phoenix dactylifera]	--	Uncharacterized membrane protein At3g27390 OS=Arabidopsis thaliana OX=3702 GN=At3g27390 PE=1 SV=2	--	--	--	--	Q8GUM4
Cluster-14369.112388	-1.68303	0.00495166	0.0245606	PREDICTED: uncharacterized membrane protein At3g27390-like isoform X1 [Phoenix dactylifera]	--	Uncharacterized membrane protein At3g27390 OS=Arabidopsis thaliana OX=3702 GN=At3g27390 PE=1 SV=2	--	--	--	--	Q8GUM4
Cluster-14369.112475	1.00208	0.00435901	0.0222849	--	--	--	--	--	--	--	NA
Cluster-14369.112479	2.68435	0.00439862	0.0224244	PREDICTED: probable ribose-5-phosphate isomerase 2 [Phoenix dactylifera]	PREDICTED: Elaeis guineensis probable ribose-5-phosphate isomerase 2 (LOC105047057), mRNA	Probable ribose-5-phosphate isomerase 2 OS=Arabidopsis thaliana OX=3702 GN=RPI2 PE=1 SV=1	Ribose	NADP metabolic process//coenzyme metabolic process//oxidoreduction coenzyme metabolic process//nicotinamide nucleotide metabolic process//cellular nitrogen compound metabolic process//pentose-phosphate shunt//small molecule metabolic process//pyridine-containing compound metabolic process//organic cyclic compound metabolic process//nucleobase-containing compound metabolic process//cofactor metabo…	intramolecular oxidoreductase activity//intramolecular oxidoreductase activity, interconverting aldoses and ketoses//ribose-5-phosphate isomerase activity//catalytic activity//isomerase activity	--	Q9ZU38
Cluster-14369.112491	-3.82485	0.00590846	0.0279774	PREDICTED: uncharacterized protein LOC105050227 [Elaeis guineensis]	PREDICTED: Elaeis guineensis uncharacterized LOC105050227 (LOC105050227), transcript variant X3, misc_RNA	--	--	--	--	--	NA
Cluster-14369.112521	-1.60273	0.0117166	0.0460841	--	--	--	--	--	--	--	NA
Cluster-14369.112527	0.98094	0.00583791	0.0277341	--	PREDICTED: Malus x domestica NADPH:quinone oxidoreductase (LOC103438622), mRNA	NAD(P)H:quinone oxidoreductase OS=Solanum tuberosum OX=4113 PE=2 SV=1	Flavodoxin-like//NADPH-dependent	--	catalytic activity//oxidoreductase activity	--	Q8H9D2
Cluster-14369.112554	-2.69292	0.00249945	0.0145967	--	--	--	--	--	--	--	NA
Cluster-14369.112563	3.53243	0.00908704	0.0383059	PREDICTED: beta-xylosidase/alpha-L-arabinofuranosidase 2 [Elaeis guineensis]	Phaseolus vulgaris hypothetical protein (PHAVU_002G206800g) mRNA, complete cds	Beta-D-xylosidase 4 OS=Arabidopsis thaliana OX=3702 GN=BXL4 PE=1 SV=1	Glycosyl	organic substance metabolic process//primary metabolic process//carbohydrate metabolic process//metabolic process	hydrolase activity//hydrolase activity, acting on glycosyl bonds//catalytic activity//hydrolase activity, hydrolyzing O-glycosyl compounds	--	Q9FLG1
Cluster-14369.112598	-2.35966	0.00053508	0.00453591	--	--	--	--	--	--	--	NA
Cluster-14369.112609	-3.61616	0.00148197	0.00981755	--	--	--	--	--	--	--	NA
Cluster-14369.11262	-0.774829	0.010024	0.0411753	RNA-directed DNA polymerase [Dendrobium catenatum]	PREDICTED: Hevea brasiliensis uncharacterized LOC110653729 (LOC110653729), mRNA	Transposon Ty3-I Gag-Pol polyprotein OS=Saccharomyces cerevisiae (strain ATCC 204508 / S288c) OX=559292 GN=TY3B-I PE=3 SV=2	Zinc//Retrotransposon//RNase//RNase//Reverse//Integrase//Integrase	primary metabolic process//metabolic process//nucleobase-containing compound metabolic process//cellular process//cellular aromatic compound metabolic process//nucleic acid metabolic process//cellular nitrogen compound metabolic process//nitrogen compound metabolic process//macromolecule metabolic process//organic cyclic compound metabolic process//heterocycle metabolic process//cellular macromol…	binding//nucleic acid binding//heterocyclic compound binding//cation binding//transition metal ion binding//organic cyclic compound binding//ion binding//metal ion binding//zinc ion binding	--	Q7LHG5
Cluster-14369.112626	-2.55947	0.00189525	0.0118168	--	--	--	--	--	--	--	NA
Cluster-14369.112643	-2.42339	0.00197609	0.0121955	--	--	--	--	--	--	--	NA
Cluster-14369.112647	-3.31456	8.27e-06	0.000167694	uncharacterized protein LOC102610320 isoform X2 [Citrus sinensis] >gi|568868333|ref|XP_006487461.1| uncharacterized protein LOC102610320 isoform X2 [Citrus sinensis]	--	--	Myb/SANT-like	--	--	--	NA
Cluster-14369.112649	-2.62133	0.0070999	0.0319809	--	--	--	--	--	--	--	NA
Cluster-14369.11266	-2.58718	0.00706919	0.031882	uncharacterized protein LOC109716078, partial [Ananas comosus]	--	Uncharacterized mitochondrial protein AtMg01250 OS=Arabidopsis thaliana OX=3702 GN=AtMg01250 PE=4 SV=1	zinc-binding//Reverse	--	--	--	P92555
Cluster-14369.112684	-2.72339	0.00108902	0.00777064	PREDICTED: subtilisin-like protease SBT1.7 [Elaeis guineensis]	--	Subtilisin-like protease SBT1.4 OS=Arabidopsis thaliana OX=3702 GN=SBT1.4 PE=2 SV=1	Peptidase//Subtilase	nitrogen compound metabolic process//metabolic process//primary metabolic process//organonitrogen compound metabolic process//protein metabolic process//macromolecule metabolic process//organic substance metabolic process//proteolysis	serine-type endopeptidase activity//endopeptidase activity//hydrolase activity//catalytic activity, acting on a protein//catalytic activity//peptidase activity//serine-type peptidase activity//serine hydrolase activity//peptidase activity, acting on L-amino acid peptides	--	Q9LVJ1
Cluster-14369.112685	-2.77988	0.00425751	0.021886	PREDICTED: subtilisin-like protease SBT1.7 [Elaeis guineensis]	--	Subtilisin-like protease SBT1.4 OS=Arabidopsis thaliana OX=3702 GN=SBT1.4 PE=2 SV=1	Peptidase	--	--	--	Q9LVJ1
Cluster-14369.112690	-1.92813	0.000331023	0.00315644	PREDICTED: subtilisin-like protease SBT1.7 [Elaeis guineensis]	--	Subtilisin-like protease SBT1.2 OS=Arabidopsis thaliana OX=3702 GN=SBT1.2 PE=2 SV=1	Peptidase//Subtilase	nitrogen compound metabolic process//metabolic process//primary metabolic process//organonitrogen compound metabolic process//protein metabolic process//macromolecule metabolic process//organic substance metabolic process//proteolysis	serine-type endopeptidase activity//endopeptidase activity//hydrolase activity//catalytic activity, acting on a protein//catalytic activity//peptidase activity//serine-type peptidase activity//serine hydrolase activity//peptidase activity, acting on L-amino acid peptides	--	O64495
Cluster-14369.112707	1.8634	0.00945292	0.0394083	PREDICTED: receptor-like protein 12 [Musa acuminata subsp. malaccensis]	--	Receptor-like protein 20 OS=Arabidopsis thaliana OX=3702 GN=RLP20 PE=3 SV=1	Leucine//Leucine//Leucine	--	binding//protein binding	--	Q9SKK5
Cluster-14369.112719	1.47822	0.00712127	0.0320542	serine/threonine-protein phosphatase 6 regulatory subunit 3-like isoform X1 [Asparagus officinalis] >gi|1141980188|gb|ONK61412.1| uncharacterized protein A4U43_C08F29640 [Asparagus officinalis]	PREDICTED: Elaeis guineensis serine/threonine-protein phosphatase 6 regulatory subunit 3-like (LOC105059799), transcript variant X2, mRNA	--	--	--	--	--	NA
Cluster-14369.11272	-3.25553	0.00929356	0.0389373	--	--	--	--	--	--	--	NA
Cluster-14369.112724	-2.61647	0.00596038	0.0281511	--	--	--	--	--	--	--	NA
Cluster-14369.112725	1.03954	0.00304978	0.0169728	PREDICTED: putative serine/threonine-protein kinase isoform X1 [Elaeis guineensis]	PREDICTED: Asparagus officinalis putative serine/threonine-protein kinase (LOC109820014), transcript variant X4, mRNA	Cold-responsive protein kinase 1 OS=Arabidopsis thaliana OX=3702 GN=CRPK1 PE=1 SV=1	Protein//Protein	phosphorylation//nitrogen compound metabolic process//cellular protein metabolic process//cellular macromolecule metabolic process//organic substance metabolic process//protein phosphorylation//cellular process//cellular protein modification process//macromolecule modification//protein modification process//metabolic process//primary metabolic process//organonitrogen compound metabolic process//p…	purine ribonucleoside triphosphate binding//drug binding//binding//nucleotide binding//heterocyclic compound binding//nucleoside phosphate binding//anion binding//ion binding//transferase activity//protein kinase activity//purine nucleotide binding//ATP binding//kinase activity//catalytic activity, acting on a protein//small molecule binding//catalytic activity//adenyl nucleotide binding//transfe…	--	Q93YN1
Cluster-14369.112733	1.5129	0.00175981	0.0111984	hypothetical protein AQUCO_01300594v1 [Aquilegia coerulea]	--	Pentatricopeptide repeat-containing protein At1g11290, chloroplastic OS=Arabidopsis thaliana OX=3702 GN=PCMP-H40 PE=2 SV=1	PPR//PPR//DYW	--	binding//cation binding//zinc ion binding//transition metal ion binding//metal ion binding//ion binding	--	Q3E6Q1
Cluster-14369.112741	-2.62956	0.000400764	0.00365022	--	--	--	--	--	--	--	NA
Cluster-14369.112743	-1.79055	0.0118437	0.0464838	--	--	--	--	--	--	--	NA
Cluster-14369.11277	3.07329	0.0106737	0.0430702	--	--	--	--	--	--	--	NA
Cluster-14369.112843	2.18879	0.00249892	0.0145947	PREDICTED: type I inositol polyphosphate 5-phosphatase 2 isoform X1 [Elaeis guineensis] >gi|1130640327|ref|XP_019709427.1| PREDICTED: type I inositol polyphosphate 5-phosphatase 2 isoform X1 [Elaeis guineensis]	PREDICTED: Jatropha curcas type I inositol polyphosphate 5-phosphatase 2 (LOC105645101), mRNA	Type I inositol polyphosphate 5-phosphatase 2 OS=Arabidopsis thaliana OX=3702 GN=IP5P2 PE=1 SV=2	--	--	--	--	Q9FUR2
Cluster-14369.112857	-1.19182	0.000979561	0.00717252	--	--	--	--	--	--	--	NA
Cluster-14369.112881	-1.66918	0.010373	0.04219	--	--	--	--	--	--	--	NA
Cluster-14369.112911	-2.09198	0.00267446	0.0153778	PREDICTED: nuclear pore complex protein NUP88 isoform X1 [Phoenix dactylifera]	PREDICTED: Asparagus officinalis nuclear pore complex protein NUP88 (LOC109831087), mRNA	Nuclear pore complex protein NUP88 OS=Arabidopsis thaliana OX=3702 GN=NUP88 PE=1 SV=1	Nuclear	--	--	--	Q9FFK6
Cluster-14369.112946	-1.98655	0.00758039	0.0335382	--	--	--	--	--	--	--	NA
Cluster-14369.112961	4.19386	0.00963928	0.0399904	GTP binding protein TypA [Dorcoceras hygrometricum]	Escherichia coli strain BLR(DE3), complete genome	GTP-binding protein TypA/BipA homolog OS=Haemophilus influenzae (strain ATCC 51907 / DSM 11121 / KW20 / Rd) OX=71421 GN=typA PE=1 SV=1	Sigma-54//Sigma-54//Response//Glutamine//Possible//Bacterial//Pyrimidine/purine//Histidine//Glutamine//PAS//His//Nitrile//QueF-like//Domain//AAA	regulation of primary metabolic process//regulation of metabolic process//small molecule metabolic process//small molecule biosynthetic process//organic cyclic compound biosynthetic process//organic cyclic compound metabolic process//cellular response to stimulus//phosphorelay signal transduction system//glutamine metabolic process//glutamine biosynthetic process//regulation of macromolecule meta…	ammonia ligase activity//heterocyclic compound binding//transferase activity//hydrolase activity, acting on acid anhydrides, in phosphorus-containing anhydrides//carbohydrate derivative binding//phosphorelay sensor kinase activity//hydrolase activity, acting on acid anhydrides//acid-ammonia (or amide) ligase activity//binding//nucleic acid binding//purine nucleotide binding//ATP binding//hydrolas…	--	P44910
Cluster-14369.112969	-3.53754	0.0123894	0.0480745	putative mitochondrial intermediate peptidase mitochondrial isoform X1 [Prunus yedoensis var. nudiflora]	PREDICTED: Ricinus communis probable mitochondrial intermediate peptidase, mitochondrial (LOC8266048), transcript variant X4, mRNA	Mitochondrial intermediate peptidase, mitochondrial OS=Arabidopsis thaliana OX=3702 GN=OCT1 PE=3 SV=1	Peptidase	nitrogen compound metabolic process//metabolic process//primary metabolic process//organonitrogen compound metabolic process//protein metabolic process//macromolecule metabolic process//organic substance metabolic process//proteolysis	hydrolase activity//endopeptidase activity//metalloendopeptidase activity//catalytic activity, acting on a protein//catalytic activity//peptidase activity//metallopeptidase activity//peptidase activity, acting on L-amino acid peptides	--	F4KDA5
Cluster-14369.112972	1.023	0.00826416	0.0356956	uncharacterized protein LOC109846462 [Asparagus officinalis] >gi|1141986199|gb|ONK67421.1| uncharacterized protein A4U43_C06F20080 [Asparagus officinalis]	PREDICTED: Prunus avium acyl carrier protein 3, mitochondrial (LOC110768621), transcript variant X3, mRNA	Acyl carrier protein 3, mitochondrial OS=Arabidopsis thaliana OX=3702 GN=MTACP2 PE=1 SV=1	Phosphopantetheine	--	--	--	Q9FGJ4
Cluster-14369.112974	0.913921	0.00240485	0.0141667	uncharacterized protein LOC109846462 [Asparagus officinalis] >gi|1141986199|gb|ONK67421.1| uncharacterized protein A4U43_C06F20080 [Asparagus officinalis]	PREDICTED: Prunus avium acyl carrier protein 3, mitochondrial (LOC110768621), transcript variant X3, mRNA	Acyl carrier protein 3, mitochondrial OS=Arabidopsis thaliana OX=3702 GN=MTACP2 PE=1 SV=1	Phosphopantetheine attachment site	--	--	--	Q9FGJ4
Cluster-14369.112982	0.674432	0.0118029	0.0463577	--	Tropaeolum majus sterol delta-7 reductase mRNA, complete cds	7-dehydrocholesterol reductase OS=Arabidopsis thaliana OX=3702 GN=DWF5 PE=1 SV=1	Ergosterol	--	--	membrane	Q9LDU6
Cluster-14369.113010	-3.76418	0.0035741	0.0192044	PREDICTED: uncharacterized protein LOC105051712 isoform X2 [Elaeis guineensis]	PREDICTED: Elaeis guineensis tRNA pseudouridine synthase A (LOC105051712), transcript variant X2, mRNA	tRNA pseudouridine synthase A OS=Sinorhizobium fredii (strain NBRC 101917 / NGR234) OX=394 GN=truA PE=3 SV=1	tRNA pseudouridine synthase	metabolic process//primary metabolic process//cellular process//cellular aromatic compound metabolic process//RNA modification//nucleic acid metabolic process//cellular nitrogen compound metabolic process//nitrogen compound metabolic process//pseudouridine synthesis//organic cyclic compound metabolic process//heterocycle metabolic process//RNA metabolic process//nucleobase-containing compound met…	pseudouridine synthase activity//catalytic activity//binding//nucleic acid binding//intramolecular transferase activity//heterocyclic compound binding//isomerase activity//organic cyclic compound binding//RNA binding	--	C3MF26
Cluster-14369.113064	-3.34988	0.000310621	0.00301105	PREDICTED: pentatricopeptide repeat-containing protein At5g13770, chloroplastic-like [Phoenix dactylifera]	Populus tomentosa clone Ptom.010G098700 hypothetical protein mRNA, complete cds	Pentatricopeptide repeat-containing protein At5g13770, chloroplastic OS=Arabidopsis thaliana OX=3702 GN=At5g13770 PE=2 SV=1	Pentatricopeptide//PPR//PPR	--	--	--	Q66GP4
Cluster-14369.113066	-1.79146	0.00449612	0.0227952	--	--	--	--	--	--	--	NA
Cluster-14369.113094	1.66837	0.00106932	0.00766642	protein NRT1/ PTR FAMILY 2.3-like [Ananas comosus] >gi|1147564312|ref|XP_020085764.1| protein NRT1/ PTR FAMILY 2.3-like [Ananas comosus]	--	Protein NRT1/ PTR FAMILY 2.3 OS=Arabidopsis thaliana OX=3702 GN=NPF2.3 PE=2 SV=1	--	--	--	--	Q9M175
Cluster-14369.113121	-1.42508	0.00177529	0.0112722	--	--	--	--	--	--	--	NA
Cluster-14369.113159	1.43701	1.73e-06	4.73e-05	Cyclin-dependent kinase inhibitor [Macleaya cordata]	--	Cyclin-dependent kinase inhibitor 5 OS=Oryza sativa subsp. japonica OX=39947 GN=KRP5 PE=2 SV=1	Cyclin-dependent	cellular process//regulation of cellular process//cell cycle process//cell cycle//cell cycle arrest//negative regulation of cell cycle//regulation of cell cycle//regulation of biological process//biological regulation//negative regulation of biological process//negative regulation of cellular process	kinase inhibitor activity//kinase regulator activity//protein kinase regulator activity//enzyme regulator activity//protein kinase inhibitor activity//cyclin-dependent protein serine/threonine kinase inhibitor activity//protein serine/threonine kinase inhibitor activity//enzyme inhibitor activity//molecular function regulator//cyclin-dependent protein serine/threonine kinase regulator activity	intracellular//intracellular organelle//membrane-bounded organelle//organelle//intracellular membrane-bounded organelle//nucleus//cell part//cell//intracellular part	Q283L0
Cluster-14369.113200	-2.91637	0.000903662	0.00675615	Phenylalanine--tRNA ligase beta subunit, cytoplasmic [Ananas comosus]	--	Phenylalanine--tRNA ligase beta subunit, cytoplasmic OS=Arabidopsis thaliana OX=3702 GN=At1g72550 PE=2 SV=1	--	--	--	--	Q9SGE9
Cluster-14369.113212	2.09074	0.00263942	0.015232	protein LITTLE ZIPPER 3 [Ananas comosus] >gi|1147604970|ref|XP_020106464.1| protein LITTLE ZIPPER 3 [Ananas comosus] >gi|1147604972|ref|XP_020106465.1| protein LITTLE ZIPPER 3 [Ananas comosus] >gi|1147604974|ref|XP_020106466.1| protein LITTLE ZIPPER 3 [Ananas comosus] >gi|1147604976|ref|XP_020106467.1| protein LITTLE ZIPPER 3 [Ananas comosus] >gi|1035955912|gb|OAY77621.1| Protein LITTLE ZIPPER 4 …	PREDICTED: Ziziphus jujuba protein LITTLE ZIPPER 3 (LOC107432198), transcript variant X2, mRNA	Protein LITTLE ZIPPER 4 OS=Arabidopsis thaliana OX=3702 GN=ZPR4 PE=1 SV=1	--	--	--	--	Q56WL5
Cluster-14369.113242	-2.0815	0.0108381	0.0435463	--	--	--	--	--	--	--	NA
Cluster-14369.113252	2.37556	0.00655485	0.030196	PREDICTED: protein DETOXIFICATION 56 [Elaeis guineensis]	--	Protein DETOXIFICATION 56 OS=Arabidopsis thaliana OX=3702 GN=DTX56 PE=1 SV=1	--	--	--	--	O49660
Cluster-14369.113301	-3.20319	0.00965006	0.0400167	RNA polymerase beta chain, partial (chloroplast) [Dioscorea sp. Qiu 94044]	Dioscorea rotundata plastid, complete genome	DNA-directed RNA polymerase subunit beta'' OS=Dioscorea elephantipes OX=145284 GN=rpoC2 PE=3 SV=1	--	--	--	--	A6MMJ7
Cluster-14369.113313	-1.84261	0.00954849	0.0397016	heterogeneous nuclear ribonucleoprotein R-like isoform X1 [Asparagus officinalis] >gi|1150734432|ref|XP_020241200.1| heterogeneous nuclear ribonucleoprotein R-like isoform X1 [Asparagus officinalis] >gi|1150734434|ref|XP_020241201.1| heterogeneous nuclear ribonucleoprotein R-like isoform X1 [Asparagus officinalis]	--	Heterogeneous nuclear ribonucleoprotein Q OS=Arabidopsis thaliana OX=3702 GN=LIF2 PE=1 SV=1	RNA	--	organic cyclic compound binding//binding//nucleic acid binding//heterocyclic compound binding	--	Q9ASP6
Cluster-14369.113474	1.28027	0.00539468	0.0261799	--	--	Probable peroxygenase 3 OS=Arabidopsis thaliana OX=3702 GN=PXG3 PE=1 SV=1	Caleosin	--	--	--	O22788
Cluster-14369.113507	-3.57985	0.000427322	0.00383366	--	--	--	--	--	--	--	NA
Cluster-14369.113566	4.4526	5.01e-05	0.000719834	--	--	--	--	--	--	--	NA
Cluster-14369.113589	1.13513	0.00566839	0.0271239	uncharacterized protein LOC109827916 [Asparagus officinalis] >gi|1142000080|gb|ONK80896.1| uncharacterized protein A4U43_C01F22950 [Asparagus officinalis]	PREDICTED: Carica papaya uncharacterized LOC110817705 (LOC110817705), transcript variant X7, mRNA	--	Glyoxalase/Bleomycin	--	--	--	NA
Cluster-14369.113615	-3.29863	0.00328846	0.0179933	--	--	--	--	--	--	--	NA
Cluster-14369.113650	0.705535	0.00490592	0.0243852	PREDICTED: interferon-related developmental regulator 2-like isoform X2 [Musa acuminata subsp. malaccensis]	--	Interferon-related developmental regulator 2 OS=Homo sapiens OX=9606 GN=IFRD2 PE=1 SV=3	Interferon-related//Interferon-related	--	--	--	Q12894
Cluster-14369.113659	-2.4555	0.00334956	0.018253	PREDICTED: uncharacterized ATP-dependent helicase C29A10.10c-like isoform X3 [Phoenix dactylifera]	--	--	AAA	--	--	--	NA
Cluster-14369.11369	3.13763	0.00236399	0.0139919	PREDICTED: probable histidine kinase 4 [Phoenix dactylifera]	PREDICTED: Elaeis guineensis probable histidine kinase 4 (LOC105056393), mRNA	Probable histidine kinase 4 OS=Oryza sativa subsp. japonica OX=39947 GN=HK4 PE=2 SV=1	CHASE	--	--	--	A1A698
Cluster-14369.113704	-3.03111	0.0074063	0.032986	--	--	--	--	--	--	--	NA
Cluster-14369.113768	-2.48139	0.0111667	0.0444767	--	--	--	--	--	--	--	NA
Cluster-14369.113870	-3.73556	0.00185454	0.0116371	PREDICTED: protein tas-like isoform X8 [Gossypium arboreum]	PREDICTED: Nelumbo nucifera protein tas-like (LOC104588408), transcript variant X4, mRNA	Protein tas OS=Escherichia coli (strain K12) OX=83333 GN=tas PE=1 SV=1	Aldo/keto	--	--	--	P0A9T4
Cluster-14369.113887	-3.9031	0.00659904	0.0303252	PREDICTED: uncharacterized protein LOC105050064 isoform X1 [Elaeis guineensis]	PREDICTED: Daucus carota subsp. sativus uncharacterized LOC108220020 (LOC108220020), transcript variant X1, mRNA	--	--	--	--	--	NA
Cluster-14369.113900	-2.628	0.0126645	0.048807	PREDICTED: phospholipase A I isoform X3 [Elaeis guineensis]	PREDICTED: Elaeis guineensis phospholipase A I (LOC105046884), transcript variant X3, mRNA	Phospholipase A I OS=Arabidopsis thaliana OX=3702 GN=PLA1 PE=3 SV=1	--	--	--	--	F4HX15
Cluster-14369.113973	-1.60968	0.0081974	0.0354823	zinc finger protein [Macleaya cordata]	--	Probable histone acetyltransferase HAC-like 1 OS=Oryza sativa subsp. japonica OX=39947 GN=Os02g0137500 PE=3 SV=2	KIX	--	--	--	Q6YXY2
Cluster-14369.114006	-4.40253	2.09e-05	0.000357427	PREDICTED: membrane-bound transcription factor site-2 protease homolog isoform X1 [Phoenix dactylifera] >gi|672135483|ref|XP_008791410.1| PREDICTED: membrane-bound transcription factor site-2 protease homolog isoform X1 [Phoenix dactylifera] >gi|672135485|ref|XP_008791411.1| PREDICTED: membrane-bound transcription factor site-2 protease homolog isoform X1 [Phoenix dactylifera] >gi|1052180984|ref|…	--	Membrane-bound transcription factor site-2 protease homolog OS=Arabidopsis thaliana OX=3702 GN=S2P PE=2 SV=2	--	--	--	--	F4JUU5
Cluster-14369.114010	-2.34556	0.0129216	0.0495437	PREDICTED: pentatricopeptide repeat-containing protein At4g14170-like [Phoenix dactylifera]	PREDICTED: Beta vulgaris subsp. vulgaris pentatricopeptide repeat-containing protein At5g44230 (LOC104903039), mRNA	Pentatricopeptide repeat-containing protein At1g18485 OS=Arabidopsis thaliana OX=3702 GN=PCMP-H8 PE=2 SV=2	PPR//PPR	--	--	--	Q0WN60
Cluster-14369.114030	-3.18844	0.00575895	0.027457	--	PREDICTED: Musa acuminata subsp. malaccensis TBC1 domain family member 8B-like (LOC104000116), transcript variant X2, mRNA	--	--	--	--	--	NA
Cluster-14369.114044	-2.38806	0.00602889	0.0283848	--	--	--	--	--	--	--	NA
Cluster-14369.114054	0.903655	0.00352439	0.0189854	uncharacterized protein LOC110816003 [Carica papaya]	--	--	--	--	--	--	NA
Cluster-14369.114079	3.83949	0.00462548	0.0232954	--	--	--	--	--	--	--	NA
Cluster-14369.114084	-3.21689	0.00538168	0.026138	Phosphoenolpyruvate carboxylase 4 [Ananas comosus]	PREDICTED: Elaeis guineensis phosphoenolpyruvate carboxylase 4 (LOC105058702), mRNA	Phosphoenolpyruvate carboxylase 4 OS=Arabidopsis thaliana OX=3702 GN=PPC4 PE=2 SV=1	Phosphoenolpyruvate	cellular process//carboxylic acid metabolic process//tricarboxylic acid cycle//aerobic respiration//cellular respiration//small molecule metabolic process//metabolic process//oxoacid metabolic process//generation of precursor metabolites and energy//tricarboxylic acid metabolic process//oxidation-reduction process//primary metabolic process//energy derivation by oxidation of organic compounds//an…	phosphoenolpyruvate carboxylase activity//catalytic activity//lyase activity//carbon-carbon lyase activity//carboxy-lyase activity//phosphoenolpyruvate carboxykinase activity	--	Q8GVE8
Cluster-14369.114097	-2.71846	0.00274142	0.0156715	--	--	--	--	--	--	--	NA
Cluster-14369.114122	-3.09061	0.00213924	0.0129741	--	--	--	--	--	--	--	NA
Cluster-14369.114145	2.13643	0.0053949	0.0261799	PREDICTED: pollen-specific protein SF21-like isoform X2 [Phoenix dactylifera]	PREDICTED: Phoenix dactylifera pollen-specific protein SF21-like (LOC103702006), mRNA	Protein NDL1 OS=Arabidopsis thaliana OX=3702 GN=NDL1 PE=1 SV=1	--	--	--	--	Q9FJT7
Cluster-14369.114152	1.12093	0.00108623	0.00775614	PREDICTED: ER membrane protein complex subunit 4 [Elaeis guineensis]	PREDICTED: Elaeis guineensis ER membrane protein complex subunit 4 (LOC105049883), mRNA	ER membrane protein complex subunit 4 OS=Danio rerio OX=7955 GN=emc4 PE=2 SV=1	Protein	--	--	--	Q6P011
Cluster-14369.114187	2.28393	0.000287323	0.00283634	--	--	--	--	--	--	--	NA
Cluster-14369.114330	0.973525	0.00233787	0.0138806	PREDICTED: DNA-directed RNA polymerases IV and V subunit 2 [Elaeis guineensis]	PREDICTED: Sorghum bicolor DNA-directed RNA polymerases IV and V subunit 2 (LOC8085255), mRNA	DNA-directed RNA polymerases IV and V subunit 2 OS=Arabidopsis thaliana OX=3702 GN=NRPD2 PE=1 SV=1	RNA//RNA//RNA//RNA	RNA biosynthetic process//nucleic acid metabolic process//cellular biosynthetic process//cellular nitrogen compound metabolic process//nitrogen compound metabolic process//cellular macromolecule biosynthetic process//organic cyclic compound biosynthetic process//nucleic acid-templated transcription//nucleobase-containing compound metabolic process//cellular macromolecule metabolic process//organi…	5'-3' RNA polymerase activity//binding//DNA binding//heterocyclic compound binding//transferase activity//nucleic acid binding//catalytic activity, acting on RNA//catalytic activity//DNA-directed 5'-3' RNA polymerase activity//nucleotidyltransferase activity//RNA polymerase activity//transferase activity, transferring phosphorus-containing groups//organic cyclic compound binding	--	Q9LK40
Cluster-14369.114339	-3.47375	0.00427464	0.0219528	--	--	--	--	--	--	--	NA
Cluster-14369.114344	2.49355	0.00742386	0.0330396	pentatricopeptide repeat-containing protein OTP51, chloroplastic [Ananas comosus]	PREDICTED: Glycine max pentatricopeptide repeat-containing protein At2g15820, chloroplastic-like (LOC100803872), mRNA	Pentatricopeptide repeat-containing protein At2g15820, chloroplastic OS=Arabidopsis thaliana OX=3702 GN=OTP51 PE=2 SV=3	--	--	--	--	Q9XIL5
Cluster-14369.114384	0.891263	0.00285662	0.0161564	PREDICTED: inositol-tetrakisphosphate 1-kinase 6 isoform X2 [Phoenix dactylifera]	Hordeum vulgare subsp. vulgare mRNA for predicted protein, partial cds, clone: NIASHv2043G05	Inositol-tetrakisphosphate 1-kinase 6 OS=Oryza sativa subsp. japonica OX=39947 GN=ITPK6 PE=2 SV=1	Inositol//Inositol	--	--	--	Q0J0B2
Cluster-14369.114400	-2.55803	0.00108922	0.00777083	uncharacterized protein LOC109843444 isoform X1 [Asparagus officinalis]	--	--	--	--	--	--	NA
Cluster-14369.114460	2.59095	0.00238583	0.0140853	--	--	--	--	--	--	--	NA
Cluster-14369.114466	-1.08098	0.00312808	0.0172978	uncharacterized protein A4U43_C10F15060 [Asparagus officinalis]	--	COP1-interactive protein 1 OS=Arabidopsis thaliana OX=3702 GN=CIP1 PE=1 SV=1	KIP1-like	--	actin binding//binding//protein binding//cytoskeletal protein binding	--	F4JZY1
Cluster-14369.114483	-3.09019	0.0075503	0.0334331	PREDICTED: uncharacterized protein LOC101300708 [Fragaria vesca subsp. vesca]	--	--	--	--	--	--	NA
Cluster-14369.114489	-2.66744	0.00967922	0.0401063	--	--	--	--	--	--	--	NA
Cluster-14369.114517	-3.16718	0.00599534	0.0282706	--	--	--	--	--	--	--	NA
Cluster-14369.114518	-1.39785	0.000961521	0.00706775	--	--	--	--	--	--	--	NA
Cluster-14369.114559	2.10343	0.00198497	0.012238	--	--	--	--	--	--	--	NA
Cluster-14369.114563	-0.787774	0.00734343	0.03279	--	--	--	--	--	--	--	NA
Cluster-14369.114599	1.01441	0.00170882	0.0109558	PREDICTED: protein NUCLEAR FUSION DEFECTIVE 6, chloroplastic/mitochondrial-like isoform X3 [Nelumbo nucifera] >gi|1102775248|ref|XP_019054640.1| PREDICTED: protein NUCLEAR FUSION DEFECTIVE 6, chloroplastic/mitochondrial-like isoform X3 [Nelumbo nucifera]	--	Protein NUCLEAR FUSION DEFECTIVE 6, chloroplastic/mitochondrial OS=Arabidopsis thaliana OX=3702 GN=NFD6 PE=3 SV=1	--	--	--	--	Q93ZJ3
Cluster-14369.114603	1.14796	0.00836079	0.0360088	protein NUCLEAR FUSION DEFECTIVE 6, chloroplastic/mitochondrial-like isoform X5 [Asparagus officinalis] >gi|1150676574|ref|XP_020272820.1| protein NUCLEAR FUSION DEFECTIVE 6, chloroplastic/mitochondrial-like isoform X5 [Asparagus officinalis] >gi|1150676576|ref|XP_020272829.1| protein NUCLEAR FUSION DEFECTIVE 6, chloroplastic/mitochondrial-like isoform X5 [Asparagus officinalis] >gi|1150676578|re…	--	Protein NUCLEAR FUSION DEFECTIVE 6, chloroplastic/mitochondrial OS=Arabidopsis thaliana OX=3702 GN=NFD6 PE=3 SV=1	--	--	--	--	Q93ZJ3
Cluster-14369.114639	-3.4777	0.00151758	0.0100051	PREDICTED: DIS3-like exonuclease 2 isoform X1 [Phoenix dactylifera]	PREDICTED: Phoenix dactylifera DIS3-like exonuclease 2 (LOC103716115), mRNA	DIS3-like exonuclease 2 OS=Arabidopsis thaliana OX=3702 GN=SOV PE=1 SV=1	Dis3-like cold-shock domain 2 (CSD2)//RNB domain	--	hydrolase activity//catalytic activity, acting on RNA//nuclease activity//organic cyclic compound binding//ribonuclease activity//hydrolase activity, acting on ester bonds//catalytic activity//RNA binding//nucleic acid binding//heterocyclic compound binding//binding	--	P0DM58
Cluster-14369.114659	0.97561	0.00024123	0.00247799	--	PREDICTED: Elaeis guineensis patatin-like protein 7 (LOC105044277), mRNA	Patatin-like protein 6 OS=Arabidopsis thaliana OX=3702 GN=PLP6 PE=2 SV=1	Patatin-like	primary metabolic process//lipid metabolic process//metabolic process//organic substance metabolic process	--	--	O80959
Cluster-14369.114699	-1.57417	0.0104976	0.0425749	--	--	--	--	--	--	--	NA
Cluster-14369.114731	-2.77556	0.0035727	0.0192022	uncharacterized protein A4U43_C01F31660 [Asparagus officinalis]	PREDICTED: Elaeis guineensis uncharacterized LOC105033774 (LOC105033774), mRNA	--	Protein	--	--	--	NA
Cluster-14369.114753	1.02645	0.0016438	0.0106356	--	PREDICTED: Elaeis guineensis peptidyl-tRNA hydrolase, mitochondrial (LOC105046639), mRNA	Peptidyl-tRNA hydrolase, mitochondrial OS=Oryza sativa subsp. japonica OX=39947 GN=Os01g0693900 PE=2 SV=1	Peptidyl-tRNA	--	hydrolase activity//catalytic activity, acting on RNA//aminoacyl-tRNA hydrolase activity//hydrolase activity, acting on ester bonds//catalytic activity//catalytic activity, acting on a tRNA//carboxylic ester hydrolase activity	--	Q5N9Q7
Cluster-14369.114783	-3.75167	0.00138135	0.00930885	PREDICTED: bromodomain and WD repeat-containing protein 3-like [Phoenix dactylifera] >gi|672115898|ref|XP_008781102.1| PREDICTED: bromodomain and WD repeat-containing protein 3-like [Phoenix dactylifera] >gi|672115900|ref|XP_008781103.1| PREDICTED: bromodomain and WD repeat-containing protein 3-like [Phoenix dactylifera] >gi|672115902|ref|XP_008781105.1| PREDICTED: bromodomain and WD repeat-conta…	PREDICTED: Phoenix dactylifera bromodomain and WD repeat-containing protein 3-like (LOC103700969), transcript variant X4, mRNA	Bromodomain and WD repeat-containing protein 1 OS=Mus musculus OX=10090 GN=Brwd1 PE=1 SV=2	WD	--	binding//protein binding	--	Q921C3
Cluster-14369.114812	1.30005	0.00166379	0.0107452	metacaspase-1 [Manihot esculenta] >gi|1035932929|gb|OAY62515.1| hypothetical protein MANES_01G273100 [Manihot esculenta]	PREDICTED: Asparagus officinalis metacaspase-1-like (LOC109839318), mRNA	Metacaspase-1 OS=Arabidopsis thaliana OX=3702 GN=AMC1 PE=1 SV=1	LSD1 zinc finger//Caspase domain	--	--	--	Q7XJE6
Cluster-14369.114846	-2.35523	0.00847903	0.0363849	--	--	--	--	--	--	--	NA
Cluster-14369.114847	-3.78662	9.5e-05	0.00119825	uncharacterized protein LOC110870155 isoform X1 [Helianthus annuus] >gi|1228768844|ref|XP_021975059.1| uncharacterized protein LOC110870155 isoform X1 [Helianthus annuus]	Dioscorea rotundata mitochondrial DNA, contig: TDr_Mt_scaffold42_size2958, cultivar: TDr96_F1	--	DDE//Plant	--	catalytic activity//hydrolase activity, acting on ester bonds//hydrolase activity	--	NA
Cluster-14369.114899	-1.14185	0.000192144	0.00207973	PREDICTED: uncharacterized protein LOC105034786 [Elaeis guineensis]	PREDICTED: Ananas comosus uncharacterized LOC109726728 (LOC109726728), mRNA	--	SAM//SAM	--	binding//protein binding	--	NA
Cluster-14369.114926	0.970303	0.00865471	0.0369672	PREDICTED: ribosomal RNA-processing protein 17 [Musa acuminata subsp. malaccensis]	--	--	Nucleolar protein 12 (25kDa)	--	--	--	NA
Cluster-14369.114930	-2.01693	0.00610156	0.0286518	--	--	--	Nucleolar	--	--	--	NA
Cluster-14369.114931	1.63404	0.0120602	0.0471142	uncharacterized protein LOC109850868 isoform X4 [Asparagus officinalis] >gi|1150731514|ref|XP_020276537.1| uncharacterized protein LOC109850868 isoform X4 [Asparagus officinalis] >gi|1150731516|ref|XP_020276538.1| uncharacterized protein LOC109850868 isoform X4 [Asparagus officinalis] >gi|1150731518|ref|XP_020276539.1| uncharacterized protein LOC109850868 isoform X4 [Asparagus officinalis]	--	--	--	--	--	--	NA
Cluster-14369.114962	-2.50033	0.0105791	0.0428069	--	--	--	--	--	--	--	NA
Cluster-14369.114992	1.02958	0.000913502	0.0068096	NADH dehydrogenase [ubiquinone] 1 alpha subcomplex subunit 8-B [Ananas comosus] >gi|1035951614|gb|OAY74277.1| NADH dehydrogenase (ubiquinone) 1 alpha subcomplex subunit 8-B [Ananas comosus]	PREDICTED: Sorghum bicolor NADH dehydrogenase [ubiquinone] 1 alpha subcomplex subunit 8-B (LOC8084028), mRNA	NADH dehydrogenase [ubiquinone] 1 alpha subcomplex subunit 8-A OS=Arabidopsis thaliana OX=3702 GN=At3g06310 PE=3 SV=1	--	--	--	--	Q9SQT4
Cluster-14369.114998	-2.39629	0.00415093	0.0214739	--	--	--	--	--	--	--	NA
Cluster-14369.11503	3.79159	0.00472653	0.0236876	PREDICTED: patatin-like protein 3 [Musa acuminata subsp. malaccensis]	--	Patatin-like protein 7 OS=Arabidopsis thaliana OX=3702 GN=PLP7 PE=2 SV=1	--	--	--	--	Q9SV43
Cluster-14369.115035	-3.88221	0.000895149	0.00670452	uncharacterized protein A4U43_C08F32100 [Asparagus officinalis]	--	E3 ubiquitin-protein ligase UPL6 OS=Arabidopsis thaliana OX=3702 GN=UPL6 PE=2 SV=1	--	--	--	--	Q8RWB8
Cluster-14369.115045	-2.60018	0.0114931	0.0454445	PREDICTED: elongation factor 1-alpha-like isoform X1 [Musa acuminata subsp. malaccensis]	PREDICTED: Ricinus communis elongation factor 1-alpha (LOC8264984), mRNA	Elongation factor 1-alpha OS=Daucus carota OX=4039 PE=1 SV=1	Elongation	--	hydrolase activity//purine ribonucleoside triphosphate binding//guanyl nucleotide binding//GTPase activity//nucleoside-triphosphatase activity//small molecule binding//catalytic activity//binding//nucleotide binding//heterocyclic compound binding//nucleoside phosphate binding//nucleoside binding//anion binding//hydrolase activity, acting on acid anhydrides, in phosphorus-containing anhydrides//gu…	--	P29521
Cluster-14369.115055	1.1159	0.000247814	0.00252962	PREDICTED: phospholipid-transporting ATPase 1 isoform X2 [Phoenix dactylifera]	PREDICTED: Phoenix dactylifera phospholipid-transporting ATPase 1 (LOC103701111), transcript variant X2, mRNA	Phospholipid-transporting ATPase 1 OS=Arabidopsis thaliana OX=3702 GN=ALA1 PE=2 SV=1	Phospholipid-translocating ATPase N-terminal//Cation transport ATPase (P-type)//E1-E2 ATPase//Phospholipid-translocating P-type ATPase C-terminal	--	--	--	P98204
Cluster-14369.115058	3.22	0.0004773	0.00416351	PREDICTED: phospholipid-transporting ATPase 1 isoform X1 [Phoenix dactylifera]	PREDICTED: Ipomoea nil phospholipid-transporting ATPase 1-like (LOC109181800), mRNA	Phospholipid-transporting ATPase 1 OS=Arabidopsis thaliana OX=3702 GN=ALA1 PE=2 SV=1	haloacid dehalogenase-like hydrolase//Cation transport ATPase (P-type)	--	--	--	P98204
Cluster-14369.115102	-2.45871	0.00629176	0.0292794	--	--	--	--	--	--	--	NA
Cluster-14369.115109	1.1393	0.00277273	0.0158086	PREDICTED: single-stranded DNA-binding protein, mitochondrial [Elaeis guineensis]	--	Single-stranded DNA-binding protein, mitochondrial OS=Arabidopsis thaliana OX=3702 GN=At4g11060 PE=2 SV=1	Single-strand	--	binding//nucleic acid binding//DNA binding//organic cyclic compound binding//heterocyclic compound binding//single-stranded DNA binding	--	Q84J78
Cluster-14369.115183	-3.21238	0.0090209	0.0380954	--	--	--	BED	--	binding//organic cyclic compound binding//heterocyclic compound binding//nucleic acid binding//DNA binding	--	NA
Cluster-14369.115201	-2.90225	0.00541755	0.026257	hypothetical protein VITISV_024911 [Vitis vinifera]	Gossypium hirsutum cultivar TM1 chromosome D12	Retrovirus-related Pol polyprotein from transposon TNT 1-94 OS=Nicotiana tabacum OX=4097 PE=2 SV=1	--	--	--	--	P10978
Cluster-14369.115215	1.14879	0.000113965	0.00138142	--	--	DNA-directed RNA polymerase III subunit RPC4 OS=Homo sapiens OX=9606 GN=POLR3D PE=1 SV=2	RNA	RNA biosynthetic process//nucleic acid metabolic process//cellular biosynthetic process//cellular nitrogen compound metabolic process//nitrogen compound metabolic process//macromolecule metabolic process//organic cyclic compound biosynthetic process//nucleic acid-templated transcription//organic substance biosynthetic process//cellular macromolecule metabolic process//organic substance metabolic …	5'-3' RNA polymerase activity//binding//nucleic acid binding//DNA binding//heterocyclic compound binding//transferase activity//catalytic activity, acting on RNA//catalytic activity//DNA-directed 5'-3' RNA polymerase activity//nucleotidyltransferase activity//RNA polymerase activity//transferase activity, transferring phosphorus-containing groups//organic cyclic compound binding	cell part//RNA polymerase complex//membrane-bounded organelle//nucleus//nuclear DNA-directed RNA polymerase complex//organelle//catalytic complex//intracellular organelle//transferase complex, transferring phosphorus-containing groups//transferase complex//protein-containing complex//intracellular membrane-bounded organelle//DNA-directed RNA polymerase complex//cell//intracellular//intracellular …	P05423
Cluster-14369.115230	1.15041	5.77e-05	0.000807615	protein NUCLEAR FUSION DEFECTIVE 6, chloroplastic/mitochondrial-like isoform X4 [Ananas comosus]	--	--	--	--	--	--	NA
Cluster-14369.115232	1.25334	0.000408701	0.00370368	Uncharacterized protein TCM_015954 isoform 2, partial [Theobroma cacao] >gi|508777064|gb|EOY24320.1| Uncharacterized protein TCM_015954 isoform 2, partial [Theobroma cacao]	--	--	--	--	--	--	NA
Cluster-14369.115238	1.2768	0.00165869	0.0107182	PREDICTED: LOW QUALITY PROTEIN: zinc-finger homeodomain protein 6-like [Elaeis guineensis]	PREDICTED: Quercus suber zinc-finger homeodomain protein 5-like (LOC111996230), mRNA	Zinc-finger homeodomain protein 2 OS=Arabidopsis thaliana OX=3702 GN=ZHD1 PE=1 SV=1	ZF-HD//Plant	--	--	--	Q9SB61
Cluster-14369.115247	-2.42879	0.00427657	0.0219588	--	--	--	--	--	--	--	NA
Cluster-14369.115280	-3.87956	0.00801852	0.0349561	PREDICTED: heterogeneous nuclear ribonucleoprotein U-like protein 1 [Phoenix dactylifera] >gi|672167756|ref|XP_008803851.1| PREDICTED: heterogeneous nuclear ribonucleoprotein U-like protein 1 [Phoenix dactylifera]	--	Heterogeneous nuclear ribonucleoprotein U-like protein 1 OS=Homo sapiens OX=9606 GN=HNRNPUL1 PE=1 SV=2	AAA//SPRY	--	binding//protein binding	--	Q9BUJ2
Cluster-14369.115297	2.02377	0.01132	0.0449277	PREDICTED: protein FAM32A [Musa acuminata subsp. malaccensis]	--	--	--	--	--	--	NA
Cluster-14369.115341	-2.81602	0.00660683	0.0303551	PREDICTED: plant intracellular Ras-group-related LRR protein 6 [Elaeis guineensis]	PREDICTED: Phoenix dactylifera plant intracellular Ras-group-related LRR protein 6 (LOC103716191), mRNA	Plant intracellular Ras-group-related LRR protein 6 OS=Oryza sativa subsp. japonica OX=39947 GN=IRL6 PE=2 SV=1	Leucine	--	binding//protein binding	--	Q6K7R2
Cluster-14369.115349	-3.69053	0.0118829	0.0465935	PREDICTED: plant intracellular Ras-group-related LRR protein 6 [Phoenix dactylifera]	PREDICTED: Phoenix dactylifera plant intracellular Ras-group-related LRR protein 6 (LOC103716191), mRNA	Plant intracellular Ras-group-related LRR protein 6 OS=Oryza sativa subsp. japonica OX=39947 GN=IRL6 PE=2 SV=1	Leucine	--	binding//protein binding	--	Q6K7R2
Cluster-14369.115352	-3.48945	0.000249824	0.00254555	PREDICTED: plant intracellular Ras-group-related LRR protein 6 [Phoenix dactylifera]	PREDICTED: Phoenix dactylifera plant intracellular Ras-group-related LRR protein 6 (LOC103716191), mRNA	Plant intracellular Ras-group-related LRR protein 6 OS=Oryza sativa subsp. japonica OX=39947 GN=IRL6 PE=2 SV=1	Leucine	--	binding//protein binding	--	Q6K7R2
Cluster-14369.115357	-3.17175	0.00468405	0.0235263	--	--	--	--	--	--	--	NA
Cluster-14369.115358	-3.8269	0.000497689	0.00429714	beta-1,4-N-acetylglucosaminyltransferase [Apostasia shenzhenica]	PREDICTED: Sorghum bicolor UDP-N-acetylglucosamine transferase subunit ALG14 homolog (LOC8071302), mRNA	UDP-N-acetylglucosamine transferase subunit alg14 OS=Schizosaccharomyces pombe (strain 972 / ATCC 24843) OX=284812 GN=alg14 PE=3 SV=1	Oligosaccharide	cellular biosynthetic process//nitrogen compound metabolic process//cellular macromolecule biosynthetic process//glycoprotein metabolic process//glycoprotein biosynthetic process//cellular protein metabolic process//protein glycosylation//protein N-linked glycosylation//dolichol-linked oligosaccharide biosynthetic process//organic substance metabolic process//lipid metabolic process//organic subs…	--	--	O14199
Cluster-14369.115373	0.854416	0.0103918	0.0422455	PREDICTED: transcription initiation factor TFIID subunit 4b-like isoform X5 [Phoenix dactylifera]	PREDICTED: Manihot esculenta transcription initiation factor TFIID subunit 4b-like (LOC110611282), transcript variant X3, mRNA	Transcription initiation factor TFIID subunit 4b OS=Arabidopsis thaliana OX=3702 GN=TAF4B PE=1 SV=1	RCD1-SRO-TAF4//Transcription	RNA biosynthetic process//nucleic acid metabolic process//cellular biosynthetic process//nitrogen compound metabolic process//cellular macromolecule biosynthetic process//nucleic acid-templated transcription//organic substance biosynthetic process//organic cyclic compound biosynthetic process//organic substance metabolic process//gene expression//organic cyclic compound metabolic process//heteroc…	--	intracellular membrane-bounded organelle//DNA-directed RNA polymerase complex//RNA polymerase II transcription factor complex//membrane-enclosed lumen//intracellular organelle//cell//RNA polymerase II, holoenzyme//intracellular//membrane-bounded organelle//organelle//RNA polymerase complex//nuclear lumen//nucleus//transferase complex, transferring phosphorus-containing groups//nuclear transcripti…	F4K4L7
Cluster-14369.115406	-2.36368	0.00421189	0.0217176	--	--	--	--	--	--	--	NA
Cluster-14369.115424	-2.69928	0.00425827	0.0218882	--	--	--	--	--	--	--	NA
Cluster-14369.115470	-3.07235	0.00158839	0.0103663	PREDICTED: uncharacterized protein LOC103979458 [Musa acuminata subsp. malaccensis]	--	--	--	--	--	--	NA
Cluster-14369.115480	-2.17806	0.00656842	0.0302346	PREDICTED: putative PAP-specific phosphatase, mitochondrial isoform X1 [Phoenix dactylifera]	PREDICTED: Vitis vinifera putative PAP-specific phosphatase, mitochondrial (LOC100854808), mRNA	Putative PAP-specific phosphatase, mitochondrial OS=Arabidopsis thaliana OX=3702 GN=At4g05090 PE=2 SV=1	Inositol monophosphatase family	phospholipid metabolic process//lipid metabolic process//phosphorus metabolic process//phosphorylation//cellular process//phosphatidylinositol metabolic process//metabolic process//cellular lipid metabolic process//lipid modification//glycerolipid metabolic process//glycerophospholipid metabolic process//primary metabolic process//organic substance metabolic process//cellular metabolic process//l…	--	--	Q9M0Y6
Cluster-14369.11553	2.96363	0.00818104	0.0354398	PREDICTED: probable choline kinase 1 [Juglans regia] >gi|1098775273|ref|XP_018848104.1| PREDICTED: probable choline kinase 1 [Juglans regia] >gi|1098775275|ref|XP_018848105.1| PREDICTED: probable choline kinase 1 [Juglans regia]	--	Probable choline kinase 2 OS=Arabidopsis thaliana OX=3702 GN=At1g74320 PE=2 SV=1	--	--	--	--	Q8L518
Cluster-14369.115567	-2.00805	0.00360763	0.0193346	PREDICTED: sister chromatid cohesion 1 protein 4-like isoform X2 [Elaeis guineensis]	Dioscorea rotundata plastid, complete genome	Sister chromatid cohesion 1 protein 4 OS=Arabidopsis thaliana OX=3702 GN=SYN4 PE=2 SV=1	Conserved	--	--	intracellular non-membrane-bounded organelle//membrane-enclosed lumen//intracellular organelle//non-membrane-bounded organelle//nuclear chromosome//membrane-bounded organelle//organelle//intracellular membrane-bounded organelle//nuclear lumen//organelle lumen//nucleus//cell part//cell//intracellular//intracellular organelle part//intracellular organelle lumen//nuclear part//intracellular part//ch…	Q8W1Y0
Cluster-14369.115575	1.09931	0.00282224	0.0160226	uncharacterized protein A4U43_C01F29700 [Asparagus officinalis]	PREDICTED: Elaeis guineensis protein MAO HUZI 4, chloroplastic (LOC105048429), transcript variant X2, mRNA	Protein MAO HUZI 4, chloroplastic OS=Oryza sativa subsp. japonica OX=39947 GN=MHZ4 PE=2 SV=1	Domain	--	--	--	Q5ZEG0
Cluster-14369.115579	2.93082	0.000311136	0.00301469	protein MAO HUZI 4, chloroplastic-like [Asparagus officinalis] >gi|1141985491|gb|ONK66713.1| uncharacterized protein A4U43_C06F11190 [Asparagus officinalis]	PREDICTED: Phoenix dactylifera protein MAO HUZI 4, chloroplastic-like (LOC103712893), mRNA	Protein MAO HUZI 4, chloroplastic OS=Oryza sativa subsp. japonica OX=39947 GN=MHZ4 PE=2 SV=1	Domain	--	--	--	Q5ZEG0
Cluster-14369.115592	-3.23848	0.00336377	0.0183172	--	--	--	--	--	--	--	NA
Cluster-14369.115598	-1.94792	0.00755854	0.0334593	--	--	--	--	--	--	--	NA
Cluster-14369.115612	4.04076	0.00500234	0.0247598	PREDICTED: anoctamin-like protein Os01g0706700 isoform X1 [Elaeis guineensis]	PREDICTED: Elaeis guineensis anoctamin-like protein Os01g0706700 (LOC105037933), transcript variant X1, mRNA	Anoctamin-like protein Os01g0706700 OS=Oryza sativa subsp. japonica OX=39947 GN=Os01g0706700 PE=2 SV=1	Calcium-activated	--	--	--	Q0JJZ6
Cluster-14369.115634	-4.11196	0.00308631	0.0171335	PREDICTED: LOW QUALITY PROTEIN: protease Do-like 7 [Phoenix dactylifera]	PREDICTED: Elaeis guineensis protease Do-like 7 (LOC105032956), mRNA	Protease Do-like 7 OS=Arabidopsis thaliana OX=3702 GN=DEGP7 PE=2 SV=1	Trypsin-like peptidase domain//PDZ domain	--	--	--	Q8RY22
Cluster-14369.115678	1.81771	0.000987296	0.00721516	mitochondrial import inner membrane translocase subunit TIM14-3-like isoform X1 [Asparagus officinalis] >gi|1141981220|gb|ONK62443.1| uncharacterized protein A4U43_C07F3910 [Asparagus officinalis]	PREDICTED: Elaeis guineensis mitochondrial import inner membrane translocase subunit TIM14-2 (LOC105044646), mRNA	Mitochondrial import inner membrane translocase subunit TIM14-1 OS=Arabidopsis thaliana OX=3702 GN=TIM14-1 PE=1 SV=1	--	--	--	--	Q8RV04
Cluster-14369.115764	-1.76124	0.0129527	0.0496208	--	--	TOM1-like protein 5 OS=Arabidopsis thaliana OX=3702 GN=TOL5 PE=1 SV=1	VHS	protein localization//transport//establishment of protein localization//peptide transport//establishment of localization in cell//establishment of localization//localization//cellular localization//amide transport//intracellular transport//cellular macromolecule localization//intracellular protein transport//nitrogen compound transport//organic substance transport//protein transport//macromolecul…	--	--	Q9FFQ0
Cluster-14369.115770	-3.22147	0.00403632	0.0210011	PREDICTED: protein HASTY 1 isoform X1 [Elaeis guineensis]	PREDICTED: Ananas comosus protein HASTY 1 (LOC109727815), mRNA	Protein HASTY 1 OS=Arabidopsis thaliana OX=3702 GN=HST1 PE=1 SV=1	Exportin	--	--	--	Q0WP44
Cluster-14369.115781	-2.21503	0.00139663	0.00938733	PREDICTED: myb-related protein 315-like [Elaeis guineensis]	PREDICTED: Elaeis guineensis myb-related protein 315-like (LOC105038821), mRNA	Protein ODORANT1 OS=Petunia hybrida OX=4102 GN=ODO1 PE=2 SV=1	Myb-like//Myb-like	--	--	--	Q50EX6
Cluster-14369.115810	-1.06954	0.0109498	0.0438703	--	PREDICTED: Quercus suber sodium/pyruvate cotransporter BASS2, chloroplastic (LOC112006112), transcript variant X2, mRNA	Probable sodium/metabolite cotransporter BASS2, chloroplastic OS=Oryza sativa subsp. japonica OX=39947 GN=BASS2 PE=2 SV=1	Sodium	--	--	membrane	Q5VRB2
Cluster-14369.115834	1.47829	0.00846902	0.0363513	--	--	--	--	--	--	--	NA
Cluster-14369.115873	-3.25388	0.00774986	0.0340817	hypothetical protein AQUCO_01300078v1 [Aquilegia coerulea]	PREDICTED: Citrus clementina CLP protease regulatory subunit CLPX1, mitochondrial (LOC18047575), transcript variant X4, mRNA	CLP protease regulatory subunit CLPX1, mitochondrial OS=Arabidopsis thaliana OX=3702 GN=CLPX1 PE=2 SV=1	AAA domain (Cdc48 subfamily)	--	purine ribonucleoside triphosphate binding//drug binding//small molecule binding//binding//nucleotide binding//heterocyclic compound binding//nucleoside phosphate binding//anion binding//adenyl nucleotide binding//carbohydrate derivative binding//organic cyclic compound binding//ion binding//adenyl ribonucleotide binding//ribonucleotide binding//purine ribonucleotide binding//purine nucleotide bi…	--	Q9FK07
Cluster-14369.115892	1.11831	0.00106161	0.0076243	--	PREDICTED: Elaeis guineensis protein EARLY-RESPONSIVE TO DEHYDRATION 7, chloroplastic-like (LOC105055083), mRNA	Protein EARLY-RESPONSIVE TO DEHYDRATION 7, chloroplastic OS=Arabidopsis thaliana OX=3702 GN=ERD7 PE=1 SV=1	Senescence-associated	--	--	--	O48832
Cluster-14369.115916	1.58764	0.0089104	0.037741	--	--	Ent-kaurenoic acid oxidase 2 OS=Arabidopsis thaliana OX=3702 GN=KAO2 PE=2 SV=2	Cytochrome	metabolic process//oxidation-reduction process	heme binding//catalytic activity//cofactor binding//binding//heterocyclic compound binding//oxidoreductase activity//cation binding//transition metal ion binding//tetrapyrrole binding//organic cyclic compound binding//oxidoreductase activity, acting on paired donors, with incorporation or reduction of molecular oxygen//ion binding//iron ion binding//metal ion binding	--	Q9C5Y2
Cluster-14369.115928	-4.68709	4.1e-05	0.00061296	--	--	Subtilisin-like protease SBT1.4 OS=Arabidopsis thaliana OX=3702 GN=SBT1.4 PE=2 SV=1	--	--	--	--	Q9LVJ1
Cluster-14369.115938	-3.2279	0.00546196	0.0264013	--	PREDICTED: Phoenix dactylifera probable fructokinase-6, chloroplastic (LOC103719929), transcript variant X2, mRNA	Probable fructokinase-6, chloroplastic OS=Arabidopsis thaliana OX=3702 GN=At1g66430 PE=2 SV=1	pfkB	--	--	--	Q9C524
Cluster-14369.115968	-7.15654	2.5e-06	6.39e-05	syntaxin-31 [Jatropha curcas]	PREDICTED: Ziziphus jujuba syntaxin-31 (LOC107413788), mRNA	Syntaxin-31 OS=Arabidopsis thaliana OX=3702 GN=SYP31 PE=1 SV=1	SNARE	--	--	--	Q9FFK1
Cluster-14369.115973	-0.965703	0.00529726	0.0258255	PREDICTED: exocyst complex component SEC8 [Phoenix dactylifera]	PREDICTED: Phoenix dactylifera exocyst complex component SEC8 (LOC103712323), mRNA	Exocyst complex component SEC8 OS=Arabidopsis thaliana OX=3702 GN=SEC8 PE=1 SV=1	Sec8 exocyst complex component specific domain	cellular process//vesicle docking involved in exocytosis//transport//secretion//membrane docking//vesicle docking//secretion by cell//establishment of localization//localization//organelle localization//cellular localization//exocytic process//vesicle-mediated transport//organelle localization by membrane tethering//exocytosis	--	cell periphery//tethering complex//cytoplasm//protein-containing complex//exocyst//cell part//cell//intracellular//cytoplasmic part//intracellular part//cytoplasmic region//cell cortex part//cell cortex	Q93YU5
Cluster-14369.116013	-4.23502	3.09e-05	0.00049093	PREDICTED: persulfide dioxygenase ETHE1 homolog, mitochondrial-like [Elaeis guineensis]	PREDICTED: Asparagus officinalis persulfide dioxygenase ETHE1 homolog, mitochondrial-like (LOC109840794), transcript variant X2, mRNA	Persulfide dioxygenase ETHE1 homolog, mitochondrial OS=Arabidopsis thaliana OX=3702 GN=GLY3 PE=1 SV=3	--	--	--	--	Q9C8L4
Cluster-14369.116078	-4.07701	7.3e-05	0.000970756	--	--	--	--	--	--	--	NA
Cluster-14369.116097	-2.49244	0.00478611	0.0239057	--	--	--	--	--	--	--	NA
Cluster-14369.116104	-4.00544	0.00382183	0.0201671	PREDICTED: two-component response regulator ARR1-like [Elaeis guineensis]	Medicago truncatula B-type response regulator partial mRNA	Two-component response regulator ARR2 OS=Arabidopsis thaliana OX=3702 GN=ARR2 PE=1 SV=1	Myb-like//Response	cellular response to stimulus//phosphorelay signal transduction system//response to stimulus//cellular process//regulation of cellular process//biological regulation//signal transduction//cell communication//signaling//intracellular signal transduction//regulation of biological process	--	--	Q9ZWJ9
Cluster-14369.116111	-3.64105	0.0015228	0.0100316	--	--	Protein NRT1/ PTR FAMILY 3.1 OS=Arabidopsis thaliana OX=3702 GN=NPF3.1 PE=2 SV=1	POT	establishment of localization//transport//transmembrane transport//localization	transmembrane transporter activity//transporter activity	membrane	Q9SX20
Cluster-14369.116123	-3.0451	0.00238092	0.0140656	PREDICTED: subtilisin-like protease SBT1.2 [Musa acuminata subsp. malaccensis]	--	--	--	--	--	--	NA
Cluster-14369.116161	-1.80608	0.00485509	0.0241758	hypothetical protein L484_008464 [Morus notabilis]	PREDICTED: Ananas comosus uncharacterized LOC109727979 (LOC109727979), transcript variant X3, mRNA	--	--	--	--	--	NA
Cluster-14369.116172	-0.762668	0.00511112	0.0251507	PREDICTED: uncharacterized protein LOC103695751 isoform X1 [Phoenix dactylifera]	PREDICTED: Nelumbo nucifera uncharacterized LOC104604445 (LOC104604445), transcript variant X3, mRNA	Serine/threonine-protein kinase 11-interacting protein OS=Xenopus tropicalis OX=8364 GN=stk11ip PE=2 SV=1	--	--	--	--	Q6P4K6
Cluster-14369.116224	1.29074	0.00347291	0.0187646	PREDICTED: dihydrofolate reductase [Vitis vinifera] >gi|297741724|emb|CBI32856.3| unnamed protein product, partial [Vitis vinifera]	PREDICTED: Sorghum bicolor esterase CG5412 (LOC8084961), misc_RNA	Dihydrofolate reductase OS=Schizosaccharomyces pombe (strain 972 / ATCC 24843) OX=284812 GN=dfr1 PE=2 SV=2	Serine hydrolase (FSH1)	--	--	--	P36591
Cluster-14369.116232	-2.64264	0.00920787	0.0386746	PREDICTED: uncharacterized protein LOC105049157 [Elaeis guineensis]	PREDICTED: Eucalyptus grandis patatin-like protein 6 (LOC104421794), transcript variant X4, mRNA	Protein POLLENLESS 3 OS=Arabidopsis thaliana OX=3702 GN=MS5 PE=2 SV=2	--	--	--	--	Q9SUC3
Cluster-14369.116251	-2.86088	0.000802126	0.00618071	--	--	--	--	--	--	--	NA
Cluster-14369.11626	-3.50117	0.0103961	0.0422587	--	PREDICTED: Brachypodium distachyon uncharacterized LOC100845835 (LOC100845835), mRNA	--	--	--	--	--	NA
Cluster-14369.116283	-0.743734	0.0041731	0.0215595	PREDICTED: exocyst complex component EXO70B1 [Elaeis guineensis]	PREDICTED: Phalaenopsis equestris exocyst complex component EXO70B1-like (LOC110027021), mRNA	Exocyst complex component EXO70B1 OS=Arabidopsis thaliana OX=3702 GN=EXO70B1 PE=1 SV=1	Exo70	transport//cellular process//secretion by cell//establishment of localization//localization//secretion//vesicle-mediated transport//exocytosis	--	cell periphery//tethering complex//cytoplasm//protein-containing complex//exocyst//cell part//cell//intracellular//cytoplasmic part//intracellular part//cytoplasmic region//cell cortex part//cell cortex	Q9FGH9
Cluster-14369.116298	-2.77808	0.0112454	0.0447125	laccase-12-like [Olea europaea var. sylvestris]	PREDICTED: Asparagus officinalis laccase-3-like (LOC109819580), mRNA	Laccase-12 OS=Arabidopsis thaliana OX=3702 GN=LAC12 PE=2 SV=1	Multicopper oxidase//Multicopper oxidase	metabolic process//oxidation-reduction process	cation binding//metal ion binding//transition metal ion binding//ion binding//binding//copper ion binding	--	Q9FLB5
Cluster-14369.116300	-3.10586	0.0128857	0.0494325	--	PREDICTED: Musa acuminata subsp. malaccensis sterol 3-beta-glucosyltransferase UGT80A2-like (LOC103982356), mRNA	Sterol 3-beta-glucosyltransferase UGT80A2 OS=Arabidopsis thaliana OX=3702 GN=UGT80A2 PE=1 SV=1	--	--	--	--	Q9M8Z7
Cluster-14369.116306	-3.65544	0.00487797	0.0242681	PREDICTED: vacuolar protein sorting-associated protein 18 homolog isoform X3 [Elaeis guineensis]	PREDICTED: Phoenix dactylifera vacuolar protein sorting-associated protein 18 homolog (LOC103709893), mRNA	Vacuolar sorting protein 18 OS=Arabidopsis thaliana OX=3702 GN=VPS18 PE=1 SV=1	--	--	--	--	F4IDS7
Cluster-14369.116351	-2.58234	0.000314061	0.00303743	--	--	--	--	--	--	--	NA
Cluster-14369.116354	0.77294	0.0101854	0.0416654	--	PREDICTED: Musa acuminata subsp. malaccensis probable mitochondrial import inner membrane translocase subunit TIM21 (LOC103977662), mRNA	Probable mitochondrial import inner membrane translocase subunit TIM21 OS=Arabidopsis thaliana OX=3702 GN=TIM21 PE=1 SV=1	TIM21//Cytochrome	protein localization//protein import into mitochondrial matrix//peptide transport//mitochondrion organization//amide transport//establishment of localization//protein transmembrane transport//cellular macromolecule localization//macromolecule localization//establishment of protein localization to organelle//protein import//establishment of protein localization//establishment of protein localizati…	--	cytoplasm//organelle membrane//membrane//mitochondrion//mitochondrial membrane part//organelle envelope//mitochondrial membrane//envelope//intracellular membrane-bounded organelle//organelle inner membrane//cell//intracellular//mitochondrial inner membrane//mitochondrial envelope//mitochondrial part//TIM23 mitochondrial import inner membrane translocase complex//intracellular part//membrane part/…	Q1G3L1
Cluster-14369.116363	-1.54209	0.00564298	0.0270547	PREDICTED: probable aspartyl protease At4g16563 [Phoenix dactylifera]	--	Probable aspartyl protease At4g16563 OS=Arabidopsis thaliana OX=3702 GN=At4g16563 PE=2 SV=1	Xylanase//Xylanase//Eukaryotic	--	--	--	Q940R4
Cluster-14369.116386	-2.47391	0.0108114	0.043472	--	--	--	--	--	--	--	NA
Cluster-14369.116438	-2.05866	0.0082274	0.0355777	--	--	--	--	--	--	--	NA
Cluster-14369.11647	-4.19392	0.000220384	0.0023133	PREDICTED: photosystem II stability/assembly factor HCF136, chloroplastic isoform X2 [Elaeis guineensis]	PREDICTED: Tarenaya hassleriana photosystem II stability/assembly factor HCF136, chloroplastic (LOC104800911), mRNA	Photosystem II stability/assembly factor HCF136, chloroplastic OS=Oryza sativa subsp. japonica OX=39947 GN=HCF136 PE=3 SV=1	Photosynthesis system II assembly factor YCF48	--	--	--	Q5Z5A8
Cluster-14369.116490	-2.39835	0.00287011	0.0162107	--	--	--	--	--	--	--	NA
Cluster-14369.116514	-1.8206	0.00294918	0.0165545	--	PREDICTED: Phoenix dactylifera uncharacterized LOC103705604 (LOC103705604), transcript variant X3, mRNA	Probable E3 ubiquitin ligase SUD1 OS=Arabidopsis thaliana OX=3702 GN=SUD1 PE=1 SV=1	Protein//RING-variant	--	binding//cation binding//zinc ion binding//transition metal ion binding//metal ion binding//ion binding	--	F4JKK0
Cluster-14369.116524	-3.38647	0.00579654	0.0275977	lipid droplet-associated hydrolase-like isoform X5 [Ananas comosus]	--	--	Lipid-droplet	--	--	--	NA
Cluster-14369.116529	-0.653628	0.00748164	0.0332254	--	PREDICTED: Phoenix dactylifera uncharacterized aarF domain-containing protein kinase At5g05200, chloroplastic (LOC103706241), mRNA	Uncharacterized aarF domain-containing protein kinase At5g05200, chloroplastic OS=Arabidopsis thaliana OX=3702 GN=At5g05200 PE=1 SV=1	ABC1	--	--	--	Q9ASX5
Cluster-14369.116559	-3.42775	0.00155666	0.0102039	--	--	--	--	--	--	--	NA
Cluster-14369.116590	-2.48127	0.000741341	0.00581703	--	--	--	--	--	--	--	NA
Cluster-14369.116593	-1.05414	0.000302241	0.00294763	PREDICTED: calcineurin B-like protein 9 isoform X2 [Elaeis guineensis]	PREDICTED: Elaeis guineensis calcineurin B-like protein 9 (LOC105060409), transcript variant X1, mRNA	Calcineurin B-like protein 10 OS=Oryza sativa subsp. japonica OX=39947 GN=CBL10 PE=2 SV=1	EF//EF-hand	--	cation binding//ion binding//metal ion binding//binding//calcium ion binding	--	Q3HRN7
Cluster-14369.116598	-2.31346	0.00595024	0.028117	PREDICTED: calcineurin B-like protein 9 isoform X1 [Elaeis guineensis]	PREDICTED: Elaeis guineensis calcineurin B-like protein 9 (LOC105060409), transcript variant X1, mRNA	Calcineurin B-like protein 10 OS=Oryza sativa subsp. japonica OX=39947 GN=CBL10 PE=2 SV=1	EF	--	cation binding//ion binding//metal ion binding//binding//calcium ion binding	--	Q3HRN7
Cluster-14369.116599	-3.43168	0.00163782	0.0106081	--	--	Calcineurin B-like protein 10 OS=Oryza sativa subsp. japonica OX=39947 GN=CBL10 PE=2 SV=1	--	--	--	--	Q3HRN7
Cluster-14369.116608	-3.26017	0.00832639	0.0359005	Ribonucleotide reductase small subunit [Trema orientalis]	--	Ribonucleoside-diphosphate reductase small chain OS=Nicotiana tabacum OX=4097 PE=2 SV=1	--	--	--	--	P49730
Cluster-14369.116620	-3.66285	0.00470916	0.0236229	hypothetical protein AQUCO_00400808v1 [Aquilegia coerulea]	PREDICTED: Nelumbo nucifera actin-related protein 2/3 complex subunit 2A (LOC104599825), transcript variant X2, mRNA	Actin-related protein 2/3 complex subunit 2A OS=Arabidopsis thaliana OX=3702 GN=ARPC2A PE=1 SV=1	Arp2/3	cellular component assembly//regulation of organelle organization//protein-containing complex subunit organization//actin cytoskeleton organization//regulation of cellular component organization//regulation of actin polymerization or depolymerization//Arp2/3 complex-mediated actin nucleation//cellular protein-containing complex assembly//regulation of biological process//cellular component organi…	--	actin cytoskeleton//cell part//intracellular organelle//non-membrane-bounded organelle//cytoskeleton//cytoskeletal part//Arp2/3 protein complex//protein-containing complex//intracellular non-membrane-bounded organelle//cell//intracellular//intracellular organelle part//organelle//intracellular part//organelle part	Q8LGI3
Cluster-14369.116632	-3.01398	0.00355316	0.0191132	PREDICTED: cytochrome P450 734A6-like [Musa acuminata subsp. malaccensis]	PREDICTED: Phoenix dactylifera cytochrome P450 734A6-like (LOC103705448), mRNA	Cytochrome P450 734A6 OS=Oryza sativa subsp. japonica OX=39947 GN=CYP734A6 PE=2 SV=1	Cytochrome P450	metabolic process//oxidation-reduction process	heme binding//catalytic activity//cofactor binding//binding//heterocyclic compound binding//oxidoreductase activity//cation binding//transition metal ion binding//tetrapyrrole binding//organic cyclic compound binding//oxidoreductase activity, acting on paired donors, with incorporation or reduction of molecular oxygen//ion binding//iron ion binding//metal ion binding	--	B9X287
Cluster-14369.116634	-2.52114	0.00786949	0.0344534	--	--	--	--	--	--	--	NA
Cluster-14369.116689	-1.35421	0.00359145	0.0192734	PREDICTED: peroxisomal acyl-coenzyme A oxidase 1-like [Nelumbo nucifera]	PREDICTED: Phoenix dactylifera peroxisomal acyl-coenzyme A oxidase 1-like (LOC103695605), mRNA	Peroxisomal acyl-coenzyme A oxidase 1 OS=Arabidopsis thaliana OX=3702 GN=ACX1 PE=1 SV=1	Acyl-CoA oxidase//Acyl-coenzyme A oxidase N-terminal	lipid oxidation//fatty acid metabolic process//fatty acid beta-oxidation//carboxylic acid metabolic process//cellular catabolic process//small molecule metabolic process//small molecule catabolic process//cellular lipid catabolic process//organic substance catabolic process//catabolic process//lipid catabolic process//organic substance metabolic process//lipid metabolic process//cellular process/…	oxidoreductase activity//oxidoreductase activity, acting on the CH-CH group of donors//catalytic activity//oxidoreductase activity, acting on the CH-CH group of donors, oxygen as acceptor//acyl-CoA oxidase activity	microbody//intracellular organelle//membrane-bounded organelle//organelle//cytoplasm//cell//peroxisome//intracellular membrane-bounded organelle//cell part//intracellular//cytoplasmic part//intracellular part	O65202
Cluster-14369.116726	-0.993794	0.0116943	0.0460166	--	--	--	--	--	--	--	NA
Cluster-14369.116739	0.885442	0.0088405	0.0375253	TatD family [Macleaya cordata]	PREDICTED: Tarenaya hassleriana uncharacterized metal-dependent hydrolase YabD (LOC104802900), mRNA	Uncharacterized metal-dependent hydrolase YabD OS=Bacillus subtilis (strain 168) OX=224308 GN=yabD PE=3 SV=1	TatD	--	catalytic activity//hydrolase activity, acting on ester bonds//hydrolase activity	--	P37545
Cluster-14369.116748	-2.24917	0.0107334	0.043227	--	--	TITAN-like protein OS=Arabidopsis thaliana OX=3702 GN=TTL PE=2 SV=1	Coiled	--	--	--	F4JRR5
Cluster-14369.116753	-1.0278	0.00920693	0.0386721	two-component response regulator ARR14-like [Asparagus officinalis] >gi|1150708081|ref|XP_020264730.1| two-component response regulator ARR14-like [Asparagus officinalis] >gi|1150708083|ref|XP_020264731.1| two-component response regulator ARR14-like [Asparagus officinalis]	--	Two-component response regulator ORR23 OS=Oryza sativa subsp. indica OX=39946 GN=RR23 PE=3 SV=1	Myb-like DNA-binding domain//Response regulator receiver domain	cellular response to stimulus//phosphorelay signal transduction system//response to stimulus//cellular process//regulation of cellular process//biological regulation//signal transduction//cell communication//signaling//intracellular signal transduction//regulation of biological process	--	--	B8AEH1
Cluster-14369.116767	2.21682	0.00746217	0.0331574	PREDICTED: LOW QUALITY PROTEIN: clathrin interactor EPSIN 2-like [Phoenix dactylifera]	PREDICTED: Asparagus officinalis clathrin interactor EPSIN 2 (LOC109848095), mRNA	Clathrin interactor EPSIN 2 OS=Arabidopsis thaliana OX=3702 GN=EPSIN2 PE=1 SV=1	ENTH	--	--	--	Q67YI9
Cluster-14369.116823	-2.69173	0.0083321	0.0359185	--	PREDICTED: Prunus avium uncharacterized LOC110753415 (LOC110753415), transcript variant X2, mRNA	Glutaredoxin OS=Pseudomonas aeruginosa (strain ATCC 15692 / DSM 22644 / CIP 104116 / JCM 14847 / LMG 12228 / 1C / PRS 101 / PAO1) OX=208964 GN=grx PE=3 SV=1	Glutaredoxin//Protein	cellular homeostasis//regulation of biological quality//cellular process//regulation of cellular process//homeostatic process//biological regulation//cell redox homeostasis//regulation of biological process	disulfide oxidoreductase activity//catalytic activity//oxidoreductase activity, acting on a sulfur group of donors//oxidoreductase activity//protein disulfide oxidoreductase activity//electron transfer activity	--	Q9HU55
Cluster-14369.116828	1.01576	0.00390468	0.0204855	PREDICTED: uncharacterized protein LOC105058381 isoform X2 [Elaeis guineensis]	PREDICTED: Elaeis guineensis uncharacterized LOC105033013 (LOC105033013), transcript variant X4, mRNA	Vacuolar membrane-associated protein iml1 OS=Emericella nidulans (strain FGSC A4 / ATCC 38163 / CBS 112.46 / NRRL 194 / M139) OX=227321 GN=iml1 PE=3 SV=1	Domain found in Dishevelled, Egl-10, and Pleckstrin (DEP)//Glutaredoxin//Protein of unknown function, DUF547	cellular homeostasis//cellular process//regulation of cellular process//homeostatic process//signaling//signal transduction//cell communication//intracellular signal transduction//cell redox homeostasis//cellular response to stimulus//regulation of biological quality//response to stimulus//regulation of biological process//biological regulation	catalytic activity//electron transfer activity//oxidoreductase activity, acting on a sulfur group of donors//oxidoreductase activity//protein disulfide oxidoreductase activity//disulfide oxidoreductase activity	--	Q5AW24
Cluster-14369.116849	-3.58045	0.00758924	0.0335671	PREDICTED: uncharacterized protein LOC105046722 isoform X1 [Elaeis guineensis]	PREDICTED: Manihot esculenta polyglutamine-binding protein 1 (LOC110623411), transcript variant X2, mRNA	--	--	--	--	--	NA
Cluster-14369.116854	-3.07244	0.00678685	0.0309647	--	--	--	--	--	--	--	NA
Cluster-14369.116857	-2.8345	0.00459692	0.0231856	--	--	--	--	--	--	--	NA
Cluster-14369.116874	-2.85405	0.00746661	0.0331734	PREDICTED: DAR GTPase 2, mitochondrial isoform X1 [Elaeis guineensis]	PREDICTED: Musa acuminata subsp. malaccensis DAR GTPase 2, mitochondrial (LOC103971741), transcript variant X2, mRNA	DAR GTPase 2, mitochondrial OS=Arabidopsis thaliana OX=3702 GN=DGP2 PE=3 SV=1	50S ribosome-binding GTPase	--	purine ribonucleoside triphosphate binding//small molecule binding//binding//nucleotide binding//heterocyclic compound binding//nucleoside phosphate binding//nucleoside binding//anion binding//guanyl ribonucleotide binding//carbohydrate derivative binding//organic cyclic compound binding//ion binding//guanyl nucleotide binding//purine nucleoside binding//ribonucleoside binding//purine ribonucleot…	--	O82497
Cluster-14369.116895	-1.26536	0.00743733	0.0330738	--	PREDICTED: Asparagus officinalis probable homogentisate phytyltransferase 2, chloroplastic (LOC109833364), mRNA	Probable homogentisate phytyltransferase 2, chloroplastic OS=Oryza sativa subsp. japonica OX=39947 GN=HPT2 PE=3 SV=2	UbiA	--	transferase activity, transferring alkyl or aryl (other than methyl) groups//transferase activity//catalytic activity	membrane part//integral component of membrane//membrane//intrinsic component of membrane	Q0D576
Cluster-14369.11692	2.41305	0.000932814	0.00690846	PREDICTED: ABC transporter C family member 10-like [Phoenix dactylifera]	PREDICTED: Phoenix dactylifera ABC transporter C family member 10-like (LOC103710863), mRNA	ABC transporter C family member 10 OS=Arabidopsis thaliana OX=3702 GN=ABCC10 PE=2 SV=2	ABC transporter	--	hydrolase activity//purine ribonucleoside triphosphate binding//nucleoside-triphosphatase activity//drug binding//small molecule binding//catalytic activity//binding//ATPase activity//nucleotide binding//heterocyclic compound binding//nucleoside phosphate binding//anion binding//hydrolase activity, acting on acid anhydrides, in phosphorus-containing anhydrides//adenyl nucleotide binding//carbohyd…	--	Q9LYS2
Cluster-14369.116920	-3.69536	0.00104435	0.00752603	--	--	--	--	--	--	--	NA
Cluster-14369.116932	0.798419	0.00461374	0.0232463	PREDICTED: eukaryotic translation initiation factor 3 subunit J isoform X2 [Elaeis guineensis]	PREDICTED: Elaeis guineensis eukaryotic translation initiation factor 3 subunit J (LOC105053704), transcript variant X7, mRNA	Eukaryotic translation initiation factor 3 subunit J-A OS=Danio rerio OX=7955 GN=eif3ja PE=1 SV=1	Translation	--	organic cyclic compound binding//translation factor activity, RNA binding//binding//nucleic acid binding//translation initiation factor activity//heterocyclic compound binding//RNA binding	cytoplasm//protein-containing complex//cell part//cell//intracellular//cytoplasmic part//intracellular part//eukaryotic translation initiation factor 3 complex	Q7SXU0
Cluster-14369.116940	1.17735	0.00159093	0.0103805	--	--	--	--	--	--	--	NA
Cluster-14369.116955	0.955574	0.000792102	0.00612495	PREDICTED: protein YLS9 [Elaeis guineensis]	--	NDR1/HIN1-like protein 10 OS=Arabidopsis thaliana OX=3702 GN=NHL10 PE=2 SV=1	Late embryogenesis abundant protein	--	--	--	Q9SJ52
Cluster-14369.116963	-2.48601	0.00860908	0.0368208	PREDICTED: uncharacterized protein LOC103704387 isoform X2 [Phoenix dactylifera]	--	--	--	--	--	--	NA
Cluster-14369.116977	-4.05798	0.00248742	0.0145435	--	--	LINE-1 retrotransposable element ORF2 protein OS=Mus musculus OX=10090 GN=Pol PE=1 SV=2	zinc-binding//Zinc//Reverse//Domain	--	--	--	P11369
Cluster-14369.116982	0.85159	0.00997182	0.0410359	--	PREDICTED: Elaeis guineensis UPF0160 protein C694.04c (LOC105043467), mRNA	UPF0160 protein MYG1, mitochondrial OS=Mus musculus OX=10090 GN=Myg1 PE=1 SV=1	Uncharacterised	--	--	--	Q9JK81
Cluster-14369.116993	3.50021	0.00771845	0.0339761	hypothetical protein AXF42_Ash004360 [Apostasia shenzhenica]	PREDICTED: Vitis vinifera uncharacterized LOC100241214 (LOC100241214), mRNA	--	--	--	--	--	NA
Cluster-14369.116994	2.21615	0.0100551	0.0412688	--	--	--	--	--	--	--	NA
Cluster-14369.116996	2.10818	6.3e-05	0.000865156	--	--	--	--	--	--	--	NA
Cluster-14369.117027	-1.61301	4.27e-06	9.85e-05	--	PREDICTED: Phoenix dactylifera cytochrome P450 734A6-like (LOC103705448), mRNA	Cytochrome P450 734A6 OS=Oryza sativa subsp. japonica OX=39947 GN=CYP734A6 PE=2 SV=1	Cytochrome	metabolic process//oxidation-reduction process	heme binding//catalytic activity//cofactor binding//binding//heterocyclic compound binding//oxidoreductase activity//cation binding//transition metal ion binding//tetrapyrrole binding//organic cyclic compound binding//oxidoreductase activity, acting on paired donors, with incorporation or reduction of molecular oxygen//ion binding//iron ion binding//metal ion binding	--	B9X287
Cluster-14369.117038	-2.65631	1.22e-09	9.51e-08	thiosulfate sulfurtransferase 16, chloroplastic [Helianthus annuus] >gi|1191641322|gb|OTF93324.1| putative rhodanese/Cell cycle control phosphatase superfamily protein [Helianthus annuus]	--	Rhodanese-like domain-containing protein 15, chloroplastic OS=Arabidopsis thaliana OX=3702 GN=STR15 PE=2 SV=1	--	--	--	--	Q38853
Cluster-14369.117039	-1.35321	0.000543602	0.00459244	thiosulfate sulfurtransferase 16, chloroplastic-like isoform X2 [Ananas comosus]	--	Senescence-associated protein DIN1 OS=Raphanus sativus OX=3726 GN=DIN1 PE=2 SV=1	--	--	--	--	P27626
Cluster-14369.117049	-1.57535	0.00913624	0.038463	--	--	--	--	--	--	--	NA
Cluster-14369.117058	-2.12636	0.000193314	0.00208987	--	--	--	--	--	--	--	NA
Cluster-14369.117100	-4.52341	0.000721372	0.00569369	PREDICTED: cyclin-J18-like [Elaeis guineensis]	--	Cyclin-J18-like OS=Oryza sativa subsp. japonica OX=39947 GN=Os03g0237900 PE=3 SV=2	--	--	--	--	Q0DTM7
Cluster-14369.117112	-0.946874	0.00450457	0.0228236	BnaA07g28340D [Brassica napus]	PREDICTED: Phoenix dactylifera SNF1-related protein kinase regulatory subunit gamma-1-like (LOC103724143), mRNA	SNF1-related protein kinase regulatory subunit gamma-1-like OS=Arabidopsis thaliana OX=3702 GN=CBSCBS2 PE=1 SV=1	CBS	--	--	--	Q9CAR3
Cluster-14369.117119	-2.25047	7.24e-07	2.29e-05	uncharacterized protein LOC107621404 [Arachis ipaensis]	--	--	--	--	--	--	NA
Cluster-14369.11714	-2.66435	0.0127478	0.0490357	--	--	--	--	--	--	--	NA
Cluster-14369.117168	-2.69824	0.00126951	0.00873451	--	--	--	--	--	--	--	NA
Cluster-14369.117180	-1.11244	0.0117574	0.0462136	--	--	--	--	--	--	--	NA
Cluster-14369.117185	-2.91042	0.0121505	0.0473763	--	--	--	--	--	--	--	NA
Cluster-14369.117199	3.52873	0.0102071	0.0417366	--	--	--	--	--	--	--	NA
Cluster-14369.117207	-1.63087	0.00546196	0.0264013	--	--	--	--	--	--	--	NA
Cluster-14369.117218	-2.71722	0.00988545	0.0407722	--	--	--	--	--	--	--	NA
Cluster-14369.117286	-0.830482	0.00742947	0.033053	PREDICTED: uncharacterized protein LOC105036676 [Elaeis guineensis]	PREDICTED: Elaeis guineensis uncharacterized LOC105036676 (LOC105036676), mRNA	Erythroid differentiation-related factor 1 OS=Mus musculus OX=10090 GN=Edrf1 PE=1 SV=1	--	--	--	--	Q6GQV7
Cluster-14369.117329	-2.55068	0.00905123	0.0381889	--	PREDICTED: Camelina sativa 60S ribosomal protein L36-2-like (LOC104792549), mRNA	--	Ribosomal	primary metabolic process//cellular biosynthetic process//cellular macromolecule biosynthetic process//organic substance biosynthetic process//cellular macromolecule metabolic process//peptide biosynthetic process//organic substance metabolic process//gene expression//cellular protein metabolic process//cellular process//biosynthetic process//macromolecule biosynthetic process//metabolic process/…	structural molecule activity//structural constituent of ribosome	ribonucleoprotein complex//intracellular non-membrane-bounded organelle//intracellular organelle//non-membrane-bounded organelle//cell//intracellular//organelle//cytoplasm//protein-containing complex//ribosome//cell part//cytoplasmic part//intracellular part	NA
Cluster-14369.117335	-4.66319	0.00107792	0.00771146	PREDICTED: laccase-3 [Musa acuminata subsp. malaccensis]	PREDICTED: Elaeis guineensis laccase-3-like (LOC105052250), mRNA	Laccase-3 OS=Oryza sativa subsp. japonica OX=39947 GN=LAC3 PE=2 SV=1	Multicopper//Multicopper//Multicopper	metabolic process//oxidation-reduction process	cation binding//metal ion binding//transition metal ion binding//ion binding//catalytic activity//binding//copper ion binding//oxidoreductase activity	--	Q941X2
Cluster-14369.117413	1.59799	0.000409844	0.00371231	hypothetical protein MANES_11G114500 [Manihot esculenta]	--	Vesicle transport protein GOT1 OS=Arabidopsis thaliana OX=3702 GN=GOT1 PE=1 SV=1	Got1/Sft2-like	transport//localization//establishment of localization//vesicle-mediated transport	--	--	Q6NMM1
Cluster-14369.117419	-2.73545	0.00442395	0.022534	PREDICTED: DDB1- and CUL4-associated factor 8 isoform X2 [Musa acuminata subsp. malaccensis]	--	DDB1- and CUL4-associated factor 8 OS=Homo sapiens OX=9606 GN=DCAF8 PE=1 SV=1	WD	--	binding//protein binding	--	Q5TAQ9
Cluster-14369.117420	-1.77158	0.00223706	0.0134186	--	--	DDB1- and CUL4-associated factor 8 OS=Homo sapiens OX=9606 GN=DCAF8 PE=1 SV=1	WD	--	binding//protein binding	--	Q5TAQ9
Cluster-14369.117424	-1.38082	0.000364561	0.0033997	--	--	DDB1- and CUL4-associated factor 8 OS=Homo sapiens OX=9606 GN=DCAF8 PE=1 SV=1	WD	--	binding//protein binding	--	Q5TAQ9
Cluster-14369.11743	-1.99203	0.00450643	0.0228321	ADP-ribosylation factor 3 [Phalaenopsis equestris]	PREDICTED: Elaeis guineensis ADP-ribosylation factor 1 (LOC105039247), transcript variant X1, mRNA	ADP-ribosylation factor 3 OS=Arabidopsis thaliana OX=3702 GN=ARF3 PE=1 SV=2	ADP-ribosylation factor family	--	purine ribonucleoside triphosphate binding//small molecule binding//binding//nucleotide binding//heterocyclic compound binding//nucleoside phosphate binding//nucleoside binding//anion binding//guanyl ribonucleotide binding//carbohydrate derivative binding//organic cyclic compound binding//ion binding//guanyl nucleotide binding//purine nucleoside binding//ribonucleoside binding//purine ribonucleot…	--	P40940
Cluster-14369.117472	1.40355	0.00284417	0.0161048	PREDICTED: putative UDP-glucuronate:xylan alpha-glucuronosyltransferase 3 isoform X2 [Phoenix dactylifera]	PREDICTED: Phoenix dactylifera UDP-glucuronate:xylan alpha-glucuronosyltransferase 1-like (LOC103717181), mRNA	Putative UDP-glucuronate:xylan alpha-glucuronosyltransferase 3 OS=Arabidopsis thaliana OX=3702 GN=GUX3 PE=2 SV=1	Nucleotide-diphospho-sugar transferase//Glycosyl transferase family 8	--	catalytic activity//transferase activity//transferase activity, transferring glycosyl groups	--	Q8W4A7
Cluster-14369.117473	1.86553	0.00321963	0.0177007	PREDICTED: putative UDP-glucuronate:xylan alpha-glucuronosyltransferase 3 isoform X1 [Elaeis guineensis]	PREDICTED: Elaeis guineensis putative UDP-glucuronate:xylan alpha-glucuronosyltransferase 3 (LOC105051738), mRNA	Putative UDP-glucuronate:xylan alpha-glucuronosyltransferase 3 OS=Arabidopsis thaliana OX=3702 GN=GUX3 PE=2 SV=1	Glycosyl	--	catalytic activity//transferase activity//transferase activity, transferring glycosyl groups	--	Q8W4A7
Cluster-14369.11750	-1.61359	0.00981704	0.0405763	ADP-ribosylation factor 3 [Phalaenopsis equestris]	PREDICTED: Ananas comosus ADP-ribosylation factor 3 (LOC109720500), mRNA	ADP-ribosylation factor 1 OS=Brassica rapa subsp. pekinensis OX=51351 GN=ARF1 PE=2 SV=3	ADP-ribosylation	--	purine ribonucleoside triphosphate binding//small molecule binding//binding//nucleotide binding//heterocyclic compound binding//nucleoside phosphate binding//nucleoside binding//anion binding//guanyl ribonucleotide binding//carbohydrate derivative binding//organic cyclic compound binding//ion binding//guanyl nucleotide binding//purine nucleoside binding//ribonucleoside binding//purine ribonucleot…	--	Q96361
Cluster-14369.117505	-3.64859	0.000778101	0.00604075	hypothetical protein HannXRQ_Chr12g0380661 [Helianthus annuus]	PREDICTED: Musa acuminata subsp. malaccensis ubinuclein-1 (LOC103995683), mRNA	Ubinuclein-1 OS=Arabidopsis thaliana OX=3702 GN=UBN1 PE=1 SV=1	--	--	--	--	Q8RX78
Cluster-14369.117510	-0.906308	0.0110326	0.0441179	PREDICTED: LOW QUALITY PROTEIN: ubinuclein-1 [Elaeis guineensis]	--	Ubinuclein-1 OS=Arabidopsis thaliana OX=3702 GN=UBN1 PE=1 SV=1	--	--	--	--	Q8RX78
Cluster-14369.117513	-3.75223	0.000587441	0.00487303	CBS domain-containing protein CBSX1, chloroplastic-like [Dendrobium catenatum]	PREDICTED: Theobroma cacao CBS domain-containing protein CBSX1, chloroplastic (LOC18611174), mRNA	CBS domain-containing protein CBSX1, chloroplastic OS=Arabidopsis thaliana OX=3702 GN=CBSX1 PE=1 SV=2	CBS	--	--	--	O23193
Cluster-14369.117528	1.98077	8.03e-05	0.0010475	hypothetical protein COLO4_12024 [Corchorus olitorius]	PREDICTED: Citrus sinensis serine/threonine-protein kinase SAPK2 (LOC102622831), transcript variant X2, mRNA	Serine/threonine-protein kinase SAPK2 OS=Oryza sativa subsp. indica OX=39946 GN=SAPK2 PE=2 SV=2	Protein tyrosine kinase//Protein kinase domain	phosphorylation//nitrogen compound metabolic process//cellular protein metabolic process//cellular macromolecule metabolic process//organic substance metabolic process//protein phosphorylation//cellular process//cellular protein modification process//macromolecule modification//protein modification process//metabolic process//primary metabolic process//organonitrogen compound metabolic process//p…	purine ribonucleoside triphosphate binding//drug binding//binding//nucleotide binding//heterocyclic compound binding//nucleoside phosphate binding//anion binding//ion binding//transferase activity//protein kinase activity//purine nucleotide binding//ATP binding//kinase activity//catalytic activity, acting on a protein//small molecule binding//catalytic activity//adenyl nucleotide binding//transfe…	--	A2YNT8
Cluster-14369.117536	-1.66325	0.000822592	0.00629484	--	--	Methyltransferase-like protein 5 OS=Homo sapiens OX=9606 GN=METTL5 PE=1 SV=1	Ribosomal	--	--	--	Q9NRN9
Cluster-14369.117539	1.49187	3.01e-07	1.09e-05	PREDICTED: uncharacterized membrane protein At3g27390-like isoform X4 [Elaeis guineensis]	PREDICTED: Chenopodium quinoa uncharacterized membrane protein At3g27390-like (LOC110692712), mRNA	Uncharacterized membrane protein At3g27390 OS=Arabidopsis thaliana OX=3702 GN=At3g27390 PE=1 SV=2	--	--	--	--	Q8GUM4
Cluster-14369.117542	1.13414	0.00291595	0.0164123	--	PREDICTED: Chenopodium quinoa uncharacterized membrane protein At3g27390-like (LOC110692712), mRNA	Uncharacterized membrane protein At3g27390 OS=Arabidopsis thaliana OX=3702 GN=At3g27390 PE=1 SV=2	--	--	--	--	Q8GUM4
Cluster-14369.117587	-3.93362	1.02e-05	0.000198139	putative glycosyl transferase, family 31 [Helianthus annuus]	PREDICTED: Olea europaea var. sylvestris probable beta-1,3-galactosyltransferase 14 (LOC111402548), mRNA	Probable beta-1,3-galactosyltransferase 14 OS=Arabidopsis thaliana OX=3702 GN=B3GALT14 PE=2 SV=1	Galactosyltransferase	cellular biosynthetic process//nitrogen compound metabolic process//cellular macromolecule biosynthetic process//glycoprotein metabolic process//glycoprotein biosynthetic process//cellular protein metabolic process//cellular macromolecule metabolic process//organic substance metabolic process//organic substance biosynthetic process//cellular process//glycosylation//cellular protein modification p…	galactosyltransferase activity//transferase activity//catalytic activity//transferase activity, transferring glycosyl groups//transferase activity, transferring hexosyl groups	membrane	Q8L7M1
Cluster-14369.11759	4.79479	0.000584035	0.00485134	PREDICTED: pentatricopeptide repeat-containing protein At3g49740 [Phoenix dactylifera]	PREDICTED: Aegilops tauschii subsp. tauschii pentatricopeptide repeat-containing protein At2g22410, mitochondrial (LOC109770564), mRNA	Pentatricopeptide repeat-containing protein At3g49740 OS=Arabidopsis thaliana OX=3702 GN=PCMP-E84 PE=2 SV=1	Pentatricopeptide repeat domain//PPR repeat//PPR repeat family	--	--	--	Q9M2Y4
Cluster-14369.117592	-2.0822	0.00893591	0.0378311	PREDICTED: charged multivesicular body protein 5-like [Juglans regia]	--	Vacuolar protein sorting-associated protein 60.1 OS=Arabidopsis thaliana OX=3702 GN=VPS60-1 PE=1 SV=1	--	--	--	--	Q9LPN5
Cluster-14369.117649	-2.7608	0.00153822	0.0101114	DEAD-box ATP-dependent RNA helicase 20 [Sesamum indicum]	Picea glauca clone GQ03505_N14 mRNA sequence	ATP-dependent RNA helicase DBP2 OS=Candida glabrata (strain ATCC 2001 / CBS 138 / JCM 3761 / NBRC 0622 / NRRL Y-65) OX=284593 GN=DBP2 PE=3 SV=1	DEAD/DEAH	--	purine ribonucleoside triphosphate binding//drug binding//small molecule binding//binding//nucleic acid binding//nucleotide binding//heterocyclic compound binding//nucleoside phosphate binding//anion binding//adenyl nucleotide binding//carbohydrate derivative binding//organic cyclic compound binding//ion binding//adenyl ribonucleotide binding//ribonucleotide binding//purine ribonucleotide binding…	--	Q6FLF3
Cluster-14369.117675	-3.12838	0.00131718	0.00897373	PREDICTED: putative methyltransferase NSUN6 [Elaeis guineensis]	PREDICTED: Elaeis guineensis putative methyltransferase NSUN6 (LOC105043751), transcript variant X2, misc_RNA	Putative methyltransferase NSUN6 OS=Mus musculus OX=10090 GN=Nsun6 PE=2 SV=2	PUA domain//16S rRNA methyltransferase RsmB/F	--	organic cyclic compound binding//catalytic activity//transferase activity//transferase activity, transferring one-carbon groups//RNA binding//nucleic acid binding//methyltransferase activity//heterocyclic compound binding//binding	--	Q7TS68
Cluster-14369.117683	-3.23404	0.00347653	0.0187797	PREDICTED: putative methyltransferase NSUN6 isoform X1 [Phoenix dactylifera]	PREDICTED: Elaeis guineensis putative methyltransferase NSUN6 (LOC105043751), transcript variant X2, misc_RNA	Putative methyltransferase NSUN6 OS=Mus musculus OX=10090 GN=Nsun6 PE=2 SV=2	16S	--	catalytic activity//transferase activity//transferase activity, transferring one-carbon groups//methyltransferase activity	--	Q7TS68
Cluster-14369.117701	1.18211	0.00853549	0.0365706	--	PREDICTED: Musa acuminata subsp. malaccensis probable transcription factor At5g28040 (LOC103986264), mRNA	Probable transcription factor At5g28040 OS=Arabidopsis thaliana OX=3702 GN=At5g28040 PE=1 SV=1	--	--	--	--	F4K5T4
Cluster-14369.117749	-2.52205	0.0105547	0.0427304	glycerol-3-phosphate 2-O-acyltransferase 4-like [Quercus suber] >gi|1336368072|gb|POE97126.1| glycerol-3-phosphate 2-o-acyltransferase 4 [Quercus suber]	--	Glycerol-3-phosphate 2-O-acyltransferase 6 OS=Arabidopsis thaliana OX=3702 GN=GPAT6 PE=1 SV=1	--	--	--	--	O80437
Cluster-14369.117755	-1.68903	0.0115043	0.0454749	PREDICTED: uncharacterized protein LOC103708273 isoform X2 [Phoenix dactylifera]	PREDICTED: Ananas comosus uncharacterized LOC109706590 (LOC109706590), transcript variant X2, mRNA	--	--	--	--	--	NA
Cluster-14369.117781	-3.11377	0.00105928	0.00760897	pyridoxine/pyridoxamine 5'-phosphate oxidase 1, chloroplastic isoform X1 [Oryza sativa Japonica Group] >gi|78708413|gb|ABB47388.1| pyridoxamine 5'-phosphate oxidase, putative, expressed [Oryza sativa Japonica Group] >gi|113639086|dbj|BAF26391.1| Os10g0377800 [Oryza sativa Japonica Group] >gi|937935692|dbj|BAT10606.1| Os10g0377800 [Oryza sativa Japonica Group]	PREDICTED: Phoenix dactylifera pyridoxine/pyridoxamine 5'-phosphate oxidase 1, chloroplastic (LOC103701790), mRNA	Pyridoxine/pyridoxamine 5'-phosphate oxidase 1, chloroplastic OS=Arabidopsis thaliana OX=3702 GN=PPOX1 PE=1 SV=1	Pyridoxine//Pyridoxamine	--	--	--	Q9LTX3
Cluster-14369.117816	-4.20658	3.89e-05	0.000588377	PREDICTED: ribonuclease II, chloroplastic/mitochondrial [Elaeis guineensis]	PREDICTED: Oryza sativa Japonica Group ribonuclease II, chloroplastic/mitochondrial (LOC4327498), mRNA	Ribonuclease II, chloroplastic/mitochondrial OS=Arabidopsis thaliana OX=3702 GN=RNR1 PE=2 SV=1	RNB	--	hydrolase activity//catalytic activity, acting on RNA//nuclease activity//organic cyclic compound binding//ribonuclease activity//hydrolase activity, acting on ester bonds//catalytic activity//RNA binding//nucleic acid binding//heterocyclic compound binding//binding	--	Q6NQJ6
Cluster-14369.117872	1.86945	0.00324309	0.0178019	--	Nicotina tabacum mRNA for caffeoyl-CoA O-methyltransferase 5, CCoAOMT-5 gene	Caffeoyl-CoA O-methyltransferase OS=Populus tremuloides OX=3693 PE=2 SV=1	O-methyltransferase	--	catalytic activity//transferase activity//O-methyltransferase activity//transferase activity, transferring one-carbon groups//methyltransferase activity	--	Q43095
Cluster-14369.117882	-3.65372	0.00130385	0.00890919	--	--	--	--	--	--	--	NA
Cluster-14369.11789	-3.1337	0.0005886	0.00487984	uncharacterized protein LOC109716078, partial [Ananas comosus]	--	LINE-1 reverse transcriptase homolog OS=Nycticebus coucang OX=9470 PE=3 SV=1	--	--	--	--	P08548
Cluster-14369.117947	-3.62902	0.000632674	0.00515428	hypothetical protein AQUCO_00200130v1 [Aquilegia coerulea]	PREDICTED: Phoenix dactylifera phosphatidylinositol 3-kinase, root isoform-like (LOC103711530), transcript variant X3, mRNA	Phosphatidylinositol 3-kinase, root isoform OS=Glycine max OX=3847 PE=2 SV=1	Phosphoinositide	--	--	--	P42347
Cluster-14369.117953	-2.16671	0.00430606	0.022083	PREDICTED: putative disease resistance protein RGA1 [Elaeis guineensis]	--	Putative disease resistance protein RGA3 OS=Solanum bulbocastanum OX=147425 GN=RGA3 PE=2 SV=2	--	--	--	--	Q7XA40
Cluster-14369.11798	-2.61668	0.00716957	0.0322199	Ty3/gypsy retrotransposon protein [Trifolium pratense]	--	Transposon Ty3-G Gag-Pol polyprotein OS=Saccharomyces cerevisiae (strain ATCC 204508 / S288c) OX=559292 GN=TY3B-G PE=1 SV=3	Aspartyl protease//Retroviral aspartyl protease//gag-polyprotein putative aspartyl protease	--	--	--	Q99315
Cluster-14369.118001	1.44211	0.00185217	0.0116297	bifunctional pinoresinol-lariciresinol reductase 2-like [Asparagus officinalis] >gi|1141988552|gb|ONK69773.1| uncharacterized protein A4U43_C05F26570 [Asparagus officinalis]	Triticum aestivum partial mRNA for profilin (clone TaPRO3)	Bifunctional pinoresinol-lariciresinol reductase 2 OS=Thuja plicata OX=3316 GN=PLR_Tp2 PE=1 SV=1	Profilin//NAD(P)H-binding//NmrA-like	--	--	--	Q9LD13
Cluster-14369.118020	-6.07148	2.58e-05	0.000424518	U-box domain-containing protein 27 [Apostasia shenzhenica]	Oryza sativa Indica Group cultivar Shuhui498 chromosome 4 sequence	U-box domain-containing protein 27 OS=Arabidopsis thaliana OX=3702 GN=PUB27 PE=2 SV=1	--	--	--	--	Q9FLF4
Cluster-14369.118043	-2.93667	0.000497545	0.00429653	--	--	--	--	--	--	--	NA
Cluster-14369.118051	-1.19834	0.00179609	0.0113671	--	PREDICTED: Asparagus officinalis uncharacterized mitochondrial protein AtMg00810-like (LOC109846342), mRNA	Retrovirus-related Pol polyprotein from transposon RE2 OS=Arabidopsis thaliana OX=3702 GN=RE2 PE=4 SV=1	Reverse	--	--	--	Q9ZT94
Cluster-14369.118101	-2.5629	0.0127278	0.0489877	--	Orchis italica C-class MADS-box-like protein (AG) gene, complete cds	MADS-box transcription factor 3 OS=Oryza sativa subsp. japonica OX=39947 GN=MADS3 PE=2 SV=1	--	--	--	--	Q40704
Cluster-14369.118131	-0.830162	0.0031027	0.017204	PREDICTED: translation factor GUF1 homolog, chloroplastic isoform X2 [Elaeis guineensis]	PREDICTED: Elaeis guineensis translation factor GUF1 homolog, chloroplastic (LOC105032953), transcript variant X2, mRNA	Translation factor GUF1 homolog, chloroplastic OS=Vitis vinifera OX=29760 GN=VITISV_013255 PE=3 SV=1	Elongation//Elongation//GTP-binding//Elongation	--	hydrolase activity//purine ribonucleoside triphosphate binding//guanyl nucleotide binding//GTPase activity//nucleoside-triphosphatase activity//small molecule binding//catalytic activity//binding//nucleotide binding//heterocyclic compound binding//nucleoside phosphate binding//nucleoside binding//anion binding//hydrolase activity, acting on acid anhydrides, in phosphorus-containing anhydrides//gu…	--	A5B4D2
Cluster-14369.118148	1.96992	0.00159463	0.0103987	PREDICTED: wall-associated receptor kinase-like 14 [Elaeis guineensis]	PREDICTED: Ananas comosus wall-associated receptor kinase-like 14 (LOC109721397), mRNA	Wall-associated receptor kinase-like 14 OS=Arabidopsis thaliana OX=3702 GN=WAKL14 PE=2 SV=2	EGF//Protein//Protein	phosphorylation//nitrogen compound metabolic process//cellular protein metabolic process//cellular macromolecule metabolic process//organic substance metabolic process//protein phosphorylation//cellular process//cellular protein modification process//macromolecule modification//protein modification process//metabolic process//primary metabolic process//organonitrogen compound metabolic process//p…	purine ribonucleoside triphosphate binding//drug binding//binding//nucleotide binding//heterocyclic compound binding//nucleoside phosphate binding//anion binding//ion binding//transferase activity//protein kinase activity//purine nucleotide binding//ATP binding//kinase activity//catalytic activity, acting on a protein//small molecule binding//catalytic activity//adenyl nucleotide binding//transfe…	--	Q8RY67
Cluster-14369.118149	2.02281	0.000702771	0.00558777	PREDICTED: wall-associated receptor kinase-like 14 [Elaeis guineensis]	PREDICTED: Ananas comosus wall-associated receptor kinase-like 14 (LOC109721397), mRNA	Wall-associated receptor kinase-like 14 OS=Arabidopsis thaliana OX=3702 GN=WAKL14 PE=2 SV=2	EGF//Protein//Protein	phosphorylation//nitrogen compound metabolic process//cellular protein metabolic process//cellular macromolecule metabolic process//organic substance metabolic process//protein phosphorylation//cellular process//cellular protein modification process//macromolecule modification//protein modification process//metabolic process//primary metabolic process//organonitrogen compound metabolic process//p…	purine ribonucleoside triphosphate binding//drug binding//binding//nucleotide binding//heterocyclic compound binding//nucleoside phosphate binding//anion binding//ion binding//transferase activity//protein kinase activity//purine nucleotide binding//ATP binding//kinase activity//catalytic activity, acting on a protein//small molecule binding//catalytic activity//adenyl nucleotide binding//transfe…	--	Q8RY67
Cluster-14369.118154	-3.13968	0.00120202	0.00838206	hypothetical protein JCGZ_01305 [Jatropha curcas]	--	Syntaxin-31 OS=Arabidopsis thaliana OX=3702 GN=SYP31 PE=1 SV=1	--	--	--	--	Q9FFK1
Cluster-14369.118162	-2.79661	0.00221175	0.0133023	--	--	--	--	--	--	--	NA
Cluster-14369.118167	1.67115	0.01309	0.0499674	PREDICTED: zinc finger A20 and AN1 domain-containing stress-associated protein 6-like [Elaeis guineensis]	PREDICTED: Tarenaya hassleriana zinc finger A20 and AN1 domain-containing stress-associated protein 6-like (LOC104807728), mRNA	Zinc finger A20 and AN1 domain-containing stress-associated protein 7 OS=Arabidopsis thaliana OX=3702 GN=SAP7 PE=1 SV=1	--	--	--	--	Q9SZ69
Cluster-14369.118187	-2.02466	3e-05	0.00047974	hypothetical protein SORBI_3008G062200 [Sorghum bicolor]	PREDICTED: Elaeis guineensis 2-oxoisovalerate dehydrogenase subunit alpha 2, mitochondrial (LOC105051761), transcript variant X5, mRNA	2-oxoisovalerate dehydrogenase subunit alpha 2, mitochondrial OS=Arabidopsis thaliana OX=3702 GN=At5g09300 PE=1 SV=1	Dehydrogenase	--	catalytic activity//oxidoreductase activity, acting on the aldehyde or oxo group of donors//oxidoreductase activity, acting on the aldehyde or oxo group of donors, disulfide as acceptor//oxidoreductase activity	--	Q84JL2
Cluster-14369.118193	-3.03176	0.00783959	0.0343664	PREDICTED: BEL1-like homeodomain protein 9 [Phoenix dactylifera] >gi|672127810|ref|XP_008787382.1| PREDICTED: BEL1-like homeodomain protein 9 [Phoenix dactylifera]	PREDICTED: Asparagus officinalis BEL1-like homeodomain protein 4 (LOC109820068), mRNA	BEL1-like homeodomain protein 9 OS=Arabidopsis thaliana OX=3702 GN=BLH9 PE=1 SV=1	Associated//Homeobox	RNA biosynthetic process//regulation of metabolic process//regulation of cellular biosynthetic process//regulation of cellular metabolic process//nucleic acid metabolic process//cellular biosynthetic process//cellular nitrogen compound metabolic process//nitrogen compound metabolic process//cellular macromolecule biosynthetic process//organic cyclic compound biosynthetic process//regulation of bi…	binding//DNA binding//heterocyclic compound binding//nucleic acid binding//organic cyclic compound binding	--	Q9LZM8
Cluster-14369.118208	-2.46712	0.0123868	0.0480679	--	--	--	--	--	--	--	NA
Cluster-14369.118209	1.17146	0.000669502	0.00538612	PREDICTED: protein ENHANCED DISEASE RESISTANCE 2-like [Musa acuminata subsp. malaccensis]	PREDICTED: Phoenix dactylifera protein ENHANCED DISEASE RESISTANCE 2-like (LOC103715623), mRNA	Protein ENHANCED DISEASE RESISTANCE 2-like OS=Arabidopsis thaliana OX=3702 GN=EDR2L PE=2 SV=1	Protein	--	--	--	Q8VZF6
Cluster-14369.118219	-2.9215	0.0067485	0.0308514	Calcium-transporting ATPase 1, plasma membrane-type, partial [Ananas comosus]	PREDICTED: Musa acuminata subsp. malaccensis DNA polymerase kappa (LOC103983593), transcript variant X3, mRNA	DNA polymerase kappa OS=Arabidopsis thaliana OX=3702 GN=POLK PE=1 SV=1	impB/mucB/samB//Ubiquitin-Binding	primary metabolic process//metabolic process//DNA repair//cellular process//cellular aromatic compound metabolic process//nucleic acid metabolic process//cellular nitrogen compound metabolic process//nitrogen compound metabolic process//organic cyclic compound metabolic process//heterocycle metabolic process//nucleobase-containing compound metabolic process//cellular response to stimulus//cellula…	binding//nucleic acid binding//DNA binding//heterocyclic compound binding//organic cyclic compound binding//damaged DNA binding	--	Q6JDV7
Cluster-14369.118224	-2.20114	3.32e-05	0.000520476	PREDICTED: DNA polymerase kappa isoform X1 [Elaeis guineensis]	PREDICTED: Phoenix dactylifera DNA polymerase kappa (LOC103709141), transcript variant X2, mRNA	DNA polymerase kappa OS=Arabidopsis thaliana OX=3702 GN=POLK PE=1 SV=1	impB/mucB/samB//IMS//Ubiquitin-Binding//impB/mucB/samB	primary metabolic process//metabolic process//DNA repair//cellular process//cellular aromatic compound metabolic process//nucleic acid metabolic process//cellular nitrogen compound metabolic process//nitrogen compound metabolic process//organic cyclic compound metabolic process//heterocycle metabolic process//nucleobase-containing compound metabolic process//cellular response to stimulus//cellula…	binding//nucleic acid binding//DNA binding//heterocyclic compound binding//organic cyclic compound binding//damaged DNA binding	--	Q6JDV7
Cluster-14369.118233	-3.63145	0.00833057	0.0359146	Calcium-transporting ATPase 1, plasma membrane-type, partial [Ananas comosus]	PREDICTED: Musa acuminata subsp. malaccensis DNA polymerase kappa (LOC103983593), transcript variant X3, mRNA	DNA polymerase kappa OS=Arabidopsis thaliana OX=3702 GN=POLK PE=1 SV=1	impB/mucB/samB//IMS	primary metabolic process//metabolic process//DNA repair//cellular process//cellular aromatic compound metabolic process//nucleic acid metabolic process//cellular nitrogen compound metabolic process//nitrogen compound metabolic process//organic cyclic compound metabolic process//heterocycle metabolic process//nucleobase-containing compound metabolic process//cellular response to stimulus//cellula…	binding//nucleic acid binding//DNA binding//heterocyclic compound binding//organic cyclic compound binding//damaged DNA binding	--	Q6JDV7
Cluster-14369.118240	-1.83053	0.000559126	0.00469059	Protein phosphatase 2A [Macleaya cordata]	--	Serine/threonine protein phosphatase 2A 55 kDa regulatory subunit B beta isoform OS=Oryza sativa subsp. indica OX=39946 GN=OsI_006296 PE=2 SV=2	--	--	--	--	A2X2K3
Cluster-14369.118275	-2.84104	0.0090853	0.0383014	serine/threonine-protein kinase TOUSLED isoform X1 [Oryza sativa Japonica Group] >gi|108711095|gb|ABF98890.1| tousled-like kinase 2, putative, expressed [Oryza sativa Japonica Group] >gi|113549749|dbj|BAF13192.1| Os03g0749800 [Oryza sativa Japonica Group] >gi|215767100|dbj|BAG99328.1| unnamed protein product [Oryza sativa Japonica Group] >gi|218193755|gb|EEC76182.1| hypothetical protein OsI_13517…	PREDICTED: Elaeis guineensis serine/threonine-protein kinase TOUSLED (LOC105042394), mRNA	Serine/threonine-protein kinase TOUSLED OS=Arabidopsis thaliana OX=3702 GN=TOUSLED PE=1 SV=1	Protein tyrosine kinase//Protein kinase domain	phosphorylation//nitrogen compound metabolic process//cellular protein metabolic process//cellular macromolecule metabolic process//organic substance metabolic process//protein phosphorylation//cellular process//cellular protein modification process//macromolecule modification//protein modification process//metabolic process//primary metabolic process//organonitrogen compound metabolic process//p…	purine ribonucleoside triphosphate binding//drug binding//binding//nucleotide binding//heterocyclic compound binding//nucleoside phosphate binding//anion binding//ion binding//transferase activity//protein kinase activity//purine nucleotide binding//ATP binding//kinase activity//catalytic activity, acting on a protein//small molecule binding//catalytic activity//adenyl nucleotide binding//transfe…	--	Q39238
Cluster-14369.118282	-1.55091	0.00685848	0.0312078	PREDICTED: probable ADP-ribosylation factor GTPase-activating protein AGD14 isoform X3 [Elaeis guineensis]	PREDICTED: Phoenix dactylifera probable ADP-ribosylation factor GTPase-activating protein AGD14 (LOC103718983), transcript variant X6, mRNA	Probable ADP-ribosylation factor GTPase-activating protein AGD14 OS=Arabidopsis thaliana OX=3702 GN=AGD14 PE=1 SV=2	Putative	--	GTPase regulator activity//enzyme activator activity//nucleoside-triphosphatase regulator activity//enzyme regulator activity//molecular function regulator//GTPase activator activity	--	Q8RXE7
Cluster-14369.118287	-1.73053	0.00116935	0.00820459	PREDICTED: probable ADP-ribosylation factor GTPase-activating protein AGD14 isoform X3 [Elaeis guineensis]	PREDICTED: Populus euphratica probable ADP-ribosylation factor GTPase-activating protein AGD14 (LOC105141518), mRNA	Probable ADP-ribosylation factor GTPase-activating protein AGD14 OS=Arabidopsis thaliana OX=3702 GN=AGD14 PE=1 SV=2	Putative	--	GTPase regulator activity//enzyme activator activity//nucleoside-triphosphatase regulator activity//enzyme regulator activity//molecular function regulator//GTPase activator activity	--	Q8RXE7
Cluster-14369.118291	-2.60609	0.0109109	0.0437716	PREDICTED: probable ADP-ribosylation factor GTPase-activating protein AGD14 isoform X3 [Elaeis guineensis]	PREDICTED: Phoenix dactylifera probable ADP-ribosylation factor GTPase-activating protein AGD14 (LOC103718983), transcript variant X6, mRNA	Probable ADP-ribosylation factor GTPase-activating protein AGD14 OS=Arabidopsis thaliana OX=3702 GN=AGD14 PE=1 SV=2	Putative GTPase activating protein for Arf	--	GTPase regulator activity//enzyme activator activity//nucleoside-triphosphatase regulator activity//enzyme regulator activity//molecular function regulator//GTPase activator activity	--	Q8RXE7
Cluster-14369.1183	-3.00086	0.0102485	0.04185	uncharacterized protein LOC111987485 [Quercus suber]	--	--	zinc-binding in reverse transcriptase	--	--	--	NA
Cluster-14369.118301	1.16621	0.0100104	0.0411434	PREDICTED: aquaporin SIP2-1-like [Elaeis guineensis]	PREDICTED: Ananas comosus alpha-L-arabinofuranosidase 1-like (LOC109724235), transcript variant X2, mRNA	Aquaporin SIP2-1 OS=Oryza sativa subsp. japonica OX=39947 GN=SIP2-1 PE=2 SV=1	Major	transport//localization//establishment of localization//transmembrane transport	transporter activity//transmembrane transporter activity//channel activity//passive transmembrane transporter activity	membrane	Q10M80
Cluster-14369.118303	1.34181	0.00291703	0.0164159	PREDICTED: aquaporin SIP2-1-like [Elaeis guineensis]	PREDICTED: Ananas comosus alpha-L-arabinofuranosidase 1-like (LOC109724235), transcript variant X2, mRNA	Aquaporin SIP2-1 OS=Oryza sativa subsp. japonica OX=39947 GN=SIP2-1 PE=2 SV=1	--	--	--	--	Q10M80
Cluster-14369.118305	1.31111	0.000492972	0.00426684	PREDICTED: aquaporin SIP2-1-like [Elaeis guineensis]	PREDICTED: Ananas comosus alpha-L-arabinofuranosidase 1-like (LOC109724235), transcript variant X2, mRNA	Aquaporin SIP2-1 OS=Oryza sativa subsp. japonica OX=39947 GN=SIP2-1 PE=2 SV=1	Major	transport//localization//establishment of localization//transmembrane transport	transporter activity//transmembrane transporter activity//channel activity//passive transmembrane transporter activity	membrane	Q10M80
Cluster-14369.11833	2.08371	0.00244676	0.0143621	PREDICTED: probable leucine-rich repeat receptor-like protein kinase At1g68400 [Elaeis guineensis]	--	Probable leucine-rich repeat receptor-like protein kinase At1g68400 OS=Arabidopsis thaliana OX=3702 GN=At1g68400 PE=2 SV=1	Protein//Leucine//Protein	phosphorylation//nitrogen compound metabolic process//cellular protein metabolic process//cellular macromolecule metabolic process//organic substance metabolic process//protein phosphorylation//cellular process//cellular protein modification process//macromolecule modification//protein modification process//metabolic process//primary metabolic process//organonitrogen compound metabolic process//p…	purine ribonucleoside triphosphate binding//drug binding//binding//nucleotide binding//heterocyclic compound binding//nucleoside phosphate binding//anion binding//ion binding//transferase activity//protein kinase activity//purine nucleotide binding//ATP binding//kinase activity//catalytic activity, acting on a protein//small molecule binding//catalytic activity//adenyl nucleotide binding//transfe…	--	Q9M9C5
Cluster-14369.118348	-2.77117	0.0074222	0.033034	--	--	--	--	--	--	--	NA
Cluster-14369.118359	1.41864	0.00117501	0.00823412	PREDICTED: uncharacterized protein LOC103709838 [Phoenix dactylifera]	--	--	--	--	--	--	NA
Cluster-14369.118363	-3.85846	7.38e-05	0.00097996	PREDICTED: haloacid dehalogenase-like hydrolase domain-containing protein At4g39970 [Nelumbo nucifera]	PREDICTED: Daucus carota subsp. sativus haloacid dehalogenase-like hydrolase domain-containing protein At4g39970 (LOC108215671), mRNA	Haloacid dehalogenase-like hydrolase domain-containing protein At4g39970 OS=Arabidopsis thaliana OX=3702 GN=At4g39970 PE=2 SV=1	Haloacid dehalogenase-like hydrolase	--	--	--	Q680K2
Cluster-14369.118372	-2.75914	0.00506592	0.0249938	PREDICTED: transmembrane 9 superfamily member 8-like [Elaeis guineensis]	PREDICTED: Elaeis guineensis transmembrane 9 superfamily member 8-like (LOC105060171), mRNA	Transmembrane 9 superfamily member 8 OS=Arabidopsis thaliana OX=3702 GN=TMN8 PE=2 SV=1	Endomembrane	--	--	membrane part//integral component of membrane//membrane//intrinsic component of membrane	F4KIB2
Cluster-14369.118421	-0.973115	0.0121555	0.0473864	PREDICTED: ATP-dependent DNA helicase Q-like SIM isoform X5 [Elaeis guineensis]	PREDICTED: Musa acuminata subsp. malaccensis ATP-dependent DNA helicase Q-like SIM (LOC103993665), transcript variant X3, mRNA	ATP-dependent DNA helicase Q-like SIM OS=Arabidopsis thaliana OX=3702 GN=RECQSIM PE=2 SV=1	DEAD/DEAH	--	purine ribonucleoside triphosphate binding//drug binding//small molecule binding//binding//nucleic acid binding//nucleotide binding//heterocyclic compound binding//nucleoside phosphate binding//anion binding//adenyl nucleotide binding//carbohydrate derivative binding//organic cyclic compound binding//ion binding//adenyl ribonucleotide binding//ribonucleotide binding//purine ribonucleotide binding…	--	Q9FT69
Cluster-14369.118431	-3.25147	0.00432305	0.0221533	rhodanese-like domain-containing protein 11, chloroplastic isoform X1 [Jatropha curcas]	--	Rhodanese-like domain-containing protein 11, chloroplastic OS=Arabidopsis thaliana OX=3702 GN=STR11 PE=2 SV=1	--	--	--	--	Q0WWT7
Cluster-14369.118466	-3.31982	0.00264709	0.0152649	--	--	--	--	--	--	--	NA
Cluster-14369.118482	-2.39322	0.00291068	0.0163873	P-loop NTPase domain-containing protein LPA1 homolog 2-like [Olea europaea var. sylvestris]	PREDICTED: Phoenix dactylifera P-loop NTPase domain-containing protein LPA1-like (LOC103714872), mRNA	P-loop NTPase domain-containing protein LPA1 homolog OS=Oryza sativa subsp. japonica OX=39947 GN=Os09g0572200 PE=3 SV=1	--	--	--	--	Q651A1
Cluster-14369.118488	-1.21387	0.00733391	0.0327588	mutant low phytic acid protein [Trifolium pratense]	PREDICTED: Cucurbita pepo subsp. pepo P-loop NTPase domain-containing protein LPA1 homolog 1-like (LOC111776767), transcript variant X3, mRNA	P-loop NTPase domain-containing protein LPA1 homolog 2 OS=Arabidopsis thaliana OX=3702 GN=At3g45090 PE=2 SV=1	--	--	--	--	Q93ZS1
Cluster-14369.118516	-4.13643	0.00010473	0.0012921	PREDICTED: uncharacterized protein LOC105040164 isoform X1 [Elaeis guineensis]	PREDICTED: Elaeis guineensis uncharacterized LOC105040164 (LOC105040164), transcript variant X1, mRNA	Endoribonuclease YBEY, chloroplastic OS=Arabidopsis thaliana OX=3702 GN=YBEY PE=1 SV=1	Uncharacterized//haloacid	nucleic acid metabolic process//cellular nitrogen compound metabolic process//nitrogen compound metabolic process//ncRNA metabolic process//organic cyclic compound metabolic process//nucleobase-containing compound metabolic process//ribosome biogenesis//organic substance metabolic process//gene expression//cellular component organization or biogenesis//ribonucleoprotein complex biogenesis//rRNA p…	endopeptidase activity//peptidase activity//peptidase activity, acting on L-amino acid peptides//hydrolase activity//catalytic activity, acting on a protein//metalloendopeptidase activity//catalytic activity//metallopeptidase activity	--	Q8L5Z4
Cluster-14369.118520	-4.15623	0.00245896	0.0144164	hypothetical protein B456_010G104100 [Gossypium raimondii]	PREDICTED: Elaeis guineensis uncharacterized LOC105040164 (LOC105040164), transcript variant X2, mRNA	Endoribonuclease YBEY, chloroplastic OS=Arabidopsis thaliana OX=3702 GN=YBEY PE=1 SV=1	Uncharacterized//haloacid	nucleic acid metabolic process//cellular nitrogen compound metabolic process//nitrogen compound metabolic process//ncRNA metabolic process//organic cyclic compound metabolic process//nucleobase-containing compound metabolic process//ribosome biogenesis//organic substance metabolic process//gene expression//cellular component organization or biogenesis//ribonucleoprotein complex biogenesis//rRNA p…	endopeptidase activity//peptidase activity//peptidase activity, acting on L-amino acid peptides//hydrolase activity//catalytic activity, acting on a protein//metalloendopeptidase activity//catalytic activity//metallopeptidase activity	--	Q8L5Z4
Cluster-14369.118534	-2.86786	0.00160251	0.0104356	--	PREDICTED: Fragaria vesca subsp. vesca probable plastid-lipid-associated protein 13, chloroplastic (LOC101315258), mRNA	Probable plastid-lipid-associated protein 13, chloroplastic OS=Arabidopsis thaliana OX=3702 GN=PAP13 PE=1 SV=2	PAP_fibrillin	--	--	--	Q8S9M1
Cluster-14369.118538	-2.5114	0.00176378	0.011218	--	PREDICTED: Fragaria vesca subsp. vesca probable plastid-lipid-associated protein 13, chloroplastic (LOC101315258), mRNA	Probable plastid-lipid-associated protein 13, chloroplastic OS=Arabidopsis thaliana OX=3702 GN=PAP13 PE=1 SV=2	--	--	--	--	Q8S9M1
Cluster-14369.118539	0.836505	0.00417699	0.0215759	PREDICTED: uncharacterized protein LOC105045215 [Elaeis guineensis]	--	--	--	--	--	--	NA
Cluster-14369.118541	-1.81168	0.000572323	0.0047738	putative plastid-lipid-associated protein 13, chloroplastic, partial [Ananas comosus]	PREDICTED: Fragaria vesca subsp. vesca probable plastid-lipid-associated protein 13, chloroplastic (LOC101315258), mRNA	Probable plastid-lipid-associated protein 13, chloroplastic OS=Arabidopsis thaliana OX=3702 GN=PAP13 PE=1 SV=2	--	--	--	--	Q8S9M1
Cluster-14369.118558	-2.49724	0.00313226	0.0173159	--	--	--	--	--	--	--	NA
Cluster-14369.118578	2.98965	0.00158352	0.0103381	--	--	--	--	--	--	--	NA
Cluster-14369.118617	-3.50094	0.00033098	0.00315644	--	PREDICTED: Durio zibethinus enhancer of polycomb homolog 2-like (LOC111280463), transcript variant X2, mRNA	--	Enhancer	--	--	--	NA
Cluster-14369.118639	-2.81045	0.00444646	0.0226165	PREDICTED: carbon catabolite repressor protein 4 homolog 5 isoform X4 [Phoenix dactylifera]	--	Carbon catabolite repressor protein 4 homolog 5 OS=Arabidopsis thaliana OX=3702 GN=CCR4-5 PE=2 SV=2	--	--	--	--	Q0WKY2
Cluster-14369.118642	-1.93073	0.00531448	0.0258933	PREDICTED: carbon catabolite repressor protein 4 homolog 5 isoform X3 [Phoenix dactylifera]	--	Carbon catabolite repressor protein 4 homolog 5 OS=Arabidopsis thaliana OX=3702 GN=CCR4-5 PE=2 SV=2	--	--	--	--	Q0WKY2
Cluster-14369.118676	-1.27559	0.00295995	0.0166007	protein ANTAGONIST OF LIKE HETEROCHROMATIN PROTEIN 1-like [Arachis ipaensis] >gi|1432031445|ref|XP_025675690.1| protein ANTAGONIST OF LIKE HETEROCHROMATIN PROTEIN 1-like [Arachis hypogaea]	--	Glutathione hydrolase 3 OS=Arabidopsis thaliana OX=3702 GN=GGT3 PE=2 SV=1	DDE//Myb/SANT-like	--	--	--	Q9M0G0
Cluster-14369.118678	2.45145	0.00207116	0.012647	protein ANTAGONIST OF LIKE HETEROCHROMATIN PROTEIN 1-like [Arachis ipaensis] >gi|1432031445|ref|XP_025675690.1| protein ANTAGONIST OF LIKE HETEROCHROMATIN PROTEIN 1-like [Arachis hypogaea]	--	Glutathione hydrolase 3 OS=Arabidopsis thaliana OX=3702 GN=GGT3 PE=2 SV=1	DDE//Myb/SANT-like	--	--	--	Q9M0G0
Cluster-14369.118681	0.75833	0.0118926	0.0466204	uncharacterized protein A4U43_C01F5750 [Asparagus officinalis]	--	--	Topoisomerase	--	--	--	NA
Cluster-14369.118691	-3.29844	0.0036643	0.0195493	uncharacterized protein LOC110795899 [Spinacia oleracea]	--	--	Transposase-associated domain	--	--	--	NA
Cluster-14369.118700	-4.34594	0.000206817	0.00220333	PREDICTED: sphinganine C4-monooxygenase 1-like [Elaeis guineensis]	PREDICTED: Musa acuminata subsp. malaccensis sphinganine C4-monooxygenase 1 (LOC103992418), transcript variant X6, mRNA	Sphinganine C4-monooxygenase 1 OS=Arabidopsis thaliana OX=3702 GN=SBH1 PE=1 SV=1	Fatty	lipid metabolic process//biosynthetic process//metabolic process//organic substance biosynthetic process//oxidation-reduction process//lipid biosynthetic process//primary metabolic process//organic substance metabolic process	oxidoreductase activity//cation binding//catalytic activity//binding//transition metal ion binding//ion binding//iron ion binding//metal ion binding	--	Q8VYI1
Cluster-14369.118708	0.931321	0.00301324	0.0168201	transcription initiation factor TFIID subunit 14b isoform X1 [Ananas comosus]	PREDICTED: Ananas comosus transcription initiation factor TFIID subunit 14b (LOC109728793), transcript variant X2, mRNA	Transcription initiation factor TFIID subunit 14b OS=Arabidopsis thaliana OX=3702 GN=TAF14B PE=1 SV=1	YEATS	RNA biosynthetic process//regulation of metabolic process//regulation of cellular biosynthetic process//regulation of cellular metabolic process//nucleic acid metabolic process//cellular biosynthetic process//cellular nitrogen compound metabolic process//nitrogen compound metabolic process//cellular macromolecule biosynthetic process//organic cyclic compound biosynthetic process//regulation of bi…	--	--	Q9FH40
Cluster-14369.118712	-2.28739	0.0117369	0.0461467	PREDICTED: uncharacterized protein LOC103717292 [Phoenix dactylifera]	--	--	--	--	--	--	NA
Cluster-14369.118732	0.92563	0.00460363	0.0232104	PREDICTED: CSC1-like protein HYP1 [Elaeis guineensis]	PREDICTED: Musa acuminata subsp. malaccensis CSC1-like protein HYP1 (LOC103990100), mRNA	CSC1-like protein HYP1 OS=Arabidopsis thaliana OX=3702 GN=HYP1 PE=2 SV=1	Calcium-dependent channel, 7TM region, putative phosphate//Cytosolic domain of 10TM putative phosphate transporter	--	--	membrane	Q8GUH7
Cluster-14369.118757	-3.06427	0.0101329	0.0414952	hypothetical protein TRIUR3_04710 [Triticum urartu]	PREDICTED: Ziziphus jujuba thylakoid lumenal 15 kDa protein 1, chloroplastic-like (LOC107404965), mRNA	Thylakoid lumenal 15 kDa protein 1, chloroplastic OS=Arabidopsis thaliana OX=3702 GN=At2g44920 PE=1 SV=2	Pentapeptide repeats (8 copies)	--	--	--	O22160
Cluster-14369.11881	-2.52625	0.00790107	0.0345548	--	--	--	--	--	--	--	NA
Cluster-14369.118869	-2.90494	0.011126	0.0443785	--	--	--	--	--	--	--	NA
Cluster-14369.118874	1.05292	0.00442006	0.0225179	hypothetical protein AQUCO_06900060v1 [Aquilegia coerulea] >gi|1273146752|gb|PIA28527.1| hypothetical protein AQUCO_06900060v1 [Aquilegia coerulea]	PREDICTED: Quercus suber probable protein phosphatase 2C 11 (LOC112019998), mRNA	Probable protein phosphatase 2C 11 OS=Arabidopsis thaliana OX=3702 GN=At1g43900 PE=2 SV=1	Protein phosphatase 2C	--	catalytic activity	--	Q8VZN9
Cluster-14369.118918	-4.02056	5.53e-05	0.000779977	PREDICTED: paladin [Phoenix dactylifera]	PREDICTED: Ananas comosus paladin (LOC109712569), mRNA	Paladin OS=Homo sapiens OX=9606 GN=PALD1 PE=1 SV=3	Inositol	--	--	--	Q9ULE6
Cluster-14369.119030	-2.00801	0.00920023	0.0386537	--	--	--	--	--	--	--	NA
Cluster-14369.119044	-3.11076	0.00138605	0.00933341	uncharacterized protein A4U43_C05F25890 [Asparagus officinalis]	--	G-type lectin S-receptor-like serine/threonine-protein kinase At2g19130 OS=Arabidopsis thaliana OX=3702 GN=At2g19130 PE=2 SV=1	--	--	--	--	O64477
Cluster-14369.119076	-2.85732	0.00275474	0.0157283	--	--	--	--	--	--	--	NA
Cluster-14369.11908	2.48493	0.00137575	0.00927959	putative transcription factor interactor and regulator CCHC(Zn) family [Rosa chinensis]	--	--	gag-polypeptide//GAG-pre-integrase	--	--	--	NA
Cluster-14369.119100	1.06377	0.00691221	0.031376	PREDICTED: pentatricopeptide repeat-containing protein At5g16420, mitochondrial [Phoenix dactylifera]	PREDICTED: Nelumbo nucifera pentatricopeptide repeat-containing protein At5g16420, mitochondrial (LOC104599419), mRNA	Pentatricopeptide repeat-containing protein At5g16420, mitochondrial OS=Arabidopsis thaliana OX=3702 GN=At5g16420 PE=2 SV=1	PPR//PPR//PPR//Pentatricopeptide	--	--	--	Q9FFE3
Cluster-14369.119112	-2.29668	0.00623789	0.0291018	hypothetical protein BVC80_285g67 [Macleaya cordata]	PREDICTED: Elaeis guineensis uncharacterized LOC105058333 (LOC105058333), transcript variant X1, mRNA	--	--	--	--	--	NA
Cluster-14369.119124	-3.03128	0.0105937	0.0428467	--	--	--	--	--	--	--	NA
Cluster-14369.119144	-2.1721	0.00376144	0.0199263	--	--	--	--	--	--	--	NA
Cluster-14369.119145	-2.43135	0.0109038	0.0437486	PREDICTED: annexin D8-like isoform X2 [Elaeis guineensis] >gi|1130643537|ref|XP_019710110.1| PREDICTED: annexin D8-like isoform X2 [Elaeis guineensis]	--	Annexin D5 OS=Arabidopsis thaliana OX=3702 GN=ANN5 PE=2 SV=2	Annexin	--	anion binding//cation binding//phospholipid binding//calcium-dependent phospholipid binding//lipid binding//ion binding//binding//metal ion binding//calcium ion binding	--	Q9C9X3
Cluster-14369.119173	-2.3843	0.00805731	0.0350815	--	--	--	--	--	--	--	NA
Cluster-14369.119194	-3.02752	0.0106246	0.0429344	--	--	--	--	--	--	--	NA
Cluster-14369.119223	-1.33219	0.000200532	0.00215132	PREDICTED: LOW QUALITY PROTEIN: pentatricopeptide repeat-containing protein At5g27270 [Elaeis guineensis]	PREDICTED: Musa acuminata subsp. malaccensis pentatricopeptide repeat-containing protein At5g27270 (LOC103973405), mRNA	Pentatricopeptide repeat-containing protein At5g27270 OS=Arabidopsis thaliana OX=3702 GN=EMB976 PE=2 SV=2	Pentacotripeptide-repeat//PPR//PPR//PPR//NAD(P)H-binding//NmrA-like//NAD//Pentatricopeptide	--	catalytic activity//cofactor binding//binding//coenzyme binding	--	O04647
Cluster-14369.119225	-3.39546	0.0120887	0.0471973	polyribonucleotide nucleotidyltransferase 2, mitochondrial [Ananas comosus]	PREDICTED: Phalaenopsis equestris polyribonucleotide nucleotidyltransferase 2, mitochondrial (LOC110030846), transcript variant X2, mRNA	Polyribonucleotide nucleotidyltransferase 2, mitochondrial OS=Oryza sativa subsp. japonica OX=39947 GN=PNP2 PE=2 SV=1	S1	--	organic cyclic compound binding//binding//nucleic acid binding//heterocyclic compound binding	--	Q6KAI0
Cluster-14369.119251	-3.43626	0.000371434	0.00344999	--	--	--	--	--	--	--	NA
Cluster-14369.119316	-1.94091	0.00807699	0.03514	--	--	--	--	--	--	--	NA
Cluster-14369.119330	-2.24616	0.00362955	0.0194092	hypothetical protein POPTR_005G144400v3 [Populus trichocarpa]	--	--	--	--	--	--	NA
Cluster-14369.119356	-1.31859	0.00564676	0.0270683	--	--	--	--	--	--	--	NA
Cluster-14369.119361	-2.23187	0.00569284	0.0272153	--	--	--	--	--	--	--	NA
Cluster-14369.119381	-4.43452	9.92e-05	0.00124097	PREDICTED: flavonoid 3'-monooxygenase-like [Elaeis guineensis]	--	Geraniol 8-hydroxylase OS=Catharanthus roseus OX=4058 GN=CYP76B6 PE=1 SV=1	Cytochrome	metabolic process//oxidation-reduction process	heme binding//catalytic activity//cofactor binding//binding//heterocyclic compound binding//oxidoreductase activity//cation binding//transition metal ion binding//tetrapyrrole binding//organic cyclic compound binding//oxidoreductase activity, acting on paired donors, with incorporation or reduction of molecular oxygen//ion binding//iron ion binding//metal ion binding	--	Q8VWZ7
Cluster-14369.119417	-2.69591	0.00331602	0.0181118	--	--	--	--	--	--	--	NA
Cluster-14369.119430	-1.04697	0.00372254	0.019783	--	PREDICTED: Elaeis guineensis uncharacterized LOC105045011 (LOC105045011), transcript variant X2, mRNA	--	Ethylbenzene	--	cofactor binding//binding//heme binding//tetrapyrrole binding//organic cyclic compound binding//heterocyclic compound binding	--	NA
Cluster-14369.119477	-2.77263	0.00625284	0.0291483	PREDICTED: mavicyanin-like [Musa acuminata subsp. malaccensis]	--	Mavicyanin OS=Cucurbita pepo OX=3663 PE=1 SV=1	Plastocyanin-like domain	--	catalytic activity//electron transfer activity//oxidoreductase activity	--	P80728
Cluster-14369.119488	-3.34877	0.00520521	0.0255006	uncharacterized protein LOC110666445 [Hevea brasiliensis]	PREDICTED: Hevea brasiliensis uncharacterized LOC110661559 (LOC110661559), mRNA	--	--	--	--	--	NA
Cluster-14369.119500	-1.63289	0.00578213	0.0275472	--	--	--	--	--	--	--	NA
Cluster-14369.119504	-4.53813	0.0011189	0.00793157	--	--	--	--	--	--	--	NA
Cluster-14369.119518	-2.26453	0.0129383	0.0495982	--	--	--	--	--	--	--	NA
Cluster-14369.119523	-2.28082	0.0118735	0.0465657	PREDICTED: transducin beta-like protein 3 [Elaeis guineensis]	PREDICTED: Musa acuminata subsp. malaccensis transducin beta-like protein 3 (LOC103972500), mRNA	Transducin beta-like protein 3 OS=Rattus norvegicus OX=10116 GN=Tbl3 PE=2 SV=1	Utp13 specific WD40 associated domain//WD domain, G-beta repeat	ncRNA processing//primary metabolic process//cellular process//cellular aromatic compound metabolic process//nucleic acid metabolic process//cellular nitrogen compound metabolic process//nitrogen compound metabolic process//metabolic process//ncRNA metabolic process//organic cyclic compound metabolic process//heterocycle metabolic process//RNA metabolic process//nucleobase-containing compound met…	binding//protein binding	small-subunit processome//preribosome//protein-containing complex//ribonucleoprotein complex	Q5U2W5
Cluster-14369.119540	-1.31669	0.00114429	0.00806981	PREDICTED: acyl transferase 4-like [Elaeis guineensis]	PREDICTED: Musa acuminata subsp. malaccensis 10-deacetylbaccatin III 10-O-acetyltransferase-like (LOC103975152), partial mRNA	Acyl transferase 4 OS=Oryza sativa subsp. japonica OX=39947 GN=AT4 PE=1 SV=1	Transferase family	--	catalytic activity//transferase activity//transferase activity, transferring acyl groups//transferase activity, transferring acyl groups other than amino-acyl groups	--	Q5JNT2
Cluster-14369.119586	1.70145	0.0104424	0.0424161	--	Phaseolus vulgaris clone BE5D2256 hypothetical protein mRNA, complete cds	--	--	--	--	--	NA
Cluster-14369.119601	-2.71415	0.00535974	0.0260658	--	--	--	F-box	--	binding//protein binding	--	NA
Cluster-14369.119622	-4.44827	0.00374135	0.0198503	PREDICTED: uncharacterized protein LOC105038014 isoform X2 [Elaeis guineensis]	--	--	--	--	--	--	NA
Cluster-14369.119647	-1.20471	0.000568885	0.00474942	--	--	--	--	--	--	--	NA
Cluster-14369.119660	-3.33316	0.00285007	0.0161272	--	--	--	--	--	--	--	NA
Cluster-14369.119719	-2.79601	0.00322988	0.0177444	--	--	--	--	--	--	--	NA
Cluster-14369.119727	-2.57986	0.00638307	0.0295939	PREDICTED: condensin complex subunit 2 [Musa acuminata subsp. malaccensis]	PREDICTED: Elaeis guineensis condensin complex subunit 2-like (LOC105041038), transcript variant X1, mRNA	Condensin complex subunit 2 OS=Arabidopsis thaliana OX=3702 GN=CAPH PE=1 SV=1	Condensin	DNA conformation change//mitotic cell cycle process//chromosome condensation//cell cycle process//DNA packaging//cellular component organization or biogenesis//nuclear division//cellular component organization//cell cycle//mitotic nuclear division//mitotic cell cycle//cellular process//mitotic chromosome condensation//chromosome segregation//organelle organization//mitotic sister chromatid segreg…	--	intracellular organelle//non-membrane-bounded organelle//organelle//chromosome//protein-containing complex//condensed chromosome//condensin complex//DNA packaging complex//intracellular non-membrane-bounded organelle//cell part//cell//intracellular//intracellular organelle part//intracellular part//chromosomal part//organelle part	Q564K3
Cluster-14369.119794	0.892408	0.00344772	0.0186544	PREDICTED: translin-associated protein X isoform X1 [Elaeis guineensis]	PREDICTED: Elaeis guineensis translin-associated protein X (LOC105035450), transcript variant X1, mRNA	Translin-associated protein X OS=Macaca fascicularis OX=9541 GN=TSNAX PE=2 SV=1	Translin family	--	sequence-specific DNA binding//binding//nucleic acid binding//DNA binding//organic cyclic compound binding//heterocyclic compound binding	--	Q4R599
Cluster-14369.119815	-1.3449	0.00329016	0.0180018	DNA (cytosine-5)-methyltransferase 1B-like isoform X1 [Ananas comosus]	Dioscorea rotundata mitochondrial DNA, contig: TDr_Mt_scaffold2_size58064, cultivar: TDr96_F1	DNA (cytosine-5)-methyltransferase 1B OS=Oryza sativa subsp. japonica OX=39947 GN=MET1B PE=2 SV=1	Cytosine//MYST	--	--	--	B1Q3J6
Cluster-14369.119823	-3.09732	0.00102122	0.00740313	--	--	--	--	--	--	--	NA
Cluster-14369.119829	-1.39137	0.000174423	0.00192878	uncharacterized protein A4U43_C04F35660 [Asparagus officinalis]	PREDICTED: Elaeis guineensis endonuclease MutS2 (LOC105043578), transcript variant X2, mRNA	Endonuclease MutS2 OS=Synechocystis sp. (strain PCC 6803 / Kazusa) OX=1111708 GN=mutS2 PE=3 SV=1	MutS	mismatch repair//nucleic acid metabolic process//cellular nitrogen compound metabolic process//nitrogen compound metabolic process//organic cyclic compound metabolic process//nucleobase-containing compound metabolic process//cellular response to stimulus//cellular macromolecule metabolic process//organic substance metabolic process//DNA repair//cellular process//cellular aromatic compound metabol…	purine ribonucleoside triphosphate binding//drug binding//binding//nucleic acid binding//DNA binding//nucleotide binding//heterocyclic compound binding//anion binding//ion binding//nucleoside phosphate binding//purine nucleotide binding//double-stranded DNA binding//ATP binding//small molecule binding//purine ribonucleotide binding//mismatched DNA binding//adenyl nucleotide binding//carbohydrate …	--	P73625
Cluster-14369.119926	-3.15747	0.010237	0.0418207	PREDICTED: probable serine/threonine protein kinase IREH1 [Elaeis guineensis] >gi|1130655285|ref|XP_019704848.1| PREDICTED: probable serine/threonine protein kinase IREH1 [Elaeis guineensis]	PREDICTED: Elaeis guineensis probable serine/threonine protein kinase IREH1 (LOC105041082), transcript variant X2, mRNA	Probable serine/threonine protein kinase IREH1 OS=Arabidopsis thaliana OX=3702 GN=IREH1 PE=1 SV=1	--	--	--	--	F4J6F6
Cluster-14369.119981	-1.72486	0.00937572	0.0391748	--	PREDICTED: Elaeis guineensis DENN domain and WD repeat-containing protein SCD1 (LOC105061043), transcript variant X3, misc_RNA	DENN domain and WD repeat-containing protein SCD1 OS=Arabidopsis thaliana OX=3702 GN=SCD1 PE=1 SV=1	WD//uDENN//DENN	--	binding//protein binding	--	Q8RXA7
Cluster-14369.119994	-2.91055	0.000165697	0.00185097	uncharacterized protein LOC109830842 [Asparagus officinalis]	--	Putative ribonuclease H protein At1g65750 OS=Arabidopsis thaliana OX=3702 GN=At1g65750 PE=3 SV=1	--	--	--	--	P0C2F6
Cluster-14369.120012	-3.08893	0.00591197	0.0279895	--	--	Plant cysteine oxidase 1 OS=Arabidopsis thaliana OX=3702 GN=PCO1 PE=1 SV=1	PCO_ADO	metabolic process//oxidation-reduction process	catalytic activity//dioxygenase activity//oxidoreductase activity//oxidoreductase activity, acting on single donors with incorporation of molecular oxygen, incorporation of two atoms of oxygen//oxidoreductase activity, acting on single donors with incorporation of molecular oxygen	--	Q9LXG9
Cluster-14369.120013	-2.28645	0.0122094	0.0475473	--	--	Plant cysteine oxidase 1 OS=Arabidopsis thaliana OX=3702 GN=PCO1 PE=1 SV=1	PCO_ADO	metabolic process//oxidation-reduction process	catalytic activity//dioxygenase activity//oxidoreductase activity//oxidoreductase activity, acting on single donors with incorporation of molecular oxygen, incorporation of two atoms of oxygen//oxidoreductase activity, acting on single donors with incorporation of molecular oxygen	--	Q9LXG9
Cluster-14369.120014	-2.64548	0.0038661	0.0203371	--	--	--	--	--	--	--	NA
Cluster-14369.120023	1.71325	0.00176417	0.0112195	Serine carboxypeptidase-like 42 [Ananas comosus]	--	Serine carboxypeptidase-like 42 OS=Arabidopsis thaliana OX=3702 GN=SCPL42 PE=2 SV=1	Serine	nitrogen compound metabolic process//metabolic process//proteolysis//primary metabolic process//organonitrogen compound metabolic process//protein metabolic process//macromolecule metabolic process//organic substance metabolic process	hydrolase activity//serine hydrolase activity//catalytic activity, acting on a protein//exopeptidase activity//peptidase activity//serine-type peptidase activity//catalytic activity//carboxypeptidase activity//serine-type carboxypeptidase activity//peptidase activity, acting on L-amino acid peptides//serine-type exopeptidase activity	--	Q9FH05
Cluster-14369.120027	-3.07179	0.00598282	0.0282354	uncharacterized protein At3g49140-like [Spinacia oleracea]	--	Uncharacterized protein At3g49140 OS=Arabidopsis thaliana OX=3702 GN=At3g49140 PE=1 SV=2	--	--	--	--	Q0WMN5
Cluster-14369.120038	-1.6977	0.0010939	0.0077966	--	PREDICTED: Elaeis guineensis cysteine-rich receptor-like protein kinase 2 (LOC105058923), mRNA	Cysteine-rich receptor-like protein kinase 2 OS=Arabidopsis thaliana OX=3702 GN=CRK2 PE=2 SV=1	Protein//Salt//Protein	phosphorylation//nitrogen compound metabolic process//cellular protein metabolic process//cellular macromolecule metabolic process//organic substance metabolic process//protein phosphorylation//cellular process//cellular protein modification process//macromolecule modification//protein modification process//metabolic process//primary metabolic process//organonitrogen compound metabolic process//p…	purine ribonucleoside triphosphate binding//drug binding//binding//nucleotide binding//heterocyclic compound binding//nucleoside phosphate binding//anion binding//ion binding//transferase activity//protein kinase activity//purine nucleotide binding//ATP binding//kinase activity//catalytic activity, acting on a protein//small molecule binding//catalytic activity//adenyl nucleotide binding//transfe…	--	Q9CAL3
Cluster-14369.120047	1.62851	0.00368643	0.0196383	Serine carboxypeptidase-like 42 [Ananas comosus]	--	Serine carboxypeptidase-like 42 OS=Arabidopsis thaliana OX=3702 GN=SCPL42 PE=2 SV=1	Serine	nitrogen compound metabolic process//metabolic process//proteolysis//primary metabolic process//organonitrogen compound metabolic process//protein metabolic process//macromolecule metabolic process//organic substance metabolic process	hydrolase activity//serine hydrolase activity//catalytic activity, acting on a protein//exopeptidase activity//peptidase activity//serine-type peptidase activity//catalytic activity//carboxypeptidase activity//serine-type carboxypeptidase activity//peptidase activity, acting on L-amino acid peptides//serine-type exopeptidase activity	--	Q9FH05
Cluster-14369.120050	1.55345	0.00210268	0.0128051	PREDICTED: protein TIC 62, chloroplastic [Phoenix dactylifera]	PREDICTED: Asparagus officinalis protein TIC 62, chloroplastic (LOC109820185), mRNA	Protein TIC 62, chloroplastic OS=Arabidopsis thaliana OX=3702 GN=TIC62 PE=1 SV=1	NAD dependent epimerase/dehydratase family//NmrA-like family//3-beta hydroxysteroid dehydrogenase/isomerase family//NAD(P)H-binding	primary metabolic process//steroid metabolic process//lipid metabolic process//biosynthetic process//metabolic process//organic cyclic compound biosynthetic process//organic cyclic compound metabolic process//organic substance biosynthetic process//organic substance metabolic process//oxidation-reduction process//lipid biosynthetic process//steroid biosynthetic process	steroid dehydrogenase activity//coenzyme binding//steroid dehydrogenase activity, acting on the CH-OH group of donors, NAD or NADP as acceptor//catalytic activity//cofactor binding//binding//3-beta-hydroxy-delta5-steroid dehydrogenase activity//oxidoreductase activity//oxidoreductase activity, acting on CH-OH group of donors//oxidoreductase activity, acting on the CH-OH group of donors, NAD or NA…	--	Q8H0U5
Cluster-14369.120053	-3.00159	7.5e-05	0.00099208	putative ribonuclease H protein [Ananas comosus]	--	--	--	--	--	--	NA
Cluster-14369.120065	-1.95965	0.00538904	0.0261591	--	PREDICTED: Phoenix dactylifera dnaJ protein ERDJ3A (LOC103709236), mRNA	DnaJ protein ERDJ3A OS=Oryza sativa subsp. japonica OX=39947 GN=ERDJ3A PE=1 SV=2	DnaJ	--	--	--	Q10MW6
Cluster-14369.120069	-2.26263	0.00456291	0.0230609	--	PREDICTED: Elaeis guineensis dnaJ protein ERDJ3A (LOC105044569), mRNA	DnaJ protein ERDJ3A OS=Oryza sativa subsp. japonica OX=39947 GN=ERDJ3A PE=1 SV=2	Thioredoxin-like	--	--	--	Q10MW6
Cluster-14369.12007	-2.79915	0.00334901	0.0182511	--	--	--	--	--	--	--	NA
Cluster-14369.120114	3.15287	0.000106514	0.0013084	PREDICTED: growth-regulating factor 1-like [Elaeis guineensis]	--	Growth-regulating factor 1 OS=Oryza sativa subsp. indica OX=39946 GN=GRF1 PE=2 SV=1	--	--	--	--	A2XA73
Cluster-14369.120144	-3.75606	0.00694416	0.0314778	formin-like protein 3 [Ananas comosus]	Spirodela polyrhiza strain 9509 chromosome 14 sequence	Formin-like protein 3 OS=Oryza sativa subsp. japonica OX=39947 GN=FH3 PE=2 SV=2	--	--	--	--	Q7G6K7
Cluster-14369.120183	-2.42623	0.0113199	0.0449277	PREDICTED: 5-methylthioadenosine/S-adenosylhomocysteine deaminase-like [Phoenix dactylifera]	PREDICTED: Musa acuminata subsp. malaccensis 5-methylthioadenosine/S-adenosylhomocysteine deaminase-like (LOC103974111), transcript variant X2, mRNA	5-methylthioadenosine/S-adenosylhomocysteine deaminase OS=Thermoanaerobacter pseudethanolicus (strain ATCC 33223 / 39E) OX=340099 GN=mtaD PE=3 SV=1	Amidohydrolase//Amidohydrolase	--	catalytic activity//hydrolase activity	--	B0K8R8
Cluster-14369.120245	-2.28361	0.000894543	0.00670174	--	PREDICTED: Asparagus officinalis transportin MOS14 (LOC109836355), transcript variant X3, mRNA	Transportin MOS14 OS=Arabidopsis thaliana OX=3702 GN=MOS14 PE=1 SV=1	Exportin	--	--	--	Q8GUL2
Cluster-14369.120253	-1.33996	0.00225963	0.0135177	transportin MOS14 isoform X1 [Ananas comosus]	PREDICTED: Asparagus officinalis transportin MOS14 (LOC109836355), transcript variant X2, mRNA	Transportin MOS14 OS=Arabidopsis thaliana OX=3702 GN=MOS14 PE=1 SV=1	Exportin	--	--	--	Q8GUL2
Cluster-14369.12027	-1.21741	0.00671692	0.0307493	--	Cocos nucifera mitochondrion, complete genome	--	--	--	--	--	NA
Cluster-14369.120285	1.66163	0.00161919	0.010519	--	PREDICTED: Asparagus officinalis adenylyltransferase and sulfurtransferase MOCS3-2 (LOC109830466), mRNA	Adenylyltransferase and sulfurtransferase MOCS3-2 OS=Zea mays OX=4577 GN=MOCS3-2 PE=2 SV=1	Rhodanese-like//ThiF	--	catalytic activity//ligase activity//ubiquitin-like modifier activating enzyme activity//ligase activity, forming carbon-sulfur bonds	--	B4FAT0
Cluster-14369.120357	-2.66488	0.00509693	0.025105	--	--	--	--	--	--	--	NA
Cluster-14369.120370	0.849241	0.00671125	0.0307306	PREDICTED: protein VASCULAR ASSOCIATED DEATH 1, chloroplastic isoform X2 [Phoenix dactylifera]	Phyllostachys edulis cDNA clone: bphyem207e16, full insert sequence	Protein VASCULAR ASSOCIATED DEATH 1, chloroplastic OS=Arabidopsis thaliana OX=3702 GN=VAD1 PE=1 SV=1	VAD1	--	--	--	F4HVW5
Cluster-14369.120386	-3.01668	0.00715036	0.032146	--	--	--	--	--	--	--	NA
Cluster-14369.120393	1.79565	0.00167261	0.0107854	--	--	--	--	--	--	--	NA
Cluster-14369.120422	0.893614	0.00737181	0.0328953	PREDICTED: PHD finger protein ING2 isoform X1 [Elaeis guineensis] >gi|1130640730|ref|XP_019709501.1| PREDICTED: PHD finger protein ING2 isoform X1 [Elaeis guineensis]	PREDICTED: Ananas comosus PHD finger protein ING2-like (LOC109719069), transcript variant X1, mRNA	PHD finger protein ING2 OS=Arabidopsis thaliana OX=3702 GN=ING2 PE=1 SV=1	Inhibitor of growth proteins N-terminal histone-binding	--	--	--	B3H615
Cluster-14369.120449	-1.98095	0.0115469	0.0455805	PREDICTED: alpha-ketoglutarate-dependent dioxygenase alkB [Phoenix dactylifera]	PREDICTED: Musa acuminata subsp. malaccensis alpha-ketoglutarate-dependent dioxygenase alkB (LOC103988650), transcript variant X1, mRNA	Alpha-ketoglutarate-dependent dioxygenase alkB OS=Arabidopsis thaliana OX=3702 GN=At1g11780 PE=2 SV=2	2OG-Fe(II) oxygenase superfamily	--	--	--	Q9SA98
Cluster-14369.120475	1.36642	0.00817629	0.0354291	PREDICTED: hydroxymethylglutaryl-CoA lyase, mitochondrial-like isoform X1 [Phoenix dactylifera] >gi|1052178123|ref|XP_017698041.1| PREDICTED: hydroxymethylglutaryl-CoA lyase, mitochondrial-like isoform X1 [Phoenix dactylifera] >gi|1052178125|ref|XP_017698042.1| PREDICTED: hydroxymethylglutaryl-CoA lyase, mitochondrial-like isoform X1 [Phoenix dactylifera] >gi|1052178127|ref|XP_017698043.1| PREDIC…	PREDICTED: Phoenix dactylifera hydroxymethylglutaryl-CoA lyase, mitochondrial-like (LOC103706236), transcript variant X2, mRNA	Hydroxymethylglutaryl-CoA lyase, mitochondrial OS=Arabidopsis thaliana OX=3702 GN=HMGCL PE=1 SV=2	HMGL-like	--	catalytic activity	--	O81027
Cluster-14369.120484	-4.05783	2.27e-07	8.63e-06	hypothetical protein OsI_23053 [Oryza sativa Indica Group]	PREDICTED: Nelumbo nucifera serine--tRNA ligase, chloroplastic/mitochondrial (LOC104612902), transcript variant X3, mRNA	Serine--tRNA ligase, chloroplastic/mitochondrial OS=Arabidopsis thaliana OX=3702 GN=OVA7 PE=2 SV=1	Seryl-tRNA	--	--	--	Q8RWT8
Cluster-14369.120489	-2.84629	0.00325161	0.0178344	--	--	--	--	--	--	--	NA
Cluster-14369.12051	-3.68109	0.00204782	0.0125299	PREDICTED: zinc finger CCCH domain-containing protein 9-like [Phoenix dactylifera]	--	Zinc finger CCCH domain-containing protein 39 OS=Oryza sativa subsp. japonica OX=39947 GN=Os05g0576300 PE=2 SV=1	--	--	--	--	Q6L5G1
Cluster-14369.120521	-2.91066	0.000925034	0.00687095	--	--	--	--	--	--	--	NA
Cluster-14369.120553	-2.47248	0.00140062	0.00940653	--	--	B3 domain-containing protein At5g60130 OS=Arabidopsis thaliana OX=3702 GN=At5g60130 PE=2 SV=1	B3	--	binding//organic cyclic compound binding//heterocyclic compound binding//nucleic acid binding//DNA binding	--	Q9LVG1
Cluster-14369.120589	-2.5496	0.000583923	0.00485076	uncharacterized protein LOC105162750 [Sesamum indicum]	--	--	--	--	--	--	NA
Cluster-14369.120609	2.64001	0.000552896	0.00465375	PREDICTED: uncharacterized protein LOC105045190 [Elaeis guineensis]	PREDICTED: Phoenix dactylifera uncharacterized LOC103698163 (LOC103698163), mRNA	--	--	--	--	--	NA
Cluster-14369.120614	1.74	0.00339607	0.0184491	PREDICTED: uncharacterized protein LOC105051998 isoform X1 [Elaeis guineensis]	--	--	--	--	--	--	NA
Cluster-14369.120628	-3.83099	0.00123668	0.00856274	PREDICTED: LOW QUALITY PROTEIN: ubinuclein-1 [Elaeis guineensis]	PREDICTED: Musa acuminata subsp. malaccensis ubinuclein-1 (LOC103995683), mRNA	Ubinuclein-1 OS=Arabidopsis thaliana OX=3702 GN=UBN1 PE=1 SV=1	--	--	--	--	Q8RX78
Cluster-14369.120639	2.05655	0.00246415	0.0144401	--	--	--	--	--	--	--	NA
Cluster-14369.120649	-2.62753	0.000445797	0.00395751	ultraviolet-B receptor UVR8-like isoform X1 [Durio zibethinus]	PREDICTED: Elaeis guineensis ultraviolet-B receptor UVR8 (LOC105048714), transcript variant X1, mRNA	--	Regulator//Regulator	--	--	--	NA
Cluster-14369.120734	-1.24048	0.0107436	0.0432594	PREDICTED: alkylated DNA repair protein alkB homolog 8 isoform X1 [Elaeis guineensis]	--	Uncharacterized protein P8A3.02c OS=Schizosaccharomyces pombe (strain 972 / ATCC 24843) OX=284812 GN=SPAP8A3.02c PE=3 SV=1	--	--	--	--	Q9UT12
Cluster-14369.120739	-3.3247	0.00625603	0.0291608	subtilisin-like protease SBT1.5 [Asparagus officinalis]	--	Subtilisin-like protease SBT1.4 OS=Arabidopsis thaliana OX=3702 GN=SBT1.4 PE=2 SV=1	Subtilase	nitrogen compound metabolic process//metabolic process//primary metabolic process//organonitrogen compound metabolic process//protein metabolic process//macromolecule metabolic process//organic substance metabolic process//proteolysis	serine-type endopeptidase activity//endopeptidase activity//hydrolase activity//catalytic activity, acting on a protein//catalytic activity//peptidase activity//serine-type peptidase activity//serine hydrolase activity//peptidase activity, acting on L-amino acid peptides	--	Q9LVJ1
Cluster-14369.120751	-2.64276	0.011006	0.0440394	PREDICTED: pentatricopeptide repeat-containing protein At5g66520 [Phoenix dactylifera]	--	Pentatricopeptide repeat-containing protein At5g66520 OS=Arabidopsis thaliana OX=3702 GN=PCMP-H61 PE=2 SV=1	--	--	--	--	Q9FJY7
Cluster-14369.120756	1.20807	0.00124322	0.00859929	PREDICTED: uncharacterized protein LOC103713072 isoform X2 [Phoenix dactylifera]	--	Ankyrin repeat and SAM domain-containing protein 6 OS=Danio rerio OX=7955 GN=anks6 PE=2 SV=1	SAM//SAM	--	binding//protein binding	--	Q5XJ13
Cluster-14369.12076	3.04383	0.0124236	0.0481593	PREDICTED: LOW QUALITY PROTEIN: putative disease resistance RPP13-like protein 3 [Elaeis guineensis]	--	Putative disease resistance protein At1g58400 OS=Arabidopsis thaliana OX=3702 GN=At1g58400 PE=3 SV=1	Rx	--	--	--	Q8W3K3
Cluster-14369.120780	-3.16323	0.00373498	0.0198243	PREDICTED: protein NRT1/ PTR FAMILY 6.1 [Elaeis guineensis] >gi|1130671726|ref|XP_019708218.1| PREDICTED: protein NRT1/ PTR FAMILY 6.1 [Elaeis guineensis]	Dioscorea polystachya AT3G16990 mRNA, partial sequence >gi|1284948017|gb|KY535438.1| Dioscorea polystachya AT5G13400 mRNA, partial sequence	Protein NRT1/ PTR FAMILY 6.1 OS=Arabidopsis thaliana OX=3702 GN=NPF6.1 PE=2 SV=1	POT	establishment of localization//transport//transmembrane transport//localization	transmembrane transporter activity//transporter activity	membrane	Q9LYR6
Cluster-14369.120784	-3.54489	0.00301822	0.0168406	PREDICTED: protein NRT1/ PTR FAMILY 6.1 [Phoenix dactylifera]	Canna indica major facilitator superfamily protein mRNA, partial cds	Protein NRT1/ PTR FAMILY 6.1 OS=Arabidopsis thaliana OX=3702 GN=NPF6.1 PE=2 SV=1	--	--	--	--	Q9LYR6
Cluster-14369.120793	-1.30967	0.00111826	0.00792801	PREDICTED: glutamate 5-kinase isoform X2 [Phoenix dactylifera]	--	Isopentenyl phosphate kinase OS=Arabidopsis thaliana OX=3702 GN=IPK PE=1 SV=1	Amino	--	--	--	Q8H1F7
Cluster-14369.120794	-2.56915	0.00378569	0.0200153	--	--	--	--	--	--	--	NA
Cluster-14369.120814	2.83412	0.00849444	0.0364349	ribosomal protein L2 (plastid) [Plukenetia volubilis]	Dioscorea rotundata plastid, complete genome	Uncharacterized protein ycf72 OS=Saccharum hybrid OX=15819 GN=ycf72-1 PE=3 SV=1	--	--	--	--	Q6L3B8
Cluster-14369.120823	-2.68291	0.0061746	0.028886	PREDICTED: uncharacterized protein LOC105034677 isoform X9 [Elaeis guineensis]	PREDICTED: Asparagus officinalis uncharacterized protein YacP (LOC109840445), transcript variant X6, mRNA	--	YacP-like	--	--	--	NA
Cluster-14369.120848	-1.97232	0.00364495	0.0194728	protein OPAQUE10-like isoform X1 [Dendrobium catenatum]	--	Protein OPAQUE10 OS=Zea mays OX=4577 GN=O10 PE=1 SV=1	--	--	--	--	P0DKL2
Cluster-14369.120853	1.05086	0.00227144	0.0135752	--	PREDICTED: Asparagus officinalis transcription factor ICE1-like (LOC109837364), mRNA	Transcription factor ICE1 OS=Arabidopsis thaliana OX=3702 GN=SCRM PE=1 SV=1	--	--	--	--	Q9LSE2
Cluster-14369.120855	0.962948	0.00410552	0.0212822	--	PREDICTED: Phoenix dactylifera transcription factor ICE1-like (LOC103707816), transcript variant X1, mRNA	Transcription factor ICE1 OS=Arabidopsis thaliana OX=3702 GN=SCRM PE=1 SV=1	Helix-loop-helix	--	protein dimerization activity//binding//protein binding	--	Q9LSE2
Cluster-14369.120879	-2.90394	0.0111201	0.0443723	--	--	--	--	--	--	--	NA
Cluster-14369.1209	-2.31093	0.00221144	0.0133022	uncharacterized protein LOC109706898 [Ananas comosus]	--	--	Zinc//Domain	--	--	--	NA
Cluster-14369.120904	-1.69825	0.00411153	0.0213097	PREDICTED: protein COFACTOR ASSEMBLY OF COMPLEX C SUBUNIT B CCB2, chloroplastic isoform X1 [Phoenix dactylifera]	PREDICTED: Ziziphus jujuba protein COFACTOR ASSEMBLY OF COMPLEX C SUBUNIT B CCB2, chloroplastic (LOC107414470), transcript variant X2, mRNA	Protein COFACTOR ASSEMBLY OF COMPLEX C SUBUNIT B CCB2, chloroplastic OS=Arabidopsis thaliana OX=3702 GN=CCB2 PE=1 SV=1	Cofactor assembly of complex C subunit B, CCB2/CCB4	--	--	--	Q9FJ81
Cluster-14369.120909	-2.01619	0.00800968	0.0349241	--	--	--	--	--	--	--	NA
Cluster-14369.120911	1.64137	0.00120333	0.00838815	--	--	--	--	--	--	--	NA
Cluster-14369.120966	-2.19875	0.00834742	0.0359702	PREDICTED: uncharacterized protein LOC104242373 [Nicotiana sylvestris]	--	--	Myb/SANT-like	--	--	--	NA
Cluster-14369.120976	-2.38385	0.00829028	0.0357859	--	--	--	--	--	--	--	NA
Cluster-14369.120999	3.08421	0.00126961	0.00873468	PREDICTED: uncharacterized protein LOC103721983 isoform X2 [Phoenix dactylifera]	--	--	--	--	--	--	NA
Cluster-14369.121009	-3.47469	0.00267657	0.0153863	PREDICTED: serine carboxypeptidase-like 34 [Elaeis guineensis]	Oryza sativa Indica Group cultivar Shuhui498 chromosome 1 sequence	Putative serine carboxypeptidase-like 30 OS=Arabidopsis thaliana OX=3702 GN=SCPL30 PE=2 SV=2	--	--	--	--	O23364
Cluster-14369.121012	-4.19074	5.98e-05	0.000829402	serine carboxypeptidase-like 34 [Momordica charantia]	--	Serine carboxypeptidase-like 26 OS=Oryza sativa subsp. japonica OX=39947 GN=SCP26 PE=2 SV=1	--	--	--	--	Q5W727
Cluster-14369.121060	-1.10848	2.65e-05	0.00043425	PREDICTED: ferredoxin-dependent glutamate synthase, chloroplastic [Elaeis guineensis]	PREDICTED: Phoenix dactylifera ferredoxin-dependent glutamate synthase, chloroplastic (LOC103701654), mRNA	Ferredoxin-dependent glutamate synthase, chloroplastic OS=Oryza sativa subsp. japonica OX=39947 GN=GLU PE=2 SV=2	Glutamine amidotransferases class-II//GXGXG motif//Conserved region in glutamate synthase//Glutamate synthase central domain	primary metabolic process//small molecule biosynthetic process//carboxylic acid metabolic process//cellular biosynthetic process//nitrogen compound metabolic process//small molecule metabolic process//glutamine family amino acid metabolic process//organic substance biosynthetic process//dicarboxylic acid biosynthetic process//cellular amino acid metabolic process//organic substance metabolic proc…	glutamate synthase activity//oxidoreductase activity, acting on the CH-NH2 group of donors//oxidoreductase activity//catalytic activity	--	Q69RJ0
Cluster-14369.121094	-1.79646	0.00864915	0.0369482	--	--	--	--	--	--	--	NA
Cluster-14369.121127	-2.98504	0.00114188	0.00805767	--	--	--	--	--	--	--	NA
Cluster-14369.121168	1.26185	0.000647171	0.0052445	--	PREDICTED: Musa acuminata subsp. malaccensis uncharacterized membrane protein YuiD-like (LOC103979374), mRNA	Uncharacterized membrane protein YuiD OS=Bacillus subtilis (strain 168) OX=224308 GN=yuiD PE=4 SV=1	Divergent	--	--	--	O32107
Cluster-14369.121213	-3.294	0.00072534	0.0057161	PREDICTED: probable F-box protein At1g60180 [Phoenix dactylifera]	--	Probable F-box protein At2g36090 OS=Arabidopsis thaliana OX=3702 GN=At2g36090 PE=2 SV=1	Leucine//Leucine	--	binding//protein binding	--	Q9SIH5
Cluster-14369.121242	-1.23429	0.00183018	0.0115302	--	--	Pentatricopeptide repeat-containing protein At4g26680, mitochondrial OS=Arabidopsis thaliana OX=3702 GN=At4g26680 PE=3 SV=1	--	--	--	--	Q9SZ10
Cluster-14369.121266	1.57221	2.84e-05	0.000458158	PREDICTED: protein OPI10 homolog [Elaeis guineensis] >gi|743838926|ref|XP_010936852.1| PREDICTED: protein OPI10 homolog [Elaeis guineensis] >gi|743838939|ref|XP_010936853.1| PREDICTED: protein OPI10 homolog [Elaeis guineensis]	PREDICTED: Elaeis guineensis 65-kDa microtubule-associated protein 6 (LOC105032762), mRNA	65-kDa microtubule-associated protein 6 OS=Arabidopsis thaliana OX=3702 GN=MAP65-6 PE=1 SV=1	Protein	--	--	--	Q9SIS3
Cluster-14369.121294	1.45998	0.00193808	0.0120169	PREDICTED: TLD domain-containing protein 1 [Elaeis guineensis] >gi|743764275|ref|XP_010912343.1| PREDICTED: TLD domain-containing protein 1 [Elaeis guineensis]	PREDICTED: Elaeis guineensis TLD domain-containing protein 1 (LOC105038286), transcript variant X2, mRNA	TLD domain-containing protein 1 OS=Mus musculus OX=10090 GN=Tldc1 PE=2 SV=1	TLD	--	--	--	Q8K0P3
Cluster-14369.121331	-3.55728	0.000257707	0.0026056	--	--	--	--	--	--	--	NA
Cluster-14369.12134	-2.25538	0.00477289	0.0238552	--	--	--	--	--	--	--	NA
Cluster-14369.121391	-2.21517	0.00112528	0.00796527	--	--	--	--	--	--	--	NA
Cluster-14369.121436	0.790529	0.00394787	0.0206581	PREDICTED: protein misato homolog 1 [Elaeis guineensis]	PREDICTED: Elaeis guineensis protein misato homolog 1 (LOC105032771), mRNA	Protein misato homolog 1 OS=Mus musculus OX=10090 GN=Msto1 PE=1 SV=1	Tubulin//Misato	--	--	--	Q2YDW2
Cluster-14369.121457	-3.63591	0.010815	0.0434775	ataxia telangiectasia mutated family protein [Apostasia shenzhenica]	--	--	--	--	--	--	NA
Cluster-14369.121503	1.77682	0.0119327	0.046732	PREDICTED: thioredoxin reductase NTRB [Elaeis guineensis]	PREDICTED: Asparagus officinalis thioredoxin reductase NTRB-like (LOC109843692), mRNA	Thioredoxin reductase NTRB OS=Oryza sativa subsp. japonica OX=39947 GN=NTRB PE=2 SV=1	--	--	--	--	Q6ZFU6
Cluster-14369.121506	1.30692	0.0031322	0.0173159	PREDICTED: thioredoxin reductase NTRB [Elaeis guineensis]	PREDICTED: Elaeis guineensis thioredoxin reductase NTRB (LOC105052872), mRNA	Thioredoxin reductase NTRA OS=Oryza sativa subsp. japonica OX=39947 GN=Os06g0327300 PE=3 SV=2	--	--	--	--	Q69PS6
Cluster-14369.121548	-2.69263	0.012954	0.0496238	--	--	--	--	--	--	--	NA
Cluster-14369.121607	-3.22209	0.0082575	0.0356735	--	--	--	--	--	--	--	NA
Cluster-14369.121673	-3.40082	0.00312327	0.017286	B3 domain-containing protein Os11g0197600-like isoform X3 [Ananas comosus]	--	B3 domain-containing protein Os11g0197600 OS=Oryza sativa subsp. japonica OX=39947 GN=Os11g0197600 PE=2 SV=1	B3	--	binding//organic cyclic compound binding//heterocyclic compound binding//nucleic acid binding//DNA binding	--	Q2R9D2
Cluster-14369.121720	-2.4591	0.001855	0.0116393	--	--	--	--	--	--	--	NA
Cluster-14369.121722	1.03615	0.00368776	0.0196429	PREDICTED: E3 ubiquitin protein ligase RIE1 [Musa acuminata subsp. malaccensis]	PREDICTED: Elaeis guineensis uncharacterized LOC105053331 (LOC105053331), mRNA	E3 ubiquitin protein ligase RIE1 OS=Arabidopsis thaliana OX=3702 GN=RIE1 PE=2 SV=1	RING-H2//Zinc//Zinc//RING-like//Ring	--	cation binding//binding//transition metal ion binding//metal ion binding//zinc ion binding//ion binding	--	Q8GUU2
Cluster-14369.121723	-3.07757	0.000342212	0.0032419	--	--	--	--	--	--	--	NA
Cluster-14369.121777	3.41745	0.00311927	0.0172704	--	--	Transmembrane 9 superfamily member 4 OS=Arabidopsis thaliana OX=3702 GN=TMN4 PE=2 SV=1	--	--	--	--	Q9FHT4
Cluster-14369.121788	-3.1036	0.00992975	0.0409044	PREDICTED: SAL1 phosphatase [Elaeis guineensis]	PREDICTED: Nicotiana tabacum SAL1 phosphatase-like (LOC107818321), mRNA	SAL1 phosphatase OS=Arabidopsis thaliana OX=3702 GN=SAL1 PE=1 SV=1	Inositol monophosphatase family	phospholipid metabolic process//lipid metabolic process//phosphorus metabolic process//phosphorylation//cellular process//phosphatidylinositol metabolic process//metabolic process//cellular lipid metabolic process//lipid modification//glycerolipid metabolic process//glycerophospholipid metabolic process//primary metabolic process//organic substance metabolic process//cellular metabolic process//l…	--	--	Q42546
Cluster-14369.121844	-2.33092	0.0120903	0.0472001	polyprotein, partial [Ananas comosus]	--	Retrovirus-related Pol polyprotein from transposon 17.6 OS=Drosophila melanogaster OX=7227 GN=pol PE=3 SV=1	--	--	--	--	P04323
Cluster-14369.121846	-3.67968	0.000865083	0.00653653	PREDICTED: uncharacterized protein K02A2.6-like [Daucus carota subsp. sativus]	--	Retrovirus-related Pol polyprotein from transposon 17.6 OS=Drosophila melanogaster OX=7227 GN=pol PE=3 SV=1	--	--	--	--	P04323
Cluster-14369.121848	-2.91453	0.00428567	0.0219939	hypothetical protein TSUD_392450 [Trifolium subterraneum]	--	Transposon Ty3-I Gag-Pol polyprotein OS=Saccharomyces cerevisiae (strain ATCC 204508 / S288c) OX=559292 GN=TY3B-I PE=3 SV=2	--	--	--	--	Q7LHG5
Cluster-14369.121860	-1.99606	0.000733669	0.00576847	--	--	--	--	--	--	--	NA
Cluster-14369.12187	1.98383	0.00056686	0.00473736	hypothetical protein CRG98_038046 [Punica granatum]	PREDICTED: Elaeis guineensis homeobox-leucine zipper protein HAT4-like (LOC105043698), mRNA	Homeobox-leucine zipper protein ATHB-4 OS=Arabidopsis thaliana OX=3702 GN=ATHB-4 PE=1 SV=1	--	--	--	--	P92953
Cluster-14369.121897	-3.46039	0.0104757	0.0425082	Sorting nexin 1 [Apostasia shenzhenica]	PREDICTED: Nicotiana attenuata sorting nexin 1 (LOC109237745), mRNA	Sorting nexin 1 OS=Arabidopsis thaliana OX=3702 GN=SNX1 PE=1 SV=1	Vps5//PX	--	anion binding//binding//phosphatidylinositol binding//phospholipid binding//lipid binding//ion binding	--	Q9FG38
Cluster-14369.121914	-2.38128	0.0125855	0.0485832	--	PREDICTED: Fragaria vesca subsp. vesca protein ROOT HAIR DEFECTIVE 3 homolog 2 (LOC101306016), mRNA	Protein ROOT HAIR DEFECTIVE 3 OS=Oryza sativa subsp. japonica OX=39947 GN=RHD3 PE=2 SV=1	Root	--	--	--	Q0JLS6
Cluster-14369.121947	-3.69742	0.000458065	0.00404067	PREDICTED: subtilisin-like protease SBT1.8 [Musa acuminata subsp. malaccensis]	--	Subtilisin-like protease SBT4.14 OS=Arabidopsis thaliana OX=3702 GN=SBT4.14 PE=2 SV=1	Fibronectin	--	--	--	Q9LLL8
Cluster-14369.121949	-3.32514	3.75e-05	0.000572131	PREDICTED: LOW QUALITY PROTEIN: subtilisin-like protease SBT1.2 [Elaeis guineensis]	--	Subtilisin-like protease SBT1.4 OS=Arabidopsis thaliana OX=3702 GN=SBT1.4 PE=2 SV=1	Peptidase//Subtilase	nitrogen compound metabolic process//metabolic process//primary metabolic process//organonitrogen compound metabolic process//protein metabolic process//macromolecule metabolic process//organic substance metabolic process//proteolysis	serine-type endopeptidase activity//endopeptidase activity//hydrolase activity//catalytic activity, acting on a protein//catalytic activity//peptidase activity//serine-type peptidase activity//serine hydrolase activity//peptidase activity, acting on L-amino acid peptides	--	Q9LVJ1
Cluster-14369.122	-3.70241	0.0106221	0.042932	--	--	ABC transporter A family member 7 OS=Arabidopsis thaliana OX=3702 GN=ABCA7 PE=3 SV=2	ABC//ABC-2	--	hydrolase activity//purine ribonucleoside triphosphate binding//nucleoside-triphosphatase activity//drug binding//small molecule binding//catalytic activity//binding//ATPase activity//nucleotide binding//heterocyclic compound binding//nucleoside phosphate binding//anion binding//hydrolase activity, acting on acid anhydrides, in phosphorus-containing anhydrides//adenyl nucleotide binding//carbohyd…	--	Q9STT5
Cluster-14369.122026	-2.54241	0.00665176	0.0305181	PREDICTED: aberrant root formation protein 4 isoform X1 [Elaeis guineensis]	--	Aberrant root formation protein 4 OS=Arabidopsis thaliana OX=3702 GN=ALF4 PE=1 SV=2	Uncharacterised	--	--	--	Q84VX3
Cluster-14369.122082	3.08488	0.0104936	0.0425692	--	--	Methionine gamma-lyase OS=Arabidopsis thaliana OX=3702 GN=MGL PE=1 SV=1	--	--	--	--	Q9SGU9
Cluster-14369.122123	1.24597	0.00102499	0.00742446	phytoene synthase 1 [Musa troglodytarum] >gi|399220715|gb|AFP33588.1| phytoene synthase 1 [Musa troglodytarum]	PREDICTED: Asparagus officinalis phytoene synthase, chloroplastic (LOC109850733), transcript variant X3, mRNA	Phytoene synthase, chloroplastic OS=Narcissus pseudonarcissus OX=39639 GN=PSY PE=2 SV=1	Squalene/phytoene	--	--	--	P53797
Cluster-14369.122128	-2.6849	0.00832997	0.0359141	hypothetical protein VITISV_006313 [Vitis vinifera]	Vitis vinifera contig VV78X005273.6, whole genome shotgun sequence	Retrovirus-related Pol polyprotein from transposon RE1 OS=Arabidopsis thaliana OX=3702 GN=RE1 PE=2 SV=1	Reverse	--	--	--	Q94HW2
Cluster-14369.122151	-3.01475	0.0100717	0.0413159	--	--	--	--	--	--	--	NA
Cluster-14369.122177	-3.63204	0.00066764	0.00537374	PREDICTED: formin-like protein 5 isoform X1 [Musa acuminata subsp. malaccensis]	PREDICTED: Musa acuminata subsp. malaccensis formin-like protein 5 (LOC103992904), mRNA	Formin-like protein 5 OS=Oryza sativa subsp. japonica OX=39947 GN=FH5 PE=2 SV=2	Formin	--	--	--	Q84ZL0
Cluster-14369.122188	-3.36245	0.00357391	0.0192043	--	--	--	--	--	--	--	NA
Cluster-14369.122229	-1.2055	0.00662574	0.0304299	--	PREDICTED: Camelina sativa E3 ubiquitin-protein ligase MIEL1-like (LOC104706592), mRNA	E3 ubiquitin-protein ligase RZFP34 OS=Arabidopsis thaliana OX=3702 GN=RZPF34 PE=1 SV=1	CHY	--	binding//cation binding//zinc ion binding//transition metal ion binding//metal ion binding//ion binding	--	Q9FFB6
Cluster-14369.122231	-2.01244	0.0127434	0.0490285	--	--	--	--	--	--	--	NA
Cluster-14369.122236	-3.19458	0.00433291	0.0221913	serine/threonine-protein kinase ATM [Asparagus officinalis]	PREDICTED: Amborella trichopoda serine/threonine-protein kinase ATM (LOC18434891), transcript variant X9, mRNA	Serine/threonine-protein kinase ATM OS=Arabidopsis thaliana OX=3702 GN=ATM PE=2 SV=1	FATC	--	binding//protein binding	--	Q9M3G7
Cluster-14369.122261	-2.10386	0.00101934	0.00739368	--	--	--	--	--	--	--	NA
Cluster-14369.122267	-3.062	0.00740407	0.0329818	--	--	--	--	--	--	--	NA
Cluster-14369.122290	-2.24124	0.00632805	0.0294001	PREDICTED: oxysterol-binding protein-related protein 2A-like isoform X3 [Phoenix dactylifera]	PREDICTED: Phoenix dactylifera oxysterol-binding protein-related protein 2A-like (LOC103712157), transcript variant X3, misc_RNA	Oxysterol-binding protein-related protein 2A OS=Arabidopsis thaliana OX=3702 GN=ORP2A PE=2 SV=1	Oxysterol-binding	--	--	--	Q940Y1
Cluster-14369.122307	-2.36388	0.00421226	0.0217186	uncharacterized protein LOC8072710 isoform X1 [Sorghum bicolor] >gi|241945981|gb|EES19126.1| hypothetical protein SORBI_3009G063800 [Sorghum bicolor]	--	--	ATP10	--	--	--	NA
Cluster-14369.122316	-1.57418	0.000650766	0.00526599	--	PREDICTED: Phoenix dactylifera probable sucrose-phosphate synthase 2 (LOC103710846), mRNA	Probable sucrose-phosphate synthase 2 OS=Craterostigma plantagineum OX=4153 GN=SPS2 PE=2 SV=1	Glycosyl//Sucrose-6F-phosphate//Sucrose//Glycosyl	cellular process//oligosaccharide metabolic process//metabolic process//carbohydrate metabolic process//primary metabolic process//cellular carbohydrate metabolic process//disaccharide metabolic process//sucrose metabolic process//cellular metabolic process//organic substance metabolic process	sucrose synthase activity//UDP-glucosyltransferase activity//catalytic activity//UDP-glycosyltransferase activity//glucosyltransferase activity//transferase activity//transferase activity, transferring glycosyl groups//transferase activity, transferring hexosyl groups	--	O04933
Cluster-14369.122392	-2.66428	0.00442158	0.0225246	--	--	Heat stress transcription factor A-2c OS=Oryza sativa subsp. japonica OX=39947 GN=HSFA2C PE=1 SV=2	--	--	--	--	Q338B0
Cluster-14369.122398	-1.56545	0.000206846	0.00220344	S-adenosylmethionine decarboxylase proenzyme [Capsicum annuum]	--	Retrovirus-related Pol polyprotein from transposon RE1 OS=Arabidopsis thaliana OX=3702 GN=RE1 PE=2 SV=1	--	--	--	--	Q94HW2
Cluster-14369.122408	-3.16574	0.00598841	0.0282493	PREDICTED: trihelix transcription factor GT-1-like isoform X1 [Elaeis guineensis] >gi|1130671613|ref|XP_019708199.1| PREDICTED: trihelix transcription factor GT-1-like isoform X1 [Elaeis guineensis]	PREDICTED: Nelumbo nucifera trihelix transcription factor GT-1 (LOC104592963), mRNA	Trihelix transcription factor GT-1 OS=Arabidopsis thaliana OX=3702 GN=GT-1 PE=1 SV=1	--	--	--	--	Q9FX53
Cluster-14369.12241	-1.284	0.0116835	0.0459864	--	--	AP2-like ethylene-responsive transcription factor At1g79700 OS=Arabidopsis thaliana OX=3702 GN=At1g79700 PE=2 SV=1	--	--	--	--	A0JPZ8
Cluster-14369.122416	1.17292	0.00797182	0.0347981	PREDICTED: trihelix transcription factor GT-1-like isoform X1 [Elaeis guineensis] >gi|1130671613|ref|XP_019708199.1| PREDICTED: trihelix transcription factor GT-1-like isoform X1 [Elaeis guineensis]	PREDICTED: Nelumbo nucifera trihelix transcription factor GT-1 (LOC104592963), mRNA	Trihelix transcription factor GT-1 OS=Arabidopsis thaliana OX=3702 GN=GT-1 PE=1 SV=1	--	--	--	--	Q9FX53
Cluster-14369.122433	-4.3014	0.00012708	0.001502	--	PREDICTED: Dendrobium catenatum chitin-inducible gibberellin-responsive protein 1-like (LOC110101984), mRNA	Chitin-inducible gibberellin-responsive protein 1 OS=Oryza sativa subsp. japonica OX=39947 GN=CIGR1 PE=2 SV=1	--	--	--	--	Q69VG1
Cluster-14369.122445	2.85983	0.000288461	0.0028454	Putative F-box protein [Apostasia shenzhenica]	--	F-box protein At5g18160 OS=Arabidopsis thaliana OX=3702 GN=At5g18160 PE=2 SV=1	F-box-like//F-box domain	--	binding//protein binding	--	Q9FK54
Cluster-14369.12246	2.04306	0.00757619	0.0335234	--	--	Phospholipase A1-Ibeta2, chloroplastic OS=Arabidopsis thaliana OX=3702 GN=At4g16820 PE=1 SV=2	Lipase	primary metabolic process//lipid metabolic process//metabolic process//organic substance metabolic process	--	--	O23522
Cluster-14369.122464	-2.89979	0.0115765	0.0456511	--	Dioscorea elephantipes ribosomal protein L36 (rpL36) gene, partial cds; rpL36-rpS8 intergenic spacer, complete sequence; translational initiation factor 1 (infA) gene, complete cds; and ribosomal protein S8 (rpS8) gene, partial cds; chloroplast	--	--	--	--	--	NA
Cluster-14369.122471	-2.21534	0.0112117	0.044615	--	--	--	--	--	--	--	NA
Cluster-14369.122480	1.25249	0.00491385	0.0244167	--	PREDICTED: Eucalyptus grandis uncharacterized LOC104437857 (LOC104437857), mRNA	--	Domain	--	--	--	NA
Cluster-14369.122481	0.962481	0.00948236	0.0394999	--	PREDICTED: Eucalyptus grandis uncharacterized LOC104437857 (LOC104437857), mRNA	--	Domain	--	--	--	NA
Cluster-14369.122536	-1.36079	0.00506383	0.0249856	--	--	--	--	--	--	--	NA
Cluster-14369.122542	-3.12557	0.00540708	0.0262216	Armadillo [Macleaya cordata]	--	Importin subunit alpha-2 OS=Arabidopsis thaliana OX=3702 GN=IMPA2 PE=1 SV=1	Armadillo/beta-catenin-like	--	binding//protein binding	--	F4JL11
Cluster-14369.122577	-2.97433	0.00919614	0.0386435	--	--	--	--	--	--	--	NA
Cluster-14369.122580	-2.26944	0.00167873	0.0108118	uncharacterized protein A4U43_C03F16460 [Asparagus officinalis]	PREDICTED: Tarenaya hassleriana serine/threonine-protein kinase TOR (LOC104826500), transcript variant X2, mRNA	Serine/threonine-protein kinase TOR OS=Oryza sativa subsp. japonica OX=39947 GN=TOR PE=2 SV=3	--	--	--	--	Q0DJS1
Cluster-14369.122582	1.45737	2.99e-05	0.000477492	PREDICTED: ethylene-responsive transcription factor CRF2 [Phoenix dactylifera]	Phyllostachys edulis cDNA clone: bphyem124m12, full insert sequence	Ethylene-responsive transcription factor RAP2-12 OS=Arabidopsis thaliana OX=3702 GN=RAP2-12 PE=1 SV=1	AP2	RNA biosynthetic process//regulation of metabolic process//regulation of cellular biosynthetic process//regulation of cellular metabolic process//nucleic acid metabolic process//cellular biosynthetic process//cellular nitrogen compound metabolic process//nitrogen compound metabolic process//cellular macromolecule biosynthetic process//organic cyclic compound biosynthetic process//regulation of bi…	transcription regulator activity//DNA-binding transcription factor activity	--	Q9SSA8
Cluster-14369.122597	-3.43955	0.00197156	0.012174	hypothetical protein L484_011641 [Morus notabilis]	--	--	--	--	--	--	NA
Cluster-14369.122611	-3.71107	0.000932097	0.00690567	--	PREDICTED: Pyrus x bretschneideri transcription factor E2FA-like (LOC103940761), mRNA	Transcription factor E2FB OS=Arabidopsis thaliana OX=3702 GN=E2FB PE=1 SV=1	E2F/DP	RNA biosynthetic process//regulation of metabolic process//regulation of cellular biosynthetic process//regulation of cellular metabolic process//nucleic acid metabolic process//cellular biosynthetic process//cellular nitrogen compound metabolic process//nitrogen compound metabolic process//cellular metabolic process//cellular macromolecule biosynthetic process//macromolecule metabolic process//o…	transcription regulator activity//DNA-binding transcription factor activity	protein-containing complex//cell part//cell//intracellular//transcription factor complex//intracellular part	Q9FV71
Cluster-14369.122662	-3.5831	0.00879544	0.037375	probable RNA helicase SDE3 [Ananas comosus]	PREDICTED: Phoenix dactylifera probable RNA helicase SDE3 (LOC103718089), transcript variant X2, mRNA	Probable RNA helicase SDE3 OS=Arabidopsis thaliana OX=3702 GN=SDE3 PE=1 SV=1	AAA//AAA//AAA//AAA	--	--	--	Q8GYD9
Cluster-14369.122681	-3.19817	0.0105685	0.0427715	PREDICTED: RNA-binding KH domain-containing protein PEPPER-like [Nelumbo nucifera]	PREDICTED: Glycine max RNA-binding KH domain-containing protein PEPPER-like (LOC100802089), transcript variant X2, mRNA	RNA-binding KH domain-containing protein PEPPER OS=Arabidopsis thaliana OX=3702 GN=PEP PE=1 SV=1	KH	--	organic cyclic compound binding//RNA binding//heterocyclic compound binding//nucleic acid binding//binding	--	Q9SZH4
Cluster-14369.122683	2.34025	0.00221485	0.0133169	RNA-binding KH domain-containing protein PEPPER-like [Cucurbita pepo subsp. pepo]	--	RNA-binding KH domain-containing protein PEPPER OS=Arabidopsis thaliana OX=3702 GN=PEP PE=1 SV=1	--	--	--	--	Q9SZH4
Cluster-14369.122731	-2.36393	0.0120214	0.0470004	--	--	--	--	--	--	--	NA
Cluster-14369.122743	4.3291	0.00117306	0.00822345	--	PREDICTED: Sorghum bicolor ABC transporter G family member 41 (LOC8074875), mRNA	ABC transporter G family member 41 OS=Oryza sativa subsp. japonica OX=39947 GN=ABCG41 PE=3 SV=1	ABC//Plant//ABC-2	--	hydrolase activity//purine ribonucleoside triphosphate binding//nucleoside-triphosphatase activity//drug binding//small molecule binding//catalytic activity//binding//ATPase activity//nucleotide binding//heterocyclic compound binding//nucleoside phosphate binding//anion binding//hydrolase activity, acting on acid anhydrides, in phosphorus-containing anhydrides//adenyl nucleotide binding//carbohyd…	membrane	Q8GU83
Cluster-14369.122791	-2.37147	0.0112127	0.0446176	--	--	SNF1-related protein kinase catalytic subunit alpha KIN10 OS=Arabidopsis thaliana OX=3702 GN=KIN10 PE=1 SV=2	Protein//Protein	phosphorylation//nitrogen compound metabolic process//cellular protein metabolic process//cellular macromolecule metabolic process//organic substance metabolic process//protein phosphorylation//cellular process//cellular protein modification process//macromolecule modification//protein modification process//metabolic process//primary metabolic process//organonitrogen compound metabolic process//p…	purine ribonucleoside triphosphate binding//drug binding//binding//nucleotide binding//heterocyclic compound binding//nucleoside phosphate binding//anion binding//ion binding//transferase activity//protein kinase activity//purine nucleotide binding//ATP binding//kinase activity//catalytic activity, acting on a protein//small molecule binding//catalytic activity//adenyl nucleotide binding//transfe…	--	Q38997
Cluster-14369.122802	-1.10944	0.00897735	0.037972	hypothetical protein AQUCO_02800112v1 [Aquilegia coerulea]	--	Uclacyanin 1 OS=Arabidopsis thaliana OX=3702 GN=UCC1 PE=1 SV=1	Plastocyanin-like domain	--	catalytic activity//electron transfer activity//oxidoreductase activity	--	O82081
Cluster-14369.122806	-2.45664	0.0129468	0.0496086	PREDICTED: thaumatin-like protein 1b [Elaeis guineensis]	PREDICTED: Momordica charantia thaumatin-like protein 1b (LOC111013752), mRNA	Thaumatin-like protein 1a OS=Malus domestica OX=3750 GN=TL1 PE=1 SV=1	Thaumatin family	--	--	--	Q9FSG7
Cluster-14369.122824	-3.27868	0.00378253	0.0200015	--	--	--	--	--	--	--	NA
Cluster-14369.122825	-3.15369	0.000423942	0.00380891	--	--	--	--	--	--	--	NA
Cluster-14369.122832	-4.62632	0.000924857	0.00687007	--	Ananas bracteatus clone 50789a microsatellite sequence	Mitochondrial phosphate carrier protein 3, mitochondrial OS=Arabidopsis thaliana OX=3702 GN=MPT3 PE=1 SV=1	--	--	--	--	Q9FMU6
Cluster-14369.122834	-1.0921	0.00435975	0.0222877	--	Ananas bracteatus clone 50789a microsatellite sequence	Mitochondrial phosphate carrier protein 3, mitochondrial OS=Arabidopsis thaliana OX=3702 GN=MPT3 PE=1 SV=1	--	--	--	--	Q9FMU6
Cluster-14369.122836	-2.5615	0.00741399	0.0330089	--	--	--	--	--	--	--	NA
Cluster-14369.122839	2.12479	0.009641	0.0399934	--	--	Receptor-like protein 52 OS=Arabidopsis thaliana OX=3702 GN=RLP52 PE=2 SV=1	--	--	--	--	Q7FZR1
Cluster-14369.122896	-3.94774	0.00437599	0.0223481	--	--	--	--	--	--	--	NA
Cluster-14369.122911	-3.89286	0.000272287	0.00271808	--	--	--	--	--	--	--	NA
Cluster-14369.122915	-2.34755	0.00593206	0.0280481	probable WRKY transcription factor 31 [Cucurbita maxima]	--	WRKY transcription factor 42 OS=Arabidopsis thaliana OX=3702 GN=WRKY42 PE=1 SV=1	--	--	--	--	Q9XEC3
Cluster-14369.122954	-1.96243	2.75e-05	0.000447015	ribulose-1,5 bisphosphate carboxylase/oxygenase large subunit N-methyltransferase, chloroplastic [Ananas comosus] >gi|1147604036|ref|XP_020105983.1| ribulose-1,5 bisphosphate carboxylase/oxygenase large subunit N-methyltransferase, chloroplastic [Ananas comosus]	--	Ribulose-1,5 bisphosphate carboxylase/oxygenase large subunit N-methyltransferase, chloroplastic OS=Nicotiana tabacum OX=4097 GN=RBCMT PE=2 SV=1	Rubisco	--	--	--	P94026
Cluster-14369.122968	2.31553	0.0042687	0.02193	PREDICTED: probable leucine-rich repeat receptor-like protein kinase At5g49770 [Phoenix dactylifera]	--	Probable leucine-rich repeat receptor-like protein kinase At5g49770 OS=Arabidopsis thaliana OX=3702 GN=At5g49770 PE=2 SV=1	--	--	--	--	Q9LT96
Cluster-14369.123005	-2.63359	0.00278683	0.0158667	hypothetical protein AXF42_Ash008356 [Apostasia shenzhenica]	--	Calcium uniporter protein 6, mitochondrial OS=Arabidopsis thaliana OX=3702 GN=At1g09575 PE=2 SV=1	--	--	--	--	F4I111
Cluster-14369.123118	2.84504	0.00554382	0.0267001	--	--	--	Zinc	--	cation binding//transition metal ion binding//organic cyclic compound binding//ion binding//binding//nucleic acid binding//metal ion binding//heterocyclic compound binding//zinc ion binding	--	NA
Cluster-14369.123121	2.97647	0.000535574	0.00453911	PREDICTED: allene oxide cyclase 3, chloroplastic-like [Phoenix dactylifera]	--	Allene oxide cyclase, chloroplastic OS=Oryza sativa subsp. indica OX=39946 GN=AOC PE=2 SV=1	--	--	--	--	A2XID3
Cluster-14369.123147	-2.94241	0.00318661	0.0175506	PREDICTED: GDT1-like protein 2, chloroplastic [Phoenix dactylifera]	--	--	--	--	--	--	NA
Cluster-14369.123182	-2.55511	0.00627053	0.0292097	--	PREDICTED: Elaeis guineensis deSI-like protein At4g17486 (LOC105046533), transcript variant X2, mRNA	DeSI-like protein At4g17486 OS=Arabidopsis thaliana OX=3702 GN=At4g17486 PE=2 SV=1	PPPDE	--	--	--	Q93VG8
Cluster-14369.123189	-1.28585	0.0123695	0.0480162	--	PREDICTED: Dendrobium catenatum protein GFS12 (LOC110109151), transcript variant X2, mRNA	Protein GFS12 OS=Arabidopsis thaliana OX=3702 GN=GFS12 PE=1 SV=1	Beige/BEACH//Protein	phosphorylation//nitrogen compound metabolic process//cellular protein metabolic process//cellular macromolecule metabolic process//organic substance metabolic process//protein phosphorylation//cellular process//cellular protein modification process//macromolecule modification//protein modification process//metabolic process//primary metabolic process//organonitrogen compound metabolic process//p…	purine ribonucleoside triphosphate binding//drug binding//binding//nucleotide binding//heterocyclic compound binding//nucleoside phosphate binding//anion binding//ion binding//transferase activity//protein kinase activity//purine nucleotide binding//ATP binding//kinase activity//catalytic activity, acting on a protein//small molecule binding//catalytic activity//adenyl nucleotide binding//transfe…	--	F4JY12
Cluster-14369.123215	-1.29249	0.0114117	0.0452054	ATP synthase CF1 epsilon subunit [Dioscorea elephantipes] >gi|148668052|gb|ABR01436.1| ATP synthase CF1 epsilon subunit (chloroplast) [Dioscorea elephantipes]	Maranta leuconeura plastid, partial genome	ATP synthase epsilon chain, chloroplastic OS=Phalaenopsis aphrodite subsp. formosana OX=308872 GN=atpE PE=3 SV=1	--	--	--	--	Q3BAN6
Cluster-14369.123300	-2.85729	0.00112461	0.00796239	--	PREDICTED: Elaeis guineensis uncharacterized LOC105032355 (LOC105032355), mRNA	Stress-induced-phosphoprotein 1 OS=Cricetulus griseus OX=10029 GN=STIP1 PE=2 SV=1	SET	--	binding//protein binding	--	O54981
[truncated: 5,439 more rows]

[truncated: 6 more sheets: F2000HvsT, F2000MvsT, F2000HvsM_F2000MvsT, F2000HvsT_F2000MvsT, F2000HvsM_F20000HvsT_F2000MvsT, F20000HvsM_F2000HvsT]
