# Supplementary material for: Transcriptomic analysis of Chinese yam (Dioscorea polystachya Turcz.) variants indicates brassinosteroid involvement in tuber development
Source: Front Nutr. 2023 May 5;10:1112793. doi: 10.3389/fnut.2023.1112793 (PMC10196131; doi:10.3389/fnut.2023.1112793)
Supplement: Supplementary file 1 [file Data_Sheet_1.ZIP › Supplementary_Tables/Supplementary_Table5.xlsx]

## Sheet: F60H_vs_F2000H.GOenrich.signifi
Category	ID	Description	GeneRatio	BgRatio	pvalue	padj	Count	geneID
CC	GO:0005840	ribosome	405|6343	1626|38167	1.1486e-22	1.2012e-20	405	Cluster-14369.114245,Cluster-9568.0,Cluster-4835.0,Cluster-6364.0,Cluster-14369.46166,Cluster-14369.66062,Cluster-14369.116536,Cluster-8558.0,Cluster-30049.2,Cluster-7777.0,Cluster-4775.0,Cluster-14369.41200,Cluster-14369.45238,Cluster-2676.0,Cluster-14369.88215,Cluster-8275.0,Cluster-14369.75322,Cluster-9493.0,Cluster-19807.0,Cluster-10003.0,Cluster-3806.1,Cluster-41165.3,Cluster-4101.0,Cluster-…
MF	GO:0003735	structural constituent of ribosome	407|6343	1640|38167	1.9692e-22	1.2012e-20	407	Cluster-14369.114245,Cluster-9568.0,Cluster-4835.0,Cluster-6364.0,Cluster-14369.46166,Cluster-14369.66062,Cluster-14369.116536,Cluster-8558.0,Cluster-30049.2,Cluster-7777.0,Cluster-4775.0,Cluster-14369.41200,Cluster-14369.45238,Cluster-2676.0,Cluster-14369.88215,Cluster-8275.0,Cluster-14369.75322,Cluster-9493.0,Cluster-19807.0,Cluster-10003.0,Cluster-3806.1,Cluster-41165.3,Cluster-4101.0,Cluster-…
CC	GO:0032991	protein-containing complex	852|6343	3953|38167	4.5637e-21	1.8559e-19	852	Cluster-38103.0,Cluster-9568.0,Cluster-7559.0,Cluster-4835.0,Cluster-14369.92211,Cluster-6364.0,Cluster-21147.0,Cluster-14369.76154,Cluster-14369.66062,Cluster-14369.138695,Cluster-14369.68670,Cluster-14369.89178,Cluster-14369.89179,Cluster-14369.89176,Cluster-7777.0,Cluster-4775.0,Cluster-14369.129470,Cluster-14369.30316,Cluster-14369.30315,Cluster-10019.0,Cluster-14369.41200,Cluster-14369.45238…
MF	GO:0005198	structural molecule activity	420|6343	1742|38167	2.2535e-20	6.8732e-19	420	Cluster-14369.114245,Cluster-9568.0,Cluster-4835.0,Cluster-6364.0,Cluster-14369.46166,Cluster-14369.66062,Cluster-14369.116536,Cluster-8558.0,Cluster-30049.2,Cluster-36045.0,Cluster-7777.0,Cluster-4775.0,Cluster-14369.41200,Cluster-14369.45238,Cluster-2676.0,Cluster-14369.88215,Cluster-8275.0,Cluster-14369.75322,Cluster-9493.0,Cluster-19807.0,Cluster-10003.0,Cluster-3806.1,Cluster-41165.3,Cluster…
BP	GO:0006412	translation	498|6343	2180|38167	4.1623e-18	1.0156e-16	498	Cluster-14369.55617,Cluster-14369.55615,Cluster-9568.0,Cluster-14369.16211,Cluster-14369.45901,Cluster-4835.0,Cluster-41241.0,Cluster-6364.0,Cluster-14369.46166,Cluster-14369.66062,Cluster-14369.66308,Cluster-14369.116536,Cluster-8558.0,Cluster-30049.2,Cluster-7777.0,Cluster-4775.0,Cluster-14369.41200,Cluster-14369.45238,Cluster-2676.0,Cluster-14369.88428,Cluster-14369.88215,Cluster-14369.87580,C…
CC	GO:0005737	cytoplasm	707|6343	3296|38167	2.1303e-17	4.3316e-16	707	Cluster-14369.66900,Cluster-14369.3177,Cluster-9568.0,Cluster-14369.53725,Cluster-8354.0,Cluster-4835.0,Cluster-6364.0,Cluster-14369.26750,Cluster-21147.0,Cluster-14369.76154,Cluster-14369.66062,Cluster-14369.66308,Cluster-14369.116536,Cluster-8558.0,Cluster-30049.2,Cluster-14369.66300,Cluster-7777.0,Cluster-15418.0,Cluster-4775.0,Cluster-14369.91004,Cluster-14369.30316,Cluster-14369.30315,Cluste…
CC	GO:0005622	intracellular	1212|6343	6163|38167	1.6038e-14	2.7952e-13	1212	Cluster-14369.66900,Cluster-14369.79535,Cluster-14369.63000,Cluster-14369.33735,Cluster-7857.0,Cluster-9568.0,Cluster-8354.0,Cluster-14369.53488,Cluster-14369.78303,Cluster-7559.0,Cluster-4363.0,Cluster-4835.0,Cluster-14369.92211,Cluster-14369.108330,Cluster-6364.0,Cluster-14369.130061,Cluster-14369.89516,Cluster-21147.0,Cluster-14369.71643,Cluster-14369.76154,Cluster-14369.119201,Cluster-14369.6…
CC	GO:0043226	organelle	943|6343	4673|38167	2.2816e-14	3.4794e-13	943	Cluster-14369.79535,Cluster-14369.78303,Cluster-7857.0,Cluster-9568.0,Cluster-14369.53725,Cluster-8354.0,Cluster-4835.0,Cluster-14369.108330,Cluster-6364.0,Cluster-14369.130061,Cluster-14369.89516,Cluster-14369.71643,Cluster-14369.76154,Cluster-14369.66062,Cluster-14369.138695,Cluster-14369.94017,Cluster-14369.89178,Cluster-14369.89179,Cluster-14369.89176,Cluster-7777.0,Cluster-7752.2,Cluster-143…
CC	GO:0005623	cell	1269|6343	6515|38167	1.002e-13	1.3583e-12	1269	Cluster-14369.66900,Cluster-14369.114245,Cluster-14369.63000,Cluster-7482.0,Cluster-7857.0,Cluster-5267.0,Cluster-8354.0,Cluster-14369.53488,Cluster-14369.78303,Cluster-7559.0,Cluster-4363.0,Cluster-4835.0,Cluster-14369.92211,Cluster-14369.108330,Cluster-6364.0,Cluster-14369.130061,Cluster-14369.89516,Cluster-21147.0,Cluster-14369.71643,Cluster-14369.76154,Cluster-14369.119201,Cluster-14369.66062…
CC	GO:0005739	mitochondrion	80|6343	289|38167	1.3205e-07	1.611e-06	80	Cluster-1008.0,Cluster-14369.8096,Cluster-14369.8095,Cluster-7236.0,Cluster-679.0,Cluster-14369.54379,Cluster-5533.0,Cluster-1207.0,Cluster-14369.36828,Cluster-4428.0,Cluster-8354.0,Cluster-9585.0,Cluster-772.0,Cluster-14369.70914,Cluster-8571.0,Cluster-5158.0,Cluster-3286.0,Cluster-9379.0,Cluster-9685.0,Cluster-2469.0,Cluster-14369.69461,Cluster-5761.0,Cluster-3844.0,Cluster-14369.81655,Cluster-…
MF	GO:0016491	oxidoreductase activity	815|6343	4284|38167	1.1805e-06	1.3093e-05	815	Cluster-14369.125049,Cluster-14369.3177,Cluster-14369.106790,Cluster-14369.112870,Cluster-14369.45875,Cluster-1451.0,Cluster-4735.0,Cluster-14369.44452,Cluster-9502.0,Cluster-27270.0,Cluster-14369.91169,Cluster-6447.0,Cluster-210.0,Cluster-18953.0,Cluster-36871.0,Cluster-37331.0,Cluster-14369.13047,Cluster-14369.85904,Cluster-14369.105565,Cluster-14369.60368,Cluster-14369.140594,Cluster-2338.0,Cl…
BP	GO:0034641	cellular nitrogen compound metabolic process	1473|6343	8203|38167	0.00013449	0.0013673	1473	Cluster-14369.55617,Cluster-14369.55615,Cluster-14369.45901,Cluster-14369.68078,Cluster-14369.68079,Cluster-6364.0,Cluster-14369.130061,Cluster-14369.52969,Cluster-33635.1,Cluster-14369.66308,Cluster-14369.55291,Cluster-14369.55295,Cluster-14369.52986,Cluster-14369.52984,Cluster-14369.52749,Cluster-14369.139022,Cluster-14369.81557,Cluster-32773.0,Cluster-25905.2,Cluster-14369.63532,Cluster-14369.…
MF	GO:0016746	transferase activity, transferring acyl groups	139|6343	646|38167	0.0006914	0.0064885	139	Cluster-6186.0,Cluster-14369.67348,Cluster-14369.26341,Cluster-14369.109164,Cluster-14369.103794,Cluster-14369.103796,Cluster-14369.88050,Cluster-14369.86448,Cluster-14369.99836,Cluster-9631.0,Cluster-14369.109819,Cluster-14369.23663,Cluster-14369.109818,Cluster-14369.132500,Cluster-14369.34580,Cluster-13656.1,Cluster-14369.94002,Cluster-14369.62289,Cluster-14369.62288,Cluster-14369.118406,Cluste…
MF	GO:0019843	rRNA binding	27|6343	94|38167	0.0013375	0.011655	27	Cluster-14369.47909,Cluster-199.0,Cluster-14369.33598,Cluster-4465.0,Cluster-35760.0,Cluster-14369.59380,Cluster-7121.1,Cluster-838.0,Cluster-14417.1,Cluster-10170.0,Cluster-6436.0,Cluster-2334.0,Cluster-7371.1,Cluster-22960.1,Cluster-14369.58287,Cluster-14369.123672,Cluster-14369.58288,Cluster-14369.67594,Cluster-344.0,Cluster-14369.91505,Cluster-14369.75221,Cluster-2981.0,Cluster-41474.0,Cluste…
BP	GO:0002376	immune system process	5|6343	7|38167	0.0015086	0.01227	5	Cluster-14786.0,Cluster-504.0,Cluster-7621.2,Cluster-21240.0,Cluster-14369.1640
CC	GO:0005694	chromosome	87|6343	400|38167	0.0035233	0.026865	87	Cluster-14369.84558,Cluster-14369.36666,Cluster-14369.84553,Cluster-14369.21252,Cluster-14369.2679,Cluster-14369.38762,Cluster-14369.123354,Cluster-14369.89178,Cluster-14369.89179,Cluster-14369.89176,Cluster-14369.123358,Cluster-14369.79826,Cluster-17497.3,Cluster-14369.89740,Cluster-10019.0,Cluster-14369.103927,Cluster-39634.0,Cluster-14369.3787,Cluster-14369.20282,Cluster-14369.72754,Cluster-81…
BP	GO:0006091	generation of precursor metabolites and energy	73|6343	325|38167	0.00412	0.029567	73	Cluster-14369.18863,Cluster-8062.0,Cluster-14369.86832,Cluster-2918.0,Cluster-2306.0,Cluster-11660.0,Cluster-14369.73003,Cluster-772.0,Cluster-3033.0,Cluster-9125.0,Cluster-14369.55952,Cluster-14369.45829,Cluster-5313.0,Cluster-6298.0,Cluster-9379.0,Cluster-2469.0,Cluster-14369.76292,Cluster-14369.50570,Cluster-14417.0,Cluster-14369.81655,Cluster-14369.101880,Cluster-14369.76332,Cluster-14369.996…
BP	GO:0009056	catabolic process	177|6343	894|38167	0.0060549	0.041039	177	Cluster-14369.62868,Cluster-14369.42781,Cluster-6338.0,Cluster-14369.33956,Cluster-23555.3,Cluster-2918.0,Cluster-15584.0,Cluster-14369.122218,Cluster-14369.68670,Cluster-5096.0,Cluster-14369.100052,Cluster-685.0,Cluster-14369.29431,Cluster-14369.58041,Cluster-14369.58042,Cluster-14369.58043,Cluster-14369.137136,Cluster-14369.64517,Cluster-14369.65623,Cluster-14369.65829,Cluster-14369.38173,Clust…

## Sheet: F60M_vs_F2000M.GOenrich.signifi
Category	ID	Description	GeneRatio	BgRatio	pvalue	padj	Count	geneID
MF	GO:0016491	oxidoreductase activity	327|2127	4284|38167	3.1053e-12	3.3227e-10	327	Cluster-14369.125049,Cluster-14369.106790,Cluster-14369.82616,Cluster-14369.108524,Cluster-14369.30943,Cluster-14369.30941,Cluster-14369.75860,Cluster-14369.113452,Cluster-14369.7008,Cluster-14369.126469,Cluster-14369.75977,Cluster-14369.59242,Cluster-14369.91653,Cluster-14369.87639,Cluster-9502.0,Cluster-213.0,Cluster-40579.0,Cluster-14369.73573,Cluster-14369.66987,Cluster-14369.87645,Cluster-28…
CC	GO:0005840	ribosome	117|2127	1626|38167	3.9624e-11	1.4294e-09	117	Cluster-9568.0,Cluster-14369.78424,Cluster-5744.0,Cluster-14319.0,Cluster-14369.78429,Cluster-14369.116536,Cluster-7777.0,Cluster-4164.0,Cluster-5815.0,Cluster-14369.41200,Cluster-14369.70568,Cluster-32072.0,Cluster-2676.0,Cluster-14369.139380,Cluster-5200.1,Cluster-14369.27226,Cluster-1810.0,Cluster-14369.53415,Cluster-2331.0,Cluster-563.0,Cluster-14181.0,Cluster-3806.1,Cluster-18768.2,Cluster-7…
MF	GO:0003735	structural constituent of ribosome	118|2127	1640|38167	4.2659e-11	1.4294e-09	118	Cluster-9568.0,Cluster-14369.78424,Cluster-5744.0,Cluster-14319.0,Cluster-14369.78429,Cluster-14369.116536,Cluster-7777.0,Cluster-4164.0,Cluster-5815.0,Cluster-14369.41200,Cluster-14369.70568,Cluster-32072.0,Cluster-2676.0,Cluster-14369.139380,Cluster-5200.1,Cluster-4331.0,Cluster-1810.0,Cluster-14369.53415,Cluster-2331.0,Cluster-563.0,Cluster-14181.0,Cluster-3806.1,Cluster-18768.2,Cluster-7275.0…
MF	GO:0016798	hydrolase activity, acting on glycosyl bonds	131|2127	1340|38167	5.3436e-11	1.4294e-09	131	Cluster-14369.130713,Cluster-14369.77359,Cluster-14369.130714,Cluster-14369.44591,Cluster-14369.100350,Cluster-14369.100353,Cluster-14369.33776,Cluster-14369.86204,Cluster-14369.86207,Cluster-4655.0,Cluster-14369.94499,Cluster-3078.0,Cluster-14369.92956,Cluster-14369.72281,Cluster-5986.0,Cluster-14369.9778,Cluster-14369.63072,Cluster-14369.24456,Cluster-14369.44588,Cluster-14369.105914,Cluster-14…
MF	GO:0005198	structural molecule activity	123|2127	1742|38167	2.851e-10	6.1011e-09	123	Cluster-9568.0,Cluster-14369.78424,Cluster-5744.0,Cluster-14319.0,Cluster-14369.78429,Cluster-14369.116536,Cluster-7777.0,Cluster-4164.0,Cluster-5815.0,Cluster-4252.0,Cluster-14369.70568,Cluster-32072.0,Cluster-2676.0,Cluster-14369.139380,Cluster-5200.1,Cluster-4331.0,Cluster-1810.0,Cluster-14369.53415,Cluster-2331.0,Cluster-563.0,Cluster-14181.0,Cluster-3806.1,Cluster-18768.2,Cluster-7275.0,Clus…
BP	GO:0005975	carbohydrate metabolic process	190|2127	2360|38167	3.5133e-08	6.2654e-07	190	Cluster-14369.130713,Cluster-14369.130714,Cluster-14369.121880,Cluster-14369.44591,Cluster-9582.0,Cluster-14369.100350,Cluster-14369.100353,Cluster-14369.24600,Cluster-14369.33776,Cluster-14369.86204,Cluster-14369.86207,Cluster-14369.46008,Cluster-14369.76285,Cluster-14369.94499,Cluster-14369.108114,Cluster-14369.94145,Cluster-3078.0,Cluster-14369.92956,Cluster-14369.80967,Cluster-14369.72281,Clu…
CC	GO:0005618	cell wall	23|2127	128|38167	1.9869e-07	3.0371e-06	23	Cluster-14369.88745,Cluster-14369.42202,Cluster-14369.29017,Cluster-14369.107686,Cluster-14369.7199,Cluster-14369.92956,Cluster-14369.29988,Cluster-5810.0,Cluster-14369.29990,Cluster-14369.24456,Cluster-14369.13863,Cluster-14369.13861,Cluster-14369.127796,Cluster-14369.29020,Cluster-14369.22359,Cluster-14369.46741,Cluster-14369.136736,Cluster-14369.136734,Cluster-14369.11894,Cluster-14369.6826,Cl…
CC	GO:0030312	external encapsulating structure	23|2127	138|38167	1.2225e-06	1.6351e-05	23	Cluster-14369.88745,Cluster-14369.42202,Cluster-14369.29017,Cluster-14369.107686,Cluster-14369.7199,Cluster-14369.92956,Cluster-14369.29988,Cluster-5810.0,Cluster-14369.29990,Cluster-14369.24456,Cluster-14369.13863,Cluster-14369.13861,Cluster-14369.127796,Cluster-14369.29020,Cluster-14369.22359,Cluster-14369.46741,Cluster-14369.136736,Cluster-14369.136734,Cluster-14369.11894,Cluster-14369.6826,Cl…
BP	GO:0006412	translation	135|2127	2180|38167	2.1162e-05	0.00025159	135	Cluster-9568.0,Cluster-14369.78424,Cluster-5744.0,Cluster-14319.0,Cluster-14369.78429,Cluster-14369.116536,Cluster-14369.6545,Cluster-14369.94145,Cluster-5267.0,Cluster-4164.0,Cluster-5815.0,Cluster-4252.0,Cluster-14369.70568,Cluster-32072.0,Cluster-2676.0,Cluster-14369.139380,Cluster-5200.1,Cluster-4331.0,Cluster-1810.0,Cluster-14369.53415,Cluster-35910.2,Cluster-2331.0,Cluster-35910.1,Cluster-5…
MF	GO:0016765	transferase activity, transferring alkyl or aryl (other than methyl) groups	20|2127	155|38167	0.00045698	0.0047252	20	Cluster-14369.72254,Cluster-14369.86196,Cluster-14369.85980,Cluster-8120.0,Cluster-14369.74976,Cluster-14369.80475,Cluster-14369.29338,Cluster-14369.29339,Cluster-14369.96082,Cluster-14369.72640,Cluster-14369.90986,Cluster-14369.90022,Cluster-14369.120122,Cluster-14369.67291,Cluster-14369.77300,Cluster-14369.52638,Cluster-8417.0,Cluster-3859.0,Cluster-14369.82843,Cluster-14369.90023
CC	GO:0005576	extracellular region	18|2127	181|38167	0.00048577	0.0047252	18	Cluster-255.0,Cluster-14369.29990,Cluster-14369.136736,Cluster-14369.24456,Cluster-14369.7199,Cluster-12557.0,Cluster-14369.11894,Cluster-14369.136734,Cluster-14369.136739,Cluster-14369.92956,Cluster-14369.11893,Cluster-14369.29017,Cluster-14369.29988,Cluster-14369.13863,Cluster-14369.13861,Cluster-8285.0,Cluster-14369.29020,Cluster-14369.73204

## Sheet: F60T_vs_F2000T.GOenrich.signifi
Category	ID	Description	GeneRatio	BgRatio	pvalue	padj	Count	geneID
BP	GO:0005975	carbohydrate metabolic process	63|566	2360|38167	7.9869e-06	0.00041586	63	Cluster-14369.112563,Cluster-14369.36214,Cluster-14369.7200,Cluster-14369.77604,Cluster-14369.76047,Cluster-14369.69122,Cluster-14369.126183,Cluster-14369.22321,Cluster-14369.24596,Cluster-14369.126897,Cluster-14369.126895,Cluster-14369.56403,Cluster-14369.79160,Cluster-14369.71006,Cluster-30524.0,Cluster-14369.7199,Cluster-14369.7198,Cluster-14369.136743,Cluster-14369.122146,Cluster-14369.126903…
CC	GO:0030312	external encapsulating structure	11|566	138|38167	8.8481e-06	0.00041586	11	Cluster-14369.7027,Cluster-14369.7199,Cluster-14369.7198,Cluster-14369.136735,Cluster-14369.7200,Cluster-14369.29988,Cluster-14369.55966,Cluster-14369.13863,Cluster-14369.13861,Cluster-14369.13860,Cluster-12272.0
CC	GO:0005618	cell wall	10|566	128|38167	1.4581e-05	0.00045687	10	Cluster-14369.7027,Cluster-14369.7199,Cluster-14369.7198,Cluster-14369.136735,Cluster-14369.7200,Cluster-14369.29988,Cluster-14369.13863,Cluster-14369.13861,Cluster-14369.13860,Cluster-12272.0
MF	GO:0016757	transferase activity, transferring glycosyl groups	39|566	1316|38167	0.00017817	0.003565	39	Cluster-26517.2,Cluster-14369.7200,Cluster-14369.77604,Cluster-28849.1,Cluster-14369.133101,Cluster-14369.61292,Cluster-14369.126897,Cluster-14369.126895,Cluster-14369.56403,Cluster-14369.71006,Cluster-14369.122148,Cluster-14369.7199,Cluster-14369.7198,Cluster-14369.122146,Cluster-14369.4694,Cluster-14369.29988,Cluster-14369.70246,Cluster-14369.63458,Cluster-14369.22817,Cluster-14369.126906,Clust…
CC	GO:0005576	extracellular region	9|566	181|38167	0.00018963	0.003565	9	Cluster-14369.7027,Cluster-14369.7199,Cluster-14369.7198,Cluster-14369.136735,Cluster-14369.7200,Cluster-14369.29988,Cluster-14369.13863,Cluster-14369.13861,Cluster-14369.13860
