# Supplementary material for: Transcriptomic analysis of Chinese yam (Dioscorea polystachya Turcz.) variants indicates brassinosteroid involvement in tuber development
Source: Front Nutr. 2023 May 5;10:1112793. doi: 10.3389/fnut.2023.1112793 (PMC10196131; doi:10.3389/fnut.2023.1112793)
Supplement: Supplementary file 1 [file Data_Sheet_1.ZIP › Supplementary_Tables/Supplementary_Table6.xlsx]

## Sheet: F2000H_vs_F2000M.GOenrich.signi
Category	ID	Description	GeneRatio	BgRatio	pvalue	padj	Count	geneID
CC	GO:0005840	ribosome	520|9222	1626|38167	1.6512e-30	2.0475e-28	520	Cluster-14369.53728,Cluster-14369.107816,Cluster-14369.69677,Cluster-14369.107812,Cluster-18933.0,Cluster-14369.96078,Cluster-14369.53727,Cluster-14369.68174,Cluster-6364.0,Cluster-19018.0,Cluster-14369.66062,Cluster-30049.2,Cluster-14369.78920,Cluster-4775.0,Cluster-14369.76187,Cluster-14369.76180,Cluster-20309.0,Cluster-14369.76188,Cluster-38256.0,Cluster-14369.83699,Cluster-14369.27226,Cluster…
MF	GO:0003735	structural constituent of ribosome	522|9222	1640|38167	6.5302e-30	4.0487e-28	522	Cluster-14369.53728,Cluster-14369.107816,Cluster-14369.69677,Cluster-14369.107812,Cluster-18933.0,Cluster-14369.96078,Cluster-14369.53727,Cluster-14369.68174,Cluster-6364.0,Cluster-19018.0,Cluster-14369.66062,Cluster-30049.2,Cluster-14369.78920,Cluster-4775.0,Cluster-14369.76187,Cluster-14369.76180,Cluster-20309.0,Cluster-14369.76188,Cluster-38256.0,Cluster-14369.83699,Cluster-14369.27226,Cluster…
MF	GO:0005198	structural molecule activity	545|9222	1742|38167	1.1643e-27	4.8124e-26	545	Cluster-14369.53728,Cluster-14369.107816,Cluster-14369.69677,Cluster-14369.107812,Cluster-18933.0,Cluster-14369.96078,Cluster-14369.53727,Cluster-14369.68174,Cluster-6364.0,Cluster-19018.0,Cluster-14369.66062,Cluster-30049.2,Cluster-14369.78920,Cluster-4775.0,Cluster-14369.76187,Cluster-14369.76180,Cluster-14369.80315,Cluster-14369.76188,Cluster-38256.0,Cluster-14369.83699,Cluster-14369.27226,Clu…
BP	GO:0006412	translation	657|9222	2180|38167	1.6833e-21	5.2182e-20	657	Cluster-14369.53728,Cluster-14369.55617,Cluster-14369.55615,Cluster-14369.69677,Cluster-14369.107812,Cluster-18933.0,Cluster-14369.107816,Cluster-14369.96078,Cluster-14369.53727,Cluster-14369.68174,Cluster-6364.0,Cluster-19018.0,Cluster-24039.0,Cluster-14369.66062,Cluster-30049.2,Cluster-14369.9081,Cluster-14369.78920,Cluster-4775.0,Cluster-14369.76187,Cluster-14369.76180,Cluster-14369.41570,Clus…
CC	GO:0032991	protein-containing complex	1097|9222	3953|38167	2.0544e-18	5.0949e-17	1097	Cluster-14369.78301,Cluster-38103.0,Cluster-14369.69677,Cluster-14369.107812,Cluster-18933.0,Cluster-14369.107816,Cluster-14369.84346,Cluster-14369.84345,Cluster-14369.84343,Cluster-14369.72478,Cluster-24356.0,Cluster-29834.1,Cluster-14369.68174,Cluster-6364.0,Cluster-19018.0,Cluster-14369.122889,Cluster-21147.0,Cluster-35880.0,Cluster-14369.56627,Cluster-20142.0,Cluster-14369.66062,Cluster-14369…
CC	GO:0005737	cytoplasm	912|9222	3296|38167	3.0563e-15	6.3164e-14	912	Cluster-14369.66900,Cluster-14369.107816,Cluster-14369.69677,Cluster-14369.107812,Cluster-18933.0,Cluster-14369.53728,Cluster-14369.96078,Cluster-14369.53725,Cluster-7559.0,Cluster-24356.0,Cluster-14369.68174,Cluster-14369.127084,Cluster-6364.0,Cluster-14369.26750,Cluster-21147.0,Cluster-35880.0,Cluster-14369.66062,Cluster-30049.2,Cluster-14369.66300,Cluster-14369.76555,Cluster-14369.118377,Clust…
BP	GO:0009058	biosynthetic process	2161|9222	7879|38167	8.2777e-10	1.4663e-08	2161	Cluster-14369.55617,Cluster-14369.55615,Cluster-14369.69677,Cluster-18933.0,Cluster-14369.81958,Cluster-14369.48760,Cluster-14369.68078,Cluster-6364.0,Cluster-14369.68077,Cluster-35880.0,Cluster-14369.52969,Cluster-14369.24968,Cluster-14369.81952,Cluster-14369.84080,Cluster-14369.28099,Cluster-14369.123489,Cluster-14369.41570,Cluster-14369.80315,Cluster-14369.74258,Cluster-14369.103848,Cluster-14…	Cluster-14369.83970,Cluster-14369.83972,Cluster-14369.55714,Cluster-14369.33598,Cluster-14369.62034,Cluster-14369.68732,Cluster-34159.3,Cluster-14369.44489,Cluster-14369.91829,Cluster-14369.35821,Cluster-14369.78582,Cluster-14369.77917,Cluster-14369.75530,Cluster-14369.18547,Cluster-14369.107670,Cluster-29098.2,Cluster-14369.18548,Cluster-14369.68515,Cluster-14369.84503,Cluster-40250.0,Cluster-14…
CC	GO:0005623	cell	1695|9222	6515|38167	2.8471e-08	4.413e-07	1695	Cluster-38103.0,Cluster-14369.69677,Cluster-18933.0,Cluster-14369.115828,Cluster-14369.115980,Cluster-6364.0,Cluster-14369.45909,Cluster-35880.0,Cluster-19165.3,Cluster-14369.89178,Cluster-14369.89179,Cluster-14369.89176,Cluster-14369.66300,Cluster-5096.0,Cluster-14369.73471,Cluster-14369.80315,Cluster-14369.103848,Cluster-14369.103849,Cluster-14369.52743,Cluster-23533.4,Cluster-28645.0,Cluster-1…
CC	GO:0005622	intracellular	1578|9222	6163|38167	6.1793e-08	8.2471e-07	1578	Cluster-38103.0,Cluster-14369.69677,Cluster-18933.0,Cluster-7559.0,Cluster-14369.115980,Cluster-6364.0,Cluster-14369.45909,Cluster-35880.0,Cluster-19165.3,Cluster-14369.89178,Cluster-14369.89179,Cluster-14369.89176,Cluster-14369.66300,Cluster-5096.0,Cluster-14369.73471,Cluster-14369.80315,Cluster-14369.103848,Cluster-14369.103849,Cluster-14369.52743,Cluster-23533.4,Cluster-28645.0,Cluster-14369.6…
CC	GO:0043226	organelle	1191|9222	4673|38167	6.6509e-08	8.2471e-07	1191	Cluster-14369.78301,Cluster-14369.107816,Cluster-14369.66454,Cluster-14369.69677,Cluster-14369.107812,Cluster-18933.0,Cluster-20423.0,Cluster-14369.53725,Cluster-7559.0,Cluster-24356.0,Cluster-14369.68174,Cluster-14369.108330,Cluster-6364.0,Cluster-19018.0,Cluster-14369.89516,Cluster-35880.0,Cluster-14369.66062,Cluster-14369.138695,Cluster-19165.3,Cluster-14369.89178,Cluster-14369.89179,Cluster-1…
MF	GO:0022857	transmembrane transporter activity	842|9222	2707|38167	1.3306e-07	1.4999e-06	842	Cluster-22768.5,Cluster-14369.72593,Cluster-14369.63006,Cluster-14369.42570,Cluster-14369.84346,Cluster-14369.24448,Cluster-14369.53725,Cluster-26512.1,Cluster-14369.55924,Cluster-14369.30794,Cluster-14369.6600,Cluster-14369.18100,Cluster-14369.75977,Cluster-14369.43393,Cluster-22768.1,Cluster-14369.60497,Cluster-35880.0,Cluster-14369.56627,Cluster-14369.19223,Cluster-14369.101267,Cluster-14369.1…
BP	GO:0034641	cellular nitrogen compound metabolic process	2231|9222	8203|38167	9.73e-07	1.0054e-05	2231	Cluster-14369.55617,Cluster-14369.55615,Cluster-14369.69677,Cluster-18933.0,Cluster-14369.52560,Cluster-14369.68078,Cluster-6364.0,Cluster-14369.68077,Cluster-35880.0,Cluster-14369.52969,Cluster-33635.1,Cluster-14369.55291,Cluster-14369.24968,Cluster-14369.55295,Cluster-14369.45950,Cluster-14369.28099,Cluster-14369.41570,Cluster-14369.80315,Cluster-14369.74258,Cluster-14369.91915,Cluster-14369.52…	Cluster-14369.56627,Cluster-14369.65902,Cluster-14369.104216,Cluster-14369.9081,Cluster-4775.0,Cluster-14369.85906,Cluster-14369.76187,Cluster-28655.2,Cluster-14369.85902,Cluster-28655.1,Cluster-14369.76188,Cluster-14369.91761,Cluster-14369.67648,Cluster-14369.67649,Cluster-14369.89412,Cluster-14369.27226,Cluster-14369.27224,Cluster-14369.50360,Cluster-6001.1,Cluster-14369.50561,Cluster-14369.913…
MF	GO:0016491	oxidoreductase activity	1165|9222	4284|38167	0.00011003	0.0010495	1165	Cluster-14369.125049,Cluster-14369.106791,Cluster-14369.70330,Cluster-14369.107812,Cluster-14369.2511,Cluster-14369.68516,Cluster-14369.52560,Cluster-14369.86590,Cluster-14369.33073,Cluster-14369.23050,Cluster-14369.75977,Cluster-14369.44452,Cluster-20219.0,Cluster-14369.91097,Cluster-14369.119279,Cluster-14369.30798,Cluster-27270.0,Cluster-14369.91169,Cluster-14369.111383,Cluster-14369.77957,Clu…
BP	GO:0055085	transmembrane transport	886|9222	2967|38167	0.00013607	0.0012052	886	Cluster-22768.5,Cluster-14369.72593,Cluster-22768.1,Cluster-33358.0,Cluster-14369.84346,Cluster-14369.24448,Cluster-14369.53725,Cluster-26512.1,Cluster-14369.75971,Cluster-14369.55924,Cluster-14369.30794,Cluster-14369.96749,Cluster-14369.6600,Cluster-14369.18100,Cluster-14369.75977,Cluster-14369.43393,Cluster-14369.60497,Cluster-35880.0,Cluster-14369.56627,Cluster-14369.9538,Cluster-14369.122211,…
MF	GO:0003700	DNA-binding transcription factor activity	358|9222	1116|38167	0.00027042	0.0022355	358	Cluster-2394.0,Cluster-14369.55263,Cluster-14369.56627,Cluster-14369.77959,Cluster-14369.104216,Cluster-14369.85906,Cluster-14369.111247,Cluster-28655.2,Cluster-14369.85902,Cluster-28655.1,Cluster-19180.0,Cluster-14369.63727,Cluster-14369.128378,Cluster-14369.52743,Cluster-14369.52745,Cluster-23978.0,Cluster-14369.60223,Cluster-14369.58070,Cluster-14369.23982,Cluster-14369.9613,Cluster-14369.2518…
BP	GO:0005975	carbohydrate metabolic process	668|9222	2360|38167	0.0004232	0.0032798	668	Cluster-14369.125125,Cluster-14369.53482,Cluster-14369.74930,Cluster-14369.67514,Cluster-14369.92563,Cluster-14369.92564,Cluster-9692.0,Cluster-14369.77210,Cluster-14369.44590,Cluster-14369.71004,Cluster-14369.71007,Cluster-14369.71006,Cluster-14369.94006,Cluster-24034.0,Cluster-14369.4980,Cluster-14369.111247,Cluster-14369.69283,Cluster-3624.0,Cluster-36455.0,Cluster-14369.58601,Cluster-14369.74…
BP	GO:0006810	transport	1322|9222	4673|38167	0.0010391	0.0075793	1322	Cluster-14369.78301,Cluster-22768.5,Cluster-14369.63006,Cluster-33358.0,Cluster-14369.42570,Cluster-14369.84346,Cluster-14369.24448,Cluster-14369.83422,Cluster-14369.53725,Cluster-26512.1,Cluster-14369.75971,Cluster-14369.55924,Cluster-14369.30794,Cluster-14369.96749,Cluster-14369.60498,Cluster-14369.32687,Cluster-14369.75977,Cluster-14369.43393,Cluster-22768.1,Cluster-14369.32689,Cluster-35880.0…
BP	GO:0048856	anatomical structure development	42|9222	109|38167	0.0022577	0.015553	42	Cluster-14369.92569,Cluster-14369.70064,Cluster-14369.66893,Cluster-14369.33735,Cluster-14369.33734,Cluster-14369.45654,Cluster-14369.52754,Cluster-14369.135577,Cluster-27075.0,Cluster-14369.65282,Cluster-14369.70200,Cluster-14369.138345,Cluster-14369.137136,Cluster-14369.137135,Cluster-14369.138346,Cluster-14369.137133,Cluster-36768.0,Cluster-14369.15820,Cluster-14369.65829,Cluster-25724.0,Clust…
BP	GO:0009056	catabolic process	261|9222	894|38167	0.0029114	0.019001	261	Cluster-14369.82612,Cluster-14369.106378,Cluster-20142.0,Cluster-14369.42780,Cluster-14369.122299,Cluster-14369.62288,Cluster-14369.84343,Cluster-6338.0,Cluster-14369.108478,Cluster-14369.33957,Cluster-14369.33956,Cluster-14369.89697,Cluster-14369.89696,Cluster-14369.100353,Cluster-14369.71697,Cluster-14369.33958,Cluster-14369.66987,Cluster-14369.122218,Cluster-14369.51898,Cluster-14369.134928,Cl…
MF	GO:0016746	transferase activity, transferring acyl groups	193|9222	646|38167	0.0066574	0.041276	193	Cluster-14369.128889,Cluster-14369.96682,Cluster-14369.101378,Cluster-14369.66909,Cluster-14369.52770,Cluster-14369.104328,Cluster-14369.103796,Cluster-14369.103792,Cluster-14369.86448,Cluster-14369.78384,Cluster-14369.85842,Cluster-14369.37760,Cluster-14369.113869,Cluster-28979.0,Cluster-14369.46479,Cluster-14369.82759,Cluster-14369.53473,Cluster-14369.77341,Cluster-14369.48289,Cluster-30243.1,C…

## Sheet: F2000H_vs_F2000T.GOenrich.signi
Category	ID	Description	GeneRatio	BgRatio	pvalue	padj	Count	geneID
CC	GO:0005840	ribosome	686|12540	1626|38167	6.975e-31	8.649e-29	686	Cluster-14369.53728,Cluster-14369.107816,Cluster-14369.69677,Cluster-14369.107812,Cluster-18933.0,Cluster-9568.0,Cluster-14369.69678,Cluster-14369.53727,Cluster-4835.0,Cluster-14369.72439,Cluster-6364.0,Cluster-19018.0,Cluster-14369.76154,Cluster-8558.1,Cluster-8558.0,Cluster-30049.2,Cluster-14369.116538,Cluster-7777.0,Cluster-14369.78920,Cluster-4775.0,Cluster-14369.76187,Cluster-20309.0,Cluster…
MF	GO:0003735	structural constituent of ribosome	686|12540	1640|38167	1.7614e-29	1.0921e-27	686	Cluster-14369.53728,Cluster-14369.107816,Cluster-14369.69677,Cluster-14369.107812,Cluster-18933.0,Cluster-9568.0,Cluster-14369.69678,Cluster-14369.53727,Cluster-4835.0,Cluster-14369.72439,Cluster-6364.0,Cluster-19018.0,Cluster-14369.76154,Cluster-8558.1,Cluster-8558.0,Cluster-30049.2,Cluster-14369.116538,Cluster-7777.0,Cluster-14369.78920,Cluster-4775.0,Cluster-14369.76187,Cluster-20309.0,Cluster…
MF	GO:0005198	structural molecule activity	725|12540	1742|38167	4.0377e-29	1.6689e-27	725	Cluster-14369.53728,Cluster-14369.107816,Cluster-14369.69677,Cluster-14369.107812,Cluster-18933.0,Cluster-9568.0,Cluster-14369.69678,Cluster-14369.53727,Cluster-4835.0,Cluster-14369.72439,Cluster-6364.0,Cluster-19018.0,Cluster-14369.76154,Cluster-8558.1,Cluster-8558.0,Cluster-30049.2,Cluster-14369.116538,Cluster-7777.0,Cluster-14369.78920,Cluster-4775.0,Cluster-14369.76187,Cluster-14369.80315,Clu…
BP	GO:0006412	translation	868|12540	2180|38167	7.1361e-22	2.2122e-20	868	Cluster-14369.53728,Cluster-14369.55617,Cluster-14369.55615,Cluster-14369.69677,Cluster-14369.107812,Cluster-18933.0,Cluster-14369.107816,Cluster-14369.69678,Cluster-14369.53727,Cluster-4835.0,Cluster-14369.72439,Cluster-6364.0,Cluster-19018.0,Cluster-14369.76154,Cluster-8558.1,Cluster-8558.0,Cluster-30049.2,Cluster-14369.116538,Cluster-14369.76814,Cluster-14369.9081,Cluster-14369.78920,Cluster-4…
BP	GO:0009058	biosynthetic process	2939|12540	7879|38167	4.2491e-17	1.0538e-15	2939	Cluster-14369.55617,Cluster-14369.55615,Cluster-14369.69677,Cluster-5442.0,Cluster-18933.0,Cluster-14369.69678,Cluster-14369.81958,Cluster-14369.81959,Cluster-14369.48760,Cluster-6364.0,Cluster-14369.130061,Cluster-35880.0,Cluster-14369.52969,Cluster-31061.0,Cluster-6362.0,Cluster-14369.84080,Cluster-14369.76814,Cluster-14369.28099,Cluster-14369.100631,Cluster-20309.0,Cluster-14369.74258,Cluster-…	Cluster-14369.29114,Cluster-14369.25103,Cluster-14369.68383,Cluster-14369.67086,Cluster-14369.56773,Cluster-325.0,Cluster-14369.34849,Cluster-14369.34844,Cluster-14369.120899,Cluster-39560.0,Cluster-14369.78007,Cluster-2129.0,Cluster-7013.0,Cluster-14369.39890,Cluster-14369.29201,Cluster-459.0,Cluster-14369.133157,Cluster-14369.38381,Cluster-14369.38380,Cluster-14369.51537,Cluster-14369.138401,Cl…
CC	GO:0032991	protein-containing complex	1452|12540	3953|38167	1.1816e-16	2.442e-15	1452	Cluster-38103.0,Cluster-14369.69677,Cluster-18933.0,Cluster-14369.69678,Cluster-39862.11,Cluster-6364.0,Cluster-35880.0,Cluster-14369.89179,Cluster-14369.89176,Cluster-5096.0,Cluster-14369.80315,Cluster-10019.0,Cluster-6261.0,Cluster-28645.0,Cluster-14369.44699,Cluster-8715.0,Cluster-14369.75475,Cluster-14369.75719,Cluster-14369.45659,Cluster-14369.63532,Cluster-14369.45653,Cluster-14369.75712,Cl…
CC	GO:0005737	cytoplasm	1203|12540	3296|38167	2.8701e-13	5.0842e-12	1203	Cluster-14369.66900,Cluster-14369.107816,Cluster-14369.3176,Cluster-14369.69677,Cluster-14369.107812,Cluster-18933.0,Cluster-9568.0,Cluster-14369.53728,Cluster-14369.67012,Cluster-14369.53725,Cluster-8354.0,Cluster-24356.0,Cluster-4835.0,Cluster-14369.72439,Cluster-6364.0,Cluster-14369.26750,Cluster-21147.0,Cluster-35880.0,Cluster-37793.0,Cluster-8558.1,Cluster-14369.51931,Cluster-14369.140065,Cl…
BP	GO:0005975	carbohydrate metabolic process	945|12540	2360|38167	1.1265e-11	1.7461e-10	945	Cluster-14369.125125,Cluster-14369.78304,Cluster-14369.67514,Cluster-14369.94006,Cluster-9235.0,Cluster-9692.0,Cluster-14369.119425,Cluster-14369.44591,Cluster-14369.44590,Cluster-14369.90669,Cluster-14369.124372,Cluster-14369.90666,Cluster-14369.126207,Cluster-14369.71004,Cluster-30524.0,Cluster-14369.84080,Cluster-14369.95543,Cluster-3078.0,Cluster-14369.4980,Cluster-14369.29114,Cluster-14369.7…
MF	GO:0008092	cytoskeletal protein binding	201|12540	436|38167	1.5637e-09	2.1544e-08	201	Cluster-14369.126600,Cluster-14369.127775,Cluster-14369.131820,Cluster-14369.76105,Cluster-14369.53488,Cluster-18476.0,Cluster-14369.76106,Cluster-14369.101421,Cluster-14369.26996,Cluster-14369.92214,Cluster-14369.15839,Cluster-14369.99524,Cluster-14369.99525,Cluster-6070.0,Cluster-7939.0,Cluster-14369.65900,Cluster-14369.117652,Cluster-14369.116332,Cluster-14369.116333,Cluster-14369.116334,Clust…
CC	GO:0043226	organelle	1635|12540	4673|38167	1.9889e-09	2.4662e-08	1635	Cluster-14369.69677,Cluster-18933.0,Cluster-14369.69678,Cluster-39862.11,Cluster-6364.0,Cluster-14369.130061,Cluster-14369.45909,Cluster-35880.0,Cluster-14369.89179,Cluster-14369.89176,Cluster-14369.100631,Cluster-20309.0,Cluster-10019.0,Cluster-14369.103848,Cluster-6261.0,Cluster-4723.0,Cluster-28645.0,Cluster-14369.62936,Cluster-14369.44699,Cluster-29682.0,Cluster-8715.0,Cluster-14369.75475,Clu…
CC	GO:0005623	cell	2288|12540	6515|38167	3.6795e-09	4.1478e-08	2288	Cluster-38103.0,Cluster-14369.3176,Cluster-14369.69677,Cluster-18933.0,Cluster-14369.69678,Cluster-39862.11,Cluster-6364.0,Cluster-14369.130061,Cluster-14369.45909,Cluster-35880.0,Cluster-14369.89179,Cluster-14369.89176,Cluster-14369.66300,Cluster-5096.0,Cluster-14369.73471,Cluster-14369.80315,Cluster-10019.0,Cluster-14369.103848,Cluster-6261.0,Cluster-14369.52743,Cluster-34642.1,Cluster-4723.0,C…	Cluster-4665.0,Cluster-14369.51762,Cluster-41278.0,Cluster-14369.73763,Cluster-14369.136741,Cluster-14369.63355,Cluster-32547.0,Cluster-14369.83358,Cluster-14369.63359,Cluster-14369.70290,Cluster-14369.47912,Cluster-20869.0,Cluster-14369.15431,Cluster-14369.10326,Cluster-14369.49513,Cluster-14369.49514,Cluster-14369.7027,Cluster-14369.96654,Cluster-14369.63983,Cluster-14369.62102,Cluster-33279.0,…
MF	GO:0016798	hydrolase activity, acting on glycosyl bonds	540|12540	1340|38167	4.0739e-09	4.2097e-08	540	Cluster-14369.125125,Cluster-14369.78304,Cluster-14369.9568,Cluster-14369.61354,Cluster-14369.77210,Cluster-14369.44590,Cluster-14369.90669,Cluster-14369.90666,Cluster-14369.33958,Cluster-14369.126207,Cluster-3078.0,Cluster-14369.4980,Cluster-14369.111247,Cluster-14369.32546,Cluster-3624.0,Cluster-14369.74036,Cluster-14369.28548,Cluster-14369.28549,Cluster-40619.0,Cluster-14369.60154,Cluster-9210…
BP	GO:0071554	cell wall organization or biogenesis	86|12540	151|38167	2.9099e-08	2.7756e-07	86	Cluster-14369.12577,Cluster-7482.0,Cluster-14369.52771,Cluster-14369.33957,Cluster-14369.33956,Cluster-14369.89699,Cluster-14369.76027,Cluster-14369.33958,Cluster-14369.117898,Cluster-25858.0,Cluster-12272.0,Cluster-14369.38173,Cluster-14369.94205,Cluster-14369.111103,Cluster-14369.111104,Cluster-14369.111105,Cluster-14369.15019,Cluster-14369.3466,Cluster-34304.0,Cluster-14369.138555,Cluster-1436…
CC	GO:0005618	cell wall	67|12540	128|38167	2.2765e-06	2.0163e-05	67	Cluster-14369.88745,Cluster-7482.0,Cluster-14369.53887,Cluster-14369.7200,Cluster-41083.0,Cluster-14369.42202,Cluster-14369.29017,Cluster-14369.29016,Cluster-10137.1,Cluster-14369.12877,Cluster-14369.127262,Cluster-14369.5771,Cluster-14369.136739,Cluster-14369.126207,Cluster-28042.1,Cluster-14369.17976,Cluster-14369.107686,Cluster-14369.6826,Cluster-14369.7198,Cluster-14369.136741,Cluster-14369.3…
CC	GO:0005622	intracellular	2116|12540	6163|38167	3.1204e-06	2.5795e-05	2116	Cluster-14369.114245,Cluster-14369.3176,Cluster-14369.69677,Cluster-18933.0,Cluster-38103.0,Cluster-14369.69678,Cluster-39862.11,Cluster-6364.0,Cluster-14369.130061,Cluster-14369.45909,Cluster-35880.0,Cluster-14369.89179,Cluster-14369.89176,Cluster-14369.66300,Cluster-5096.0,Cluster-14369.73471,Cluster-14369.80315,Cluster-10019.0,Cluster-14369.103848,Cluster-6261.0,Cluster-14369.52743,Cluster-346…	Cluster-14369.53573,Cluster-14369.1682,Cluster-7047.1,Cluster-14369.104022,Cluster-14369.31595,Cluster-37139.0,Cluster-14369.119461,Cluster-14369.110907,Cluster-14369.115980,Cluster-8558.1,Cluster-8558.0,Cluster-14369.86819,Cluster-3255.0,Cluster-14369.61851,Cluster-14369.93558,Cluster-40654.1,Cluster-14369.54275,Cluster-14369.80943,Cluster-14369.51627,Cluster-14369.111045,Cluster-28715.0,Cluster…
CC	GO:0030312	external encapsulating structure	73|12540	138|38167	5.4279e-06	4.2066e-05	73	Cluster-14369.88745,Cluster-7482.0,Cluster-14369.101375,Cluster-14369.52775,Cluster-14369.53887,Cluster-14369.7200,Cluster-41083.0,Cluster-14369.42202,Cluster-14369.29017,Cluster-14369.29016,Cluster-10137.1,Cluster-14369.12877,Cluster-14369.127262,Cluster-14369.5771,Cluster-14369.136739,Cluster-14369.126207,Cluster-28042.1,Cluster-12831.0,Cluster-14369.107686,Cluster-14369.6826,Cluster-14369.7198…
BP	GO:0034641	cellular nitrogen compound metabolic process	2924|12540	8203|38167	1.1081e-05	8.0826e-05	2924	Cluster-14369.55617,Cluster-14369.55615,Cluster-14369.69677,Cluster-14369.2592,Cluster-18933.0,Cluster-14369.69678,Cluster-14369.52560,Cluster-14369.103722,Cluster-6364.0,Cluster-14369.130061,Cluster-14369.71766,Cluster-35880.0,Cluster-14369.52969,Cluster-31061.0,Cluster-14369.55295,Cluster-14369.45950,Cluster-14369.76814,Cluster-14369.28099,Cluster-20309.0,Cluster-14369.74258,Cluster-20497.0,Clu…	Cluster-14369.91302,Cluster-14369.29114,Cluster-5466.0,Cluster-14369.25103,Cluster-14369.68383,Cluster-14369.22025,Cluster-14369.76142,Cluster-325.0,Cluster-14369.106731,Cluster-26267.11,Cluster-14369.52498,Cluster-39560.0,Cluster-2129.0,Cluster-7013.0,Cluster-14369.39890,Cluster-14369.29201,Cluster-39782.1,Cluster-14369.52886,Cluster-14369.133157,Cluster-14369.38381,Cluster-14369.38380,Cluster-1…
MF	GO:0022857	transmembrane transporter activity	1057|12540	2707|38167	1.3709e-05	9.444e-05	1057	Cluster-22768.5,Cluster-14369.72593,Cluster-14369.15224,Cluster-14369.63006,Cluster-14369.42570,Cluster-14369.84346,Cluster-14369.75250,Cluster-14369.24448,Cluster-22768.9,Cluster-14369.53725,Cluster-26512.1,Cluster-29834.1,Cluster-14369.30794,Cluster-22768.6,Cluster-14369.6600,Cluster-14369.18100,Cluster-14369.75977,Cluster-14369.43393,Cluster-14369.60497,Cluster-35880.0,Cluster-14369.71642,Clus…
BP	GO:0048856	anatomical structure development	58|12540	109|38167	3.6793e-05	0.00024012	58	Cluster-14369.70064,Cluster-14369.137136,Cluster-14369.33735,Cluster-14369.33734,Cluster-14369.72038,Cluster-14369.92567,Cluster-14369.45654,Cluster-14369.52754,Cluster-14369.139193,Cluster-2256.0,Cluster-14369.121731,Cluster-38946.0,Cluster-14369.58473,Cluster-27075.0,Cluster-14369.135579,Cluster-14369.70199,Cluster-14369.15172,Cluster-12463.0,Cluster-14369.70200,Cluster-14369.72646,Cluster-1436…
MF	GO:0016491	oxidoreductase activity	1540|12540	4284|38167	9.7099e-05	0.00060201	1540	Cluster-14369.125049,Cluster-14369.106791,Cluster-14369.106790,Cluster-14369.111849,Cluster-14369.52560,Cluster-14369.3176,Cluster-4735.0,Cluster-14369.44452,Cluster-20219.0,Cluster-9502.0,Cluster-14369.62660,Cluster-14369.87644,Cluster-14369.24964,Cluster-37331.0,Cluster-14369.123489,Cluster-14369.19918,Cluster-2324.0,Cluster-7381.0,Cluster-14369.52749,Cluster-4723.0,Cluster-14369.12108,Cluster-…
BP	GO:0055085	transmembrane transport	1136|12540	2967|38167	0.00016387	0.00096761	1136	Cluster-22768.5,Cluster-14369.72593,Cluster-22768.6,Cluster-33358.0,Cluster-14369.84346,Cluster-14369.42964,Cluster-14369.24448,Cluster-14369.42472,Cluster-14369.42473,Cluster-8354.0,Cluster-14369.75971,Cluster-29834.1,Cluster-14369.30794,Cluster-14369.96749,Cluster-14369.6600,Cluster-14369.18100,Cluster-14369.75977,Cluster-14369.43393,Cluster-14369.60497,Cluster-35880.0,Cluster-14369.71642,Clust…
MF	GO:0019843	rRNA binding	46|12540	94|38167	0.00023049	0.0012991	46	Cluster-199.0,Cluster-14369.69677,Cluster-14369.107812,Cluster-14369.70410,Cluster-14369.32769,Cluster-14369.69678,Cluster-14369.63130,Cluster-7371.1,Cluster-35760.0,Cluster-14369.59380,Cluster-7121.1,Cluster-838.0,Cluster-14369.118005,Cluster-14369.33598,Cluster-14417.1,Cluster-10170.0,Cluster-6436.0,Cluster-2334.0,Cluster-1360.0,Cluster-22960.1,Cluster-14369.58288,Cluster-14369.67594,Cluster-14…
BP	GO:0006091	generation of precursor metabolites and energy	142|12540	325|38167	0.00040261	0.0021706	142	Cluster-14369.122299,Cluster-11660.0,Cluster-2918.0,Cluster-14369.89697,Cluster-14369.89696,Cluster-5450.0,Cluster-14369.81653,Cluster-14369.81655,Cluster-14369.69560,Cluster-14369.78519,Cluster-30147.0,Cluster-14369.12982,Cluster-14369.12981,Cluster-14369.12980,Cluster-14369.58604,Cluster-14369.62789,Cluster-230.0,Cluster-14369.73359,Cluster-14369.91761,Cluster-9806.0,Cluster-9806.1,Cluster-7389…
MF	GO:0003700	DNA-binding transcription factor activity	449|12540	1116|38167	0.00059468	0.0030725	449	Cluster-2394.0,Cluster-14369.55263,Cluster-14369.125128,Cluster-14369.92211,Cluster-14369.56627,Cluster-31061.0,Cluster-14369.77959,Cluster-14369.104216,Cluster-14369.9083,Cluster-14369.1678,Cluster-14369.85906,Cluster-14369.111247,Cluster-28655.2,Cluster-28655.3,Cluster-14369.99039,Cluster-19180.0,Cluster-14369.63727,Cluster-14369.128378,Cluster-14369.52743,Cluster-14369.139022,Cluster-14369.580…
BP	GO:0000902	cell morphogenesis	33|12540	57|38167	0.0010047	0.0049833	33	Cluster-14369.135580,Cluster-911.0,Cluster-14369.45654,Cluster-14369.52754,Cluster-14369.135577,Cluster-14369.135576,Cluster-14369.70198,Cluster-14369.70199,Cluster-14369.15172,Cluster-14369.70200,Cluster-14369.72646,Cluster-8271.0,Cluster-14369.29627,Cluster-14369.60965,Cluster-14369.76521,Cluster-3803.0,Cluster-14369.63583,Cluster-14369.122501,Cluster-14369.116682,Cluster-31972.1,Cluster-37189.…
BP	GO:0007155	cell adhesion	21|12540	26|38167	0.0012491	0.0059572	21	Cluster-10221.0,Cluster-14369.12577,Cluster-14369.14532,Cluster-14369.3998,Cluster-14369.121386,Cluster-14369.39196,Cluster-14369.20169,Cluster-14369.46160,Cluster-14369.51829,Cluster-14369.52771,Cluster-14369.96884,Cluster-14369.96885,Cluster-14369.61217,Cluster-14369.61216,Cluster-14369.4000,Cluster-14369.66090,Cluster-14369.49417,Cluster-14369.111998,Cluster-14369.40661,Cluster-14369.138555,Cl…
MF	GO:0030234	enzyme regulator activity	182|12540	453|38167	0.0015462	0.0071011	182	Cluster-14369.106558,Cluster-23581.0,Cluster-14369.5591,Cluster-14369.72595,Cluster-1398.0,Cluster-14369.26453,Cluster-14369.26450,Cluster-14369.26456,Cluster-14369.110440,Cluster-8363.0,Cluster-8622.0,Cluster-14369.68677,Cluster-14369.114868,Cluster-14369.66300,Cluster-14369.73453,Cluster-14369.92955,Cluster-14369.76181,Cluster-14369.76183,Cluster-14369.29703,Cluster-14369.89740,Cluster-18510.1,…
MF	GO:0016829	lyase activity	294|12540	711|38167	0.0017535	0.0077655	294	Cluster-14369.54052,Cluster-23251.0,Cluster-14369.78305,Cluster-15721.11,Cluster-14369.117954,Cluster-14369.52774,Cluster-14369.53887,Cluster-14369.52771,Cluster-14369.52772,Cluster-16565.2,Cluster-14369.37164,Cluster-14369.89442,Cluster-14369.57652,Cluster-14369.6607,Cluster-14369.94110,Cluster-2918.0,Cluster-14369.69036,Cluster-14369.67270,Cluster-14369.54582,Cluster-14369.6608,Cluster-14369.66…
BP	GO:0006810	transport	1713|12540	4673|38167	0.0018956	0.0081053	1713	Cluster-33358.0,Cluster-14369.42964,Cluster-14369.32687,Cluster-14369.32689,Cluster-35880.0,Cluster-14369.68073,Cluster-14369.55293,Cluster-14369.76819,Cluster-14369.86731,Cluster-14369.52966,Cluster-14369.106263,Cluster-14369.91917,Cluster-14369.68416,Cluster-14369.82850,Cluster-14369.68411,Cluster-14369.68412,Cluster-14369.70148,Cluster-14369.86514,Cluster-14369.52744,Cluster-14369.52747,Cluste…	Cluster-39582.0,Cluster-9531.0,Cluster-14369.29849,Cluster-14369.135050,Cluster-14369.135051,Cluster-14369.27297,Cluster-34032.0,Cluster-14369.114834,Cluster-14369.105702,Cluster-14369.114831,Cluster-6832.0,Cluster-38959.1,Cluster-14369.19401,Cluster-8509.0,Cluster-14369.18315,Cluster-14369.117571,Cluster-9570.0,Cluster-14369.82032,Cluster-14369.66015,Cluster-14369.51199
CC	GO:0005694	chromosome	155|12540	400|38167	0.004468	0.018468	155	Cluster-14369.76897,Cluster-14369.17988,Cluster-14369.28557,Cluster-39862.11,Cluster-14369.70832,Cluster-14369.140200,Cluster-14369.118005,Cluster-14369.2679,Cluster-14369.123354,Cluster-14369.89179,Cluster-14369.89176,Cluster-14369.123358,Cluster-17497.5,Cluster-17497.1,Cluster-17497.3,Cluster-14369.89740,Cluster-17785.0,Cluster-10019.0,Cluster-14369.59375,Cluster-36103.0,Cluster-14369.124342,Cl…
BP	GO:0044281	small molecule metabolic process	839|12540	2231|38167	0.010986	0.043944	839	Cluster-14369.66900,Cluster-14369.55617,Cluster-14369.55615,Cluster-14369.78305,Cluster-14369.107812,Cluster-14369.111849,Cluster-14369.55631,Cluster-14369.84503,Cluster-14369.52560,Cluster-14369.68171,Cluster-35880.0,Cluster-14369.87644,Cluster-41146.0,Cluster-14369.56741,Cluster-14369.104216,Cluster-14369.9081,Cluster-14369.29114,Cluster-14369.111247,Cluster-14369.58604,Cluster-230.0,Cluster-14…
BP	GO:0007034	vacuolar transport	25|12540	55|38167	0.012858	0.049825	25	Cluster-14369.9914,Cluster-14369.32687,Cluster-14369.117590,Cluster-1739.0,Cluster-14369.61504,Cluster-14369.32689,Cluster-14369.116195,Cluster-33125.0,Cluster-14369.85700,Cluster-14369.25834,Cluster-14369.101074,Cluster-1051.0,Cluster-14369.93243,Cluster-14369.25215,Cluster-14369.25214,Cluster-14369.85702,Cluster-10071.0,Cluster-14369.25213,Cluster-14369.86514,Cluster-14369.131187,Cluster-14369.…

## Sheet: F2000M_vs_F2000T.GOenrich.signi
Category	ID	Description	GeneRatio	BgRatio	pvalue	padj	Count	geneID
MF	GO:0008092	cytoskeletal protein binding	134|6232	436|38167	1.6737e-14	2.0587e-12	134	Cluster-14369.126600,Cluster-14369.53488,Cluster-14369.113194,Cluster-14369.101421,Cluster-14369.26996,Cluster-14369.123221,Cluster-14369.26992,Cluster-14369.65900,Cluster-14369.117652,Cluster-14369.116332,Cluster-14369.81425,Cluster-14369.64166,Cluster-14369.64167,Cluster-14369.131812,Cluster-14369.131816,Cluster-14369.78098,Cluster-12329.3,Cluster-12329.2,Cluster-14369.78092,Cluster-28130.0,Clu…
BP	GO:0071554	cell wall organization or biogenesis	66|6232	151|38167	4.8979e-13	3.0122e-11	66	Cluster-14369.12577,Cluster-14369.88745,Cluster-14369.5771,Cluster-25664.0,Cluster-14369.38861,Cluster-41083.1,Cluster-14369.42202,Cluster-14369.33957,Cluster-14369.33956,Cluster-14369.12877,Cluster-14369.89699,Cluster-14369.72346,Cluster-14369.33958,Cluster-14369.49417,Cluster-14369.107686,Cluster-14369.38090,Cluster-14369.3466,Cluster-14369.46160,Cluster-14369.117898,Cluster-14369.96884,Cluster…
CC	GO:0005618	cell wall	52|6232	128|38167	7.0992e-12	2.9107e-10	52	Cluster-14369.88745,Cluster-14369.5771,Cluster-14369.53887,Cluster-41083.1,Cluster-14369.42202,Cluster-14369.109221,Cluster-14369.12877,Cluster-14369.13861,Cluster-14369.136739,Cluster-14369.126207,Cluster-14369.13860,Cluster-14369.107686,Cluster-14369.69583,Cluster-14369.13976,Cluster-14369.9315,Cluster-14369.117898,Cluster-14369.136740,Cluster-14369.38277,Cluster-14369.122042,Cluster-14369.2937…
MF	GO:0016798	hydrolase activity, acting on glycosyl bonds	309|6232	1340|38167	1.1452e-10	3.5215e-09	309	Cluster-14369.75736,Cluster-14369.125125,Cluster-14369.18870,Cluster-24034.3,Cluster-14369.78304,Cluster-14369.130714,Cluster-14369.130713,Cluster-14369.52565,Cluster-14369.10278,Cluster-14369.9568,Cluster-14369.9569,Cluster-14369.44591,Cluster-14369.44590,Cluster-14369.71927,Cluster-14369.125614,Cluster-14369.100353,Cluster-14369.70984,Cluster-14369.33958,Cluster-14369.49816,Cluster-14369.126207…
CC	GO:0030312	external encapsulating structure	55|6232	138|38167	7.7873e-10	1.9157e-08	55	Cluster-14369.88745,Cluster-14369.5771,Cluster-14369.52775,Cluster-14369.53887,Cluster-41083.1,Cluster-14369.42202,Cluster-14369.109221,Cluster-14369.12877,Cluster-14369.13861,Cluster-14369.136739,Cluster-14369.126207,Cluster-14369.13860,Cluster-14369.107686,Cluster-14369.69583,Cluster-14369.13976,Cluster-14369.9315,Cluster-14369.117898,Cluster-14369.136740,Cluster-14369.38277,Cluster-14369.54490…
MF	GO:0016491	oxidoreductase activity	841|6232	4284|38167	1.7344e-08	3.5555e-07	841	Cluster-14369.125049,Cluster-14369.70330,Cluster-14369.111849,Cluster-14369.30038,Cluster-14369.23050,Cluster-14369.75977,Cluster-14369.87639,Cluster-9502.0,Cluster-14369.30798,Cluster-14369.91169,Cluster-14369.87644,Cluster-14369.130521,Cluster-14369.47651,Cluster-14369.13047,Cluster-14369.123489,Cluster-14369.105565,Cluster-14369.105564,Cluster-37120.2,Cluster-14369.66269,Cluster-14369.19918,Cl…
CC	GO:0005840	ribosome	254|6232	1626|38167	8.3023e-08	1.4588e-06	254	Cluster-14369.83970,Cluster-5792.0,Cluster-14369.105285,Cluster-9568.0,Cluster-14369.36982,Cluster-14369.94415,Cluster-14369.75864,Cluster-14369.78424,Cluster-14369.127742,Cluster-14369.107953,Cluster-5744.0,Cluster-14319.0,Cluster-14369.22967,Cluster-14369.22965,Cluster-14369.78429,Cluster-14369.66062,Cluster-35832.0,Cluster-14369.74684,Cluster-14369.73795,Cluster-14369.54852,Cluster-14369.11653…
MF	GO:0003735	structural constituent of ribosome	256|6232	1640|38167	1.04e-07	1.599e-06	256	Cluster-14369.83970,Cluster-5792.0,Cluster-14369.105285,Cluster-9568.0,Cluster-14369.36982,Cluster-14369.94415,Cluster-14369.75864,Cluster-14369.78424,Cluster-14369.127742,Cluster-14369.107953,Cluster-5744.0,Cluster-14319.0,Cluster-14369.22967,Cluster-14369.22965,Cluster-14369.78429,Cluster-14369.66062,Cluster-35832.0,Cluster-14369.74684,Cluster-14369.73795,Cluster-14369.54852,Cluster-14369.11653…
MF	GO:0005198	structural molecule activity	269|6232	1742|38167	3.1139e-06	4.2557e-05	269	Cluster-14369.83970,Cluster-5792.0,Cluster-14369.105285,Cluster-9568.0,Cluster-14369.36982,Cluster-14369.94415,Cluster-14369.75864,Cluster-14369.78424,Cluster-14369.127742,Cluster-14369.107953,Cluster-5744.0,Cluster-14319.0,Cluster-14369.22967,Cluster-14369.22965,Cluster-14369.78429,Cluster-14369.66062,Cluster-35832.0,Cluster-14369.74684,Cluster-14369.73795,Cluster-14369.54852,Cluster-14369.11653…
CC	GO:0005694	chromosome	93|6232	400|38167	4.879e-05	0.00060012	93	Cluster-14369.94415,Cluster-14369.94414,Cluster-14369.84553,Cluster-14369.28557,Cluster-14369.140198,Cluster-14369.84558,Cluster-14369.118005,Cluster-14369.38762,Cluster-19165.3,Cluster-14369.89179,Cluster-14369.89176,Cluster-14369.124824,Cluster-14369.79826,Cluster-14369.103927,Cluster-14369.124342,Cluster-14369.124343,Cluster-14369.124344,Cluster-14369.140199,Cluster-14369.21252,Cluster-14369.2…
BP	GO:0005975	carbohydrate metabolic process	478|6232	2360|38167	7.1677e-05	0.00080148	478	Cluster-14369.125125,Cluster-14369.53482,Cluster-14369.78304,Cluster-14369.52565,Cluster-14369.44591,Cluster-14369.44590,Cluster-14369.126207,Cluster-30524.0,Cluster-14369.95543,Cluster-3078.0,Cluster-14369.111247,Cluster-14369.92514,Cluster-14369.69283,Cluster-14369.74036,Cluster-14369.28548,Cluster-14369.28549,Cluster-14369.16113,Cluster-14369.16114,Cluster-14369.128378,Cluster-14369.52747,Clus…
BP	GO:0000902	cell morphogenesis	25|6232	57|38167	7.9918e-05	0.00081916	25	Cluster-14369.66893,Cluster-14369.135580,Cluster-14369.45654,Cluster-14369.52754,Cluster-14369.135576,Cluster-14369.135579,Cluster-14369.70199,Cluster-14369.15172,Cluster-14369.70200,Cluster-14369.77010,Cluster-14369.29627,Cluster-14369.60966,Cluster-14369.122499,Cluster-14369.63583,Cluster-14369.122501,Cluster-14369.65282,Cluster-14369.78791,Cluster-14369.72038,Cluster-14369.64485,Cluster-36768.…
BP	GO:0006950	response to stress	213|6232	980|38167	0.00023443	0.0022181	213	Cluster-14369.125049,Cluster-35537.0,Cluster-14369.56156,Cluster-14369.136328,Cluster-14369.16515,Cluster-14369.137034,Cluster-14369.16341,Cluster-14369.16342,Cluster-14369.9568,Cluster-14369.9569,Cluster-14369.28895,Cluster-14369.54582,Cluster-14369.37257,Cluster-14369.55875,Cluster-14369.74899,Cluster-14369.106731,Cluster-14369.130521,Cluster-14369.4201,Cluster-14369.113864,Cluster-14369.60713,…
CC	GO:0005623	cell	1098|6232	6515|38167	0.00027372	0.0024048	1098	Cluster-14369.78301,Cluster-14369.103493,Cluster-14369.129090,Cluster-7857.0,Cluster-14369.78835,Cluster-5267.0,Cluster-14369.53488,Cluster-14369.67012,Cluster-14369.84343,Cluster-14369.77355,Cluster-14369.77011,Cluster-14369.75514,Cluster-14369.75979,Cluster-30257.0,Cluster-14369.8083,Cluster-14369.71643,Cluster-14369.63839,Cluster-6856.0,Cluster-14369.104391,Cluster-14369.126207,Cluster-14369.6…
CC	GO:0032991	protein-containing complex	624|6232	3953|38167	0.00041313	0.0033877	624	Cluster-14369.78301,Cluster-14369.84348,Cluster-9568.0,Cluster-14369.84343,Cluster-14369.75979,Cluster-14369.76154,Cluster-14369.66062,Cluster-19165.3,Cluster-14369.89179,Cluster-14369.89176,Cluster-14369.116538,Cluster-7777.0,Cluster-14369.74529,Cluster-14369.127183,Cluster-14369.127181,Cluster-14369.76181,Cluster-14369.76183,Cluster-14369.30315,Cluster-14369.45238,Cluster-14369.60817,Cluster-26…
MF	GO:0016746	transferase activity, transferring acyl groups	142|6232	646|38167	0.0021688	0.01636	142	Cluster-14369.96682,Cluster-14369.55051,Cluster-14369.97042,Cluster-14369.52770,Cluster-14369.103791,Cluster-14369.103792,Cluster-14369.40664,Cluster-14369.23663,Cluster-14369.132500,Cluster-14369.64693,Cluster-14369.40080,Cluster-14369.26341,Cluster-14369.48289,Cluster-14369.94002,Cluster-30243.4,Cluster-14369.80240,Cluster-14369.55966,Cluster-14369.120899,Cluster-14369.77186,Cluster-14369.30813…
BP	GO:0048856	anatomical structure development	32|6232	109|38167	0.0022612	0.01636	32	Cluster-14369.66893,Cluster-36768.0,Cluster-14369.45654,Cluster-14369.52754,Cluster-14369.121731,Cluster-12463.0,Cluster-14369.135576,Cluster-14369.135579,Cluster-14369.70199,Cluster-14369.15172,Cluster-14369.70200,Cluster-14369.138345,Cluster-14369.139194,Cluster-14369.77010,Cluster-14369.29627,Cluster-14369.60966,Cluster-14369.39387,Cluster-26847.2,Cluster-14369.15431,Cluster-14369.122499,Clust…
BP	GO:0042592	homeostatic process	87|6232	387|38167	0.0027866	0.019042	87	Cluster-4091.0,Cluster-14369.23493,Cluster-14369.93181,Cluster-14369.52770,Cluster-14369.54585,Cluster-14369.77196,Cluster-14369.121150,Cluster-14369.43846,Cluster-14369.9088,Cluster-14369.91317,Cluster-3944.0,Cluster-14369.95255,Cluster-14369.76710,Cluster-14369.74135,Cluster-14369.115519,Cluster-14369.28191,Cluster-14369.72695,Cluster-26918.0,Cluster-26918.1,Cluster-14369.65691,Cluster-14369.44…
BP	GO:0040007	growth	8|6232	18|38167	0.0053637	0.034723	8	Cluster-14369.38861,Cluster-14369.10183,Cluster-18612.0,Cluster-14369.106905,Cluster-14369.32497,Cluster-14369.32494,Cluster-14369.32498,Cluster-14369.2108
CC	GO:0005622	intracellular	992|6232	6163|38167	0.0065744	0.040433	992	Cluster-14369.78301,Cluster-14369.103493,Cluster-14369.129090,Cluster-7857.0,Cluster-14369.78835,Cluster-9568.0,Cluster-14369.53488,Cluster-14369.67012,Cluster-14369.84343,Cluster-14369.77355,Cluster-14369.77011,Cluster-14369.75514,Cluster-14369.75979,Cluster-30257.0,Cluster-14369.71643,Cluster-14369.63839,Cluster-6856.0,Cluster-14369.66062,Cluster-19165.3,Cluster-8760.0,Cluster-14369.89179,Clust…
