# Supplementary material for: Transcriptomic analysis of Chinese yam (Dioscorea polystachya Turcz.) variants indicates brassinosteroid involvement in tuber development
Source: Front Nutr. 2023 May 5;10:1112793. doi: 10.3389/fnut.2023.1112793 (PMC10196131; doi:10.3389/fnut.2023.1112793)
Supplement: Supplementary file 1 [file Data_Sheet_1.ZIP › Supplementary_Tables/Supplementary_Table7.xlsx]

## Sheet: F60H_vs_F2000H.KEGGenrich.signi
Category	ID	Description	GeneRatio	BgRatio	pvalue	padj	Count	geneID
KEGG	ko03010	Ribosome	579|4946	2659|32323	9.31e-18	3.17e-15	579	Cluster-14369.114245|Cluster-9568.0|Cluster-4835.0|Cluster-6364.0|Cluster-14369.61265|Cluster-14369.46166|Cluster-14369.66062|Cluster-14369.116536|Cluster-8558.0|Cluster-30049.2|Cluster-7777.0|Cluster-4775.0|Cluster-40742.3|Cluster-14369.41200|Cluster-14369.45238|Cluster-14369.73517|Cluster-14369.85016|Cluster-5765.0|Cluster-6814.0|Cluster-14369.88215|Cluster-5076.0|Cluster-173.0|Cluster-2350.0|C…
KEGG	ko05010	Alzheimer's disease	171|4946	642|32323	2.88e-11	4.92e-09	171	Cluster-8654.0|Cluster-4527.0|Cluster-3433.0|Cluster-8846.0|Cluster-11660.0|Cluster-14369.60253|Cluster-4953.0|Cluster-14369.60255|Cluster-14369.51884|Cluster-14369.98882|Cluster-34099.0|Cluster-2819.2|Cluster-2819.1|Cluster-23741.1|Cluster-23741.0|Cluster-14369.30312|Cluster-14369.30313|Cluster-14369.30311|Cluster-14369.75170|Cluster-14369.71236|Cluster-14369.71237|Cluster-14369.101762|Cluster-9…
KEGG	ko05034	Alcoholism	101|4946	322|32323	3.01e-10	3.42e-08	101	Cluster-14369.55058|Cluster-14369.84558|Cluster-14369.84553|Cluster-3433.0|Cluster-14369.84556|Cluster-14369.50447|Cluster-14369.2679|Cluster-14369.38762|Cluster-14369.89178|Cluster-6908.19|Cluster-14369.89176|Cluster-6908.17|Cluster-2819.1|Cluster-6908.15|Cluster-6908.12|Cluster-14369.44050|Cluster-17497.3|Cluster-10019.0|Cluster-14369.113014|Cluster-39634.0|Cluster-14369.93431|Cluster-14369.202…
KEGG	ko05322	Systemic lupus erythematosus	74|4946	244|32323	1.96e-07	1.67e-05	74	Cluster-14369.55058|Cluster-6908.15|Cluster-5699.0|Cluster-14369.70260|Cluster-14369.84553|Cluster-4054.0|Cluster-10502.0|Cluster-14369.70315|Cluster-14369.84556|Cluster-14369.24176|Cluster-14369.65963|Cluster-14369.24172|Cluster-6908.1|Cluster-14369.85986|Cluster-1158.0|Cluster-2447.1|Cluster-539.0|Cluster-14369.2679|Cluster-14369.19778|Cluster-14369.89178|Cluster-6908.19|Cluster-14369.89176|Clu…
KEGG	ko05012	Parkinson's disease	131|4946	535|32323	3.18e-07	2.17e-05	131	Cluster-8654.0|Cluster-4527.0|Cluster-8846.0|Cluster-11660.0|Cluster-14369.60253|Cluster-4953.0|Cluster-14369.60255|Cluster-14369.90770|Cluster-34099.0|Cluster-14369.74689|Cluster-14369.75170|Cluster-14369.71236|Cluster-14369.71237|Cluster-14369.101762|Cluster-12442.0|Cluster-9784.0|Cluster-7389.0|Cluster-8665.0|Cluster-14369.87744|Cluster-14369.87743|Cluster-937.0|Cluster-14369.78391|Cluster-104…
KEGG	ko00940	Phenylpropanoid biosynthesis	168|4946	739|32323	4.72e-07	2.68e-05	168	Cluster-14369.125049|Cluster-14369.72863|Cluster-14369.53837|Cluster-17259.0|Cluster-14369.50210|Cluster-14369.36275|Cluster-14369.36272|Cluster-32370.0|Cluster-14369.87732|Cluster-14369.98225|Cluster-9502.0|Cluster-21373.0|Cluster-14369.50609|Cluster-14369.74899|Cluster-14369.32610|Cluster-6447.0|Cluster-14369.72861|Cluster-14369.60711|Cluster-14369.65273|Cluster-14369.135870|Cluster-14369.12303…
KEGG	ko00941	Flavonoid biosynthesis	82|4946	294|32323	7.95e-07	3.87e-05	82	Cluster-14369.103294|Cluster-14369.132275|Cluster-14369.117873|Cluster-1459.0|Cluster-14369.117875|Cluster-14369.14859|Cluster-7744.0|Cluster-14369.17643|Cluster-14369.8726|Cluster-14369.7230|Cluster-14369.8723|Cluster-7339.0|Cluster-14369.16739|Cluster-14369.53818|Cluster-1867.0|Cluster-9502.0|Cluster-9387.0|Cluster-14369.80910|Cluster-14369.131698|Cluster-14369.61707|Cluster-14369.18955|Cluster…
KEGG	ko00190	Oxidative phosphorylation	185|4946	867|32323	4.15e-06	0.000163704	185	Cluster-14369.63668|Cluster-8654.0|Cluster-8579.0|Cluster-14369.84347|Cluster-14369.36828|Cluster-4527.0|Cluster-10663.0|Cluster-11660.0|Cluster-14369.64248|Cluster-7449.2|Cluster-14369.26750|Cluster-4953.0|Cluster-14369.60255|Cluster-14369.90770|Cluster-34099.0|Cluster-14369.51584|Cluster-14369.82041|Cluster-14369.75170|Cluster-14369.71236|Cluster-14369.71237|Cluster-14369.101762|Cluster-14369.8…
KEGG	ko05016	Huntington's disease	163|4946	744|32323	4.32e-06	0.000163704	163	Cluster-14369.67343|Cluster-14369.75636|Cluster-14369.75637|Cluster-14369.122763|Cluster-8846.0|Cluster-11660.0|Cluster-14369.31775|Cluster-14369.60253|Cluster-14369.31779|Cluster-4953.0|Cluster-14369.60255|Cluster-14369.90770|Cluster-34099.0|Cluster-19272.0|Cluster-14369.75170|Cluster-14369.71236|Cluster-14369.71237|Cluster-14369.74259|Cluster-14369.101762|Cluster-9784.0|Cluster-4527.0|Cluster-8…
KEGG	ko04970	Salivary secretion	28|4946	63|32323	5.62e-06	0.00018232	28	Cluster-4106.2|Cluster-14369.51884|Cluster-32044.0|Cluster-14369.86916|Cluster-14369.29765|Cluster-14369.76208|Cluster-14369.78750|Cluster-34772.0|Cluster-14369.13085|Cluster-21679.0|Cluster-610.0|Cluster-2819.2|Cluster-2819.1|Cluster-19540.0|Cluster-28007.0|Cluster-3433.0|Cluster-14369.11405|Cluster-14369.11404|Cluster-14369.2683|Cluster-37630.0|Cluster-14369.62498|Cluster-14369.36899|Cluster-14…
KEGG	ko04924	Renin secretion	30|4946	71|32323	5.88e-06	0.00018232	30	Cluster-4106.2|Cluster-14369.51884|Cluster-32044.0|Cluster-1411.0|Cluster-14369.86916|Cluster-14369.29765|Cluster-14369.76208|Cluster-14369.78750|Cluster-34772.0|Cluster-14369.13085|Cluster-21679.0|Cluster-610.0|Cluster-2819.2|Cluster-2819.1|Cluster-14369.62498|Cluster-19540.0|Cluster-14369.88423|Cluster-28007.0|Cluster-3433.0|Cluster-14369.75464|Cluster-37630.0|Cluster-14369.75463|Cluster-14369.…
KEGG	ko00945	Stilbenoid, diarylheptanoid and gingerol biosynthesis	53|4946	176|32323	1.14e-05	0.000324872	53	Cluster-14369.103294|Cluster-14369.117873|Cluster-14369.117875|Cluster-32543.3|Cluster-32543.2|Cluster-14369.36088|Cluster-14369.30386|Cluster-32543.1|Cluster-1867.0|Cluster-9502.0|Cluster-14369.80910|Cluster-14369.131698|Cluster-18310.0|Cluster-14369.60619|Cluster-14369.104453|Cluster-4216.0|Cluster-9621.0|Cluster-14369.131696|Cluster-32543.0|Cluster-2252.0|Cluster-14369.40289|Cluster-14369.1286…
KEGG	ko05031	Amphetamine addiction	25|4946	57|32323	2.08e-05	0.000443472	25	Cluster-4106.2|Cluster-14369.51884|Cluster-32044.0|Cluster-14369.86916|Cluster-14369.29765|Cluster-14369.76208|Cluster-14369.78750|Cluster-34772.0|Cluster-14369.13085|Cluster-21679.0|Cluster-610.0|Cluster-2819.2|Cluster-2819.1|Cluster-19540.0|Cluster-28007.0|Cluster-3433.0|Cluster-37630.0|Cluster-14369.62498|Cluster-14369.36899|Cluster-14369.61803|Cluster-14369.73184|Cluster-14369.77691|Cluster-1…
KEGG	ko04744	Phototransduction	25|4946	57|32323	2.08e-05	0.000443472	25	Cluster-4106.2|Cluster-14369.51884|Cluster-32044.0|Cluster-14369.86916|Cluster-14369.29765|Cluster-14369.76208|Cluster-14369.78750|Cluster-34772.0|Cluster-14369.13085|Cluster-21679.0|Cluster-610.0|Cluster-2819.2|Cluster-2819.1|Cluster-19540.0|Cluster-28007.0|Cluster-3433.0|Cluster-37630.0|Cluster-14369.62498|Cluster-14369.36899|Cluster-14369.61803|Cluster-14369.73184|Cluster-14369.77691|Cluster-1…
KEGG	ko04971	Gastric acid secretion	25|4946	57|32323	2.08e-05	0.000443472	25	Cluster-4106.2|Cluster-14369.51884|Cluster-32044.0|Cluster-14369.86916|Cluster-14369.29765|Cluster-14369.76208|Cluster-14369.78750|Cluster-34772.0|Cluster-14369.13085|Cluster-21679.0|Cluster-610.0|Cluster-2819.2|Cluster-2819.1|Cluster-19540.0|Cluster-28007.0|Cluster-3433.0|Cluster-37630.0|Cluster-14369.62498|Cluster-14369.36899|Cluster-14369.61803|Cluster-14369.73184|Cluster-14369.77691|Cluster-1…
KEGG	ko04261	Adrenergic signaling in cardiomyocytes	25|4946	57|32323	2.08e-05	0.000443472	25	Cluster-4106.2|Cluster-14369.51884|Cluster-32044.0|Cluster-14369.86916|Cluster-14369.29765|Cluster-14369.76208|Cluster-14369.78750|Cluster-34772.0|Cluster-14369.13085|Cluster-21679.0|Cluster-610.0|Cluster-2819.2|Cluster-2819.1|Cluster-19540.0|Cluster-28007.0|Cluster-3433.0|Cluster-37630.0|Cluster-14369.62498|Cluster-14369.36899|Cluster-14369.61803|Cluster-14369.73184|Cluster-14369.77691|Cluster-1…
KEGG	ko04740	Olfactory transduction	25|4946	58|32323	2.62e-05	0.000447286	25	Cluster-4106.2|Cluster-14369.51884|Cluster-32044.0|Cluster-14369.86916|Cluster-14369.29765|Cluster-14369.76208|Cluster-14369.78750|Cluster-34772.0|Cluster-14369.13085|Cluster-21679.0|Cluster-610.0|Cluster-2819.2|Cluster-2819.1|Cluster-19540.0|Cluster-28007.0|Cluster-3433.0|Cluster-37630.0|Cluster-14369.62498|Cluster-14369.36899|Cluster-14369.61803|Cluster-14369.73184|Cluster-14369.77691|Cluster-1…
KEGG	ko04713	Circadian entrainment	25|4946	58|32323	2.62e-05	0.000447286	25	Cluster-4106.2|Cluster-14369.51884|Cluster-32044.0|Cluster-14369.86916|Cluster-14369.29765|Cluster-14369.76208|Cluster-14369.78750|Cluster-34772.0|Cluster-14369.13085|Cluster-21679.0|Cluster-610.0|Cluster-2819.2|Cluster-2819.1|Cluster-19540.0|Cluster-28007.0|Cluster-3433.0|Cluster-37630.0|Cluster-14369.62498|Cluster-14369.36899|Cluster-14369.61803|Cluster-14369.73184|Cluster-14369.77691|Cluster-1…
KEGG	ko04925	Aldosterone synthesis and secretion	28|4946	70|32323	2.62e-05	0.000447286	28	Cluster-4106.2|Cluster-14369.51884|Cluster-32044.0|Cluster-14369.86916|Cluster-14369.29765|Cluster-14369.76208|Cluster-14369.78750|Cluster-34772.0|Cluster-14369.95182|Cluster-14369.13085|Cluster-21679.0|Cluster-14369.107441|Cluster-610.0|Cluster-2819.2|Cluster-2819.1|Cluster-14369.95177|Cluster-19540.0|Cluster-28007.0|Cluster-3433.0|Cluster-37630.0|Cluster-14369.62498|Cluster-14369.36899|Cluster-…
KEGG	ko04745	Phototransduction - fly	28|4946	70|32323	2.62e-05	0.000447286	28	Cluster-4106.2|Cluster-14369.51884|Cluster-32044.0|Cluster-14369.86916|Cluster-14369.29765|Cluster-14369.76208|Cluster-14369.78750|Cluster-34772.0|Cluster-14369.95182|Cluster-14369.13085|Cluster-21679.0|Cluster-14369.107441|Cluster-610.0|Cluster-2819.2|Cluster-2819.1|Cluster-14369.95177|Cluster-19540.0|Cluster-28007.0|Cluster-3433.0|Cluster-37630.0|Cluster-14369.62498|Cluster-14369.36899|Cluster-…
KEGG	ko04720	Long-term potentiation	26|4946	67|32323	7.49e-05	0.00121666	26	Cluster-4106.2|Cluster-14369.51884|Cluster-32044.0|Cluster-14369.86916|Cluster-14369.29765|Cluster-14369.76208|Cluster-14369.78750|Cluster-34772.0|Cluster-14369.13085|Cluster-21679.0|Cluster-610.0|Cluster-2819.2|Cluster-2819.1|Cluster-19540.0|Cluster-28007.0|Cluster-3433.0|Cluster-14369.62495|Cluster-37630.0|Cluster-14369.62498|Cluster-14369.36899|Cluster-14369.61803|Cluster-14369.73184|Cluster-1…
KEGG	ko04014	Ras signaling pathway	57|4946	212|32323	8.02e-05	0.00124347	57	Cluster-936.0|Cluster-4106.2|Cluster-20333.0|Cluster-32044.0|Cluster-14369.86916|Cluster-14369.29765|Cluster-14369.73184|Cluster-14369.76208|Cluster-14369.58279|Cluster-34772.0|Cluster-10563.0|Cluster-14369.13085|Cluster-14369.49523|Cluster-21679.0|Cluster-14369.51884|Cluster-14369.70264|Cluster-14369.33914|Cluster-14369.97776|Cluster-2819.2|Cluster-2819.1|Cluster-14369.69825|Cluster-14369.77691|…
KEGG	ko04260	Cardiac muscle contraction	37|4946	116|32323	8.52e-05	0.00126355	37	Cluster-14369.60336|Cluster-14369.81937|Cluster-14369.71957|Cluster-11660.0|Cluster-14369.92866|Cluster-14369.62864|Cluster-8571.0|Cluster-5313.0|Cluster-4935.0|Cluster-9379.0|Cluster-14369.65578|Cluster-4196.0|Cluster-14417.0|Cluster-14369.90770|Cluster-1744.0|Cluster-14369.101762|Cluster-1201.0|Cluster-940.1|Cluster-14369.34647|Cluster-14369.67124|Cluster-7136.0|Cluster-7743.0|Cluster-14369.877…
KEGG	ko04024	cAMP signaling pathway	49|4946	177|32323	0.000136191	0.00193504	49	Cluster-4106.2|Cluster-20333.0|Cluster-14369.78750|Cluster-14369.86916|Cluster-14369.51884|Cluster-14369.21685|Cluster-14369.29765|Cluster-14369.69658|Cluster-14369.76208|Cluster-14369.116691|Cluster-14369.116690|Cluster-10563.0|Cluster-14369.13085|Cluster-32044.0|Cluster-34772.0|Cluster-610.0|Cluster-2819.2|Cluster-2819.1|Cluster-14369.121031|Cluster-3246.0|Cluster-10472.0|Cluster-19540.0|Cluste…
KEGG	ko04015	Rap1 signaling pathway	43|4946	153|32323	0.000257125	0.00350718	43	Cluster-3961.0|Cluster-4106.2|Cluster-20333.0|Cluster-32044.0|Cluster-14369.86916|Cluster-3433.0|Cluster-14369.76208|Cluster-14369.78750|Cluster-34772.0|Cluster-10563.0|Cluster-14369.13085|Cluster-21679.0|Cluster-14369.51884|Cluster-14369.65786|Cluster-610.0|Cluster-2819.2|Cluster-2819.1|Cluster-30748.0|Cluster-14369.121031|Cluster-10472.0|Cluster-19540.0|Cluster-4670.0|Cluster-28007.0|Cluster-14…
KEGG	ko04915	Estrogen signaling pathway	42|4946	149|32323	0.000285713	0.00374724	42	Cluster-4106.2|Cluster-14369.51884|Cluster-14369.78750|Cluster-14369.86916|Cluster-19446.0|Cluster-7940.0|Cluster-14369.29765|Cluster-14369.76208|Cluster-8676.0|Cluster-34772.0|Cluster-14369.13085|Cluster-7685.0|Cluster-32044.0|Cluster-9977.0|Cluster-2819.2|Cluster-2819.1|Cluster-14369.83860|Cluster-14369.86976|Cluster-19540.0|Cluster-6386.0|Cluster-4038.1|Cluster-28007.0|Cluster-3433.0|Cluster-2…
KEGG	ko04916	Melanogenesis	35|4946	116|32323	0.000312427	0.00394584	35	Cluster-4106.2|Cluster-14369.51884|Cluster-32044.0|Cluster-14369.86916|Cluster-14369.29765|Cluster-14369.76208|Cluster-14369.71466|Cluster-14369.78750|Cluster-34772.0|Cluster-14369.13085|Cluster-21679.0|Cluster-9743.0|Cluster-14369.75059|Cluster-610.0|Cluster-2819.2|Cluster-2819.1|Cluster-14369.71793|Cluster-14369.84134|Cluster-3861.0|Cluster-19540.0|Cluster-28007.0|Cluster-3433.0|Cluster-14369.5…
KEGG	ko04114	Oocyte meiosis	88|4946	393|32323	0.000338617	0.00412387	88	Cluster-14369.115932|Cluster-3433.0|Cluster-14369.122218|Cluster-610.0|Cluster-2819.2|Cluster-2819.1|Cluster-14369.75234|Cluster-14369.24736|Cluster-14369.100052|Cluster-14369.79826|Cluster-14369.54512|Cluster-14369.108535|Cluster-14369.108530|Cluster-14369.108533|Cluster-37630.0|Cluster-14369.128967|Cluster-14369.65595|Cluster-14369.73184|Cluster-39473.0|Cluster-14369.67212|Cluster-14369.112241|…
KEGG	ko04750	Inflammatory mediator regulation of TRP channels	32|4946	104|32323	0.000416315	0.00489529	32	Cluster-4106.2|Cluster-14369.51884|Cluster-32044.0|Cluster-14369.86916|Cluster-14369.126622|Cluster-14369.29765|Cluster-14369.76208|Cluster-14369.78750|Cluster-34772.0|Cluster-14369.13085|Cluster-21679.0|Cluster-610.0|Cluster-2819.2|Cluster-2819.1|Cluster-14369.27017|Cluster-14369.27114|Cluster-14369.27116|Cluster-19540.0|Cluster-14369.27018|Cluster-28007.0|Cluster-3433.0|Cluster-37630.0|Cluster-…
KEGG	ko04728	Dopaminergic synapse	36|4946	124|32323	0.000473137	0.00537799	36	Cluster-4106.2|Cluster-14369.51884|Cluster-32044.0|Cluster-14369.86916|Cluster-14369.29765|Cluster-14369.76208|Cluster-14369.71466|Cluster-14369.78750|Cluster-34772.0|Cluster-14369.81596|Cluster-14369.13085|Cluster-21679.0|Cluster-9743.0|Cluster-14369.75059|Cluster-610.0|Cluster-2819.2|Cluster-2819.1|Cluster-14369.71793|Cluster-14369.84134|Cluster-3861.0|Cluster-19540.0|Cluster-28007.0|Cluster-34…
KEGG	ko04912	GnRH signaling pathway	28|4946	88|32323	0.000600574	0.00660632	28	Cluster-4106.2|Cluster-14369.51884|Cluster-32044.0|Cluster-14369.86916|Cluster-14369.29765|Cluster-14369.76208|Cluster-14369.78750|Cluster-34772.0|Cluster-14369.13085|Cluster-21679.0|Cluster-610.0|Cluster-2819.2|Cluster-2819.1|Cluster-19540.0|Cluster-28007.0|Cluster-3433.0|Cluster-14369.42139|Cluster-14369.62495|Cluster-37630.0|Cluster-14369.62498|Cluster-14369.36899|Cluster-14369.61803|Cluster-1…
KEGG	ko04270	Vascular smooth muscle contraction	35|4946	122|32323	0.000671581	0.00715653	35	Cluster-4106.2|Cluster-14369.51884|Cluster-32044.0|Cluster-14369.86916|Cluster-14369.126622|Cluster-14369.29765|Cluster-14369.76208|Cluster-14369.78750|Cluster-34772.0|Cluster-14369.13085|Cluster-21679.0|Cluster-610.0|Cluster-2819.2|Cluster-2819.1|Cluster-14369.27017|Cluster-14369.27114|Cluster-14369.27116|Cluster-36671.0|Cluster-19540.0|Cluster-14369.27018|Cluster-28007.0|Cluster-3433.0|Cluster-…
KEGG	ko00360	Phenylalanine metabolism	65|4946	281|32323	0.000932022	0.0096309	65	Cluster-7523.0|Cluster-14369.117873|Cluster-14369.117875|Cluster-14369.103294|Cluster-14369.55304|Cluster-1736.0|Cluster-14369.130777|Cluster-14369.36275|Cluster-14369.43708|Cluster-14369.36272|Cluster-1867.0|Cluster-14369.87732|Cluster-14369.128642|Cluster-9502.0|Cluster-14369.56925|Cluster-14369.93633|Cluster-8771.0|Cluster-14369.60619|Cluster-8771.1|Cluster-14369.123503|Cluster-4216.0|Cluster-…
KEGG	ko04932	Non-alcoholic fatty liver disease (NAFLD)	125|4946	628|32323	0.00136118	0.0136518	125	Cluster-4128.0|Cluster-8654.0|Cluster-14369.21684|Cluster-5142.0|Cluster-8846.0|Cluster-11660.0|Cluster-14369.60253|Cluster-14369.60255|Cluster-14369.20373|Cluster-14369.90770|Cluster-14369.87381|Cluster-14369.71236|Cluster-14369.71237|Cluster-14369.44989|Cluster-4670.0|Cluster-4527.0|Cluster-14369.87744|Cluster-14369.87743|Cluster-937.0|Cluster-14369.78391|Cluster-14369.80931|Cluster-14369.11328…
KEGG	ko00195	Photosynthesis	44|4946	175|32323	0.00151897	0.0147991	44	Cluster-38103.0|Cluster-14369.66533|Cluster-14369.66534|Cluster-14369.6138|Cluster-14369.82736|Cluster-14369.54301|Cluster-24611.0|Cluster-35493.0|Cluster-10274.0|Cluster-14369.11274|Cluster-932.0|Cluster-41278.0|Cluster-14369.119234|Cluster-30147.0|Cluster-6030.0|Cluster-14369.114511|Cluster-14369.21730|Cluster-34687.1|Cluster-14369.64002|Cluster-14369.96877|Cluster-14369.31397|Cluster-33243.0|C…
KEGG	ko04020	Calcium signaling pathway	37|4946	140|32323	0.00167171	0.0158348	37	Cluster-14369.8096|Cluster-4106.2|Cluster-14369.51884|Cluster-32044.0|Cluster-14369.86916|Cluster-14369.61803|Cluster-14369.29765|Cluster-14369.8095|Cluster-14369.76208|Cluster-14369.78750|Cluster-34772.0|Cluster-14369.108162|Cluster-14369.13085|Cluster-14369.107922|Cluster-610.0|Cluster-2819.2|Cluster-2819.1|Cluster-14369.100604|Cluster-14369.113729|Cluster-19540.0|Cluster-28007.0|Cluster-3433.0…
KEGG	ko03020	RNA polymerase	54|4946	235|32323	0.00267182	0.0246241	54	Cluster-14369.88508|Cluster-14369.78303|Cluster-14369.68078|Cluster-14369.99913|Cluster-19647.0|Cluster-14369.74868|Cluster-14369.74869|Cluster-14369.48426|Cluster-14369.99935|Cluster-14369.92316|Cluster-14369.31775|Cluster-14369.68079|Cluster-14369.81436|Cluster-14369.68077|Cluster-14369.31779|Cluster-14369.115389|Cluster-14369.110503|Cluster-14369.56709|Cluster-14369.80449|Cluster-14369.62035|C…
KEGG	ko05214	Glioma	27|4946	98|32323	0.00411912	0.0369637	27	Cluster-4106.2|Cluster-14369.51884|Cluster-14369.92211|Cluster-14369.86916|Cluster-14369.29765|Cluster-14369.76208|Cluster-14369.78750|Cluster-34772.0|Cluster-14369.13085|Cluster-21679.0|Cluster-610.0|Cluster-32044.0|Cluster-2819.2|Cluster-2819.1|Cluster-19540.0|Cluster-28007.0|Cluster-3433.0|Cluster-14369.62495|Cluster-37630.0|Cluster-14369.62498|Cluster-14369.36899|Cluster-14369.61803|Cluster-1…
KEGG	ko04022	cGMP-PKG signaling pathway	43|4946	182|32323	0.00447814	0.039155	43	Cluster-14369.8096|Cluster-4106.2|Cluster-14369.51884|Cluster-32044.0|Cluster-14369.53374|Cluster-14369.29765|Cluster-14369.8095|Cluster-14369.76208|Cluster-14369.78750|Cluster-34772.0|Cluster-18767.0|Cluster-14369.13085|Cluster-21679.0|Cluster-14369.62495|Cluster-610.0|Cluster-14369.2006|Cluster-2819.2|Cluster-2819.1|Cluster-14369.86916|Cluster-14369.1340|Cluster-14369.62498|Cluster-19540.0|Clus…
KEGG	ko00592	alpha-Linolenic acid metabolism	46|4946	200|32323	0.00515416	0.0439392	46	Cluster-14369.106790|Cluster-14369.50626|Cluster-14369.116690|Cluster-14369.69658|Cluster-14369.37106|Cluster-14369.116691|Cluster-14369.55013|Cluster-14369.78787|Cluster-14369.108569|Cluster-14369.4342|Cluster-7532.0|Cluster-14369.71372|Cluster-14369.81563|Cluster-14369.139727|Cluster-7524.1|Cluster-7524.0|Cluster-41437.3|Cluster-36671.0|Cluster-14369.61963|Cluster-14369.71122|Cluster-41437.1|Cl…
KEGG	ko03040	Spliceosome	144|4946	774|32323	0.00556896	0.0452527	144	Cluster-14369.66852|Cluster-14369.89212|Cluster-7659.0|Cluster-14369.86523|Cluster-7069.0|Cluster-14369.55697|Cluster-38874.1|Cluster-14369.60493|Cluster-14369.80625|Cluster-14369.80624|Cluster-14369.80621|Cluster-14369.80620|Cluster-14369.113519|Cluster-14369.87321|Cluster-14369.84490|Cluster-14369.87322|Cluster-14369.87324|Cluster-14369.17111|Cluster-14369.92121|Cluster-14369.42034|Cluster-1436…
KEGG	ko05134	Legionellosis	77|4946	376|32323	0.00562494	0.0452527	77	Cluster-3600.0|Cluster-14369.78486|Cluster-14369.75616|Cluster-14369.41341|Cluster-14369.129074|Cluster-14369.78568|Cluster-14369.92462|Cluster-14369.41340|Cluster-10706.0|Cluster-8846.0|Cluster-14369.109424|Cluster-14369.32155|Cluster-2059.0|Cluster-14369.41867|Cluster-14369.105967|Cluster-4144.0|Cluster-715.0|Cluster-14369.64849|Cluster-29163.1|Cluster-9936.0|Cluster-14369.74090|Cluster-14369.9…
KEGG	ko05202	Transcriptional misregulation in cancer	43|4946	185|32323	0.00570636	0.0452527	43	Cluster-14369.75474|Cluster-1158.0|Cluster-14369.80913|Cluster-2447.1|Cluster-14369.50447|Cluster-14369.89178|Cluster-14369.89179|Cluster-14369.89176|Cluster-14369.69899|Cluster-14369.16485|Cluster-8131.12|Cluster-14369.110240|Cluster-17497.3|Cluster-14369.76614|Cluster-14369.74259|Cluster-10019.0|Cluster-14369.69904|Cluster-14369.68028|Cluster-1644.0|Cluster-14369.74387|Cluster-14369.37469|Clust…

## Sheet: F60M_vs_F2000M.KEGGenrich.signi
Category	ID	Description	GeneRatio	BgRatio	pvalue	padj	Count	geneID
KEGG	ko00500	Starch and sucrose metabolism	119|1441	1276|32323	4.08196e-15	1.1756e-12	119	Cluster-14369.130713|Cluster-14369.27268|Cluster-14369.130714|Cluster-14369.81958|Cluster-14369.64086|Cluster-14369.64085|Cluster-14369.64083|Cluster-14369.100350|Cluster-14369.100353|Cluster-14369.24600|Cluster-14369.33776|Cluster-14369.90278|Cluster-14369.108115|Cluster-14369.108114|Cluster-14369.94145|Cluster-14369.15633|Cluster-14369.52003|Cluster-14369.26239|Cluster-14369.81802|Cluster-14369…
KEGG	ko00941	Flavonoid biosynthesis	36|1441	294|32323	4.58215e-08	6.59829e-06	36	Cluster-14369.33346|Cluster-14369.126481|Cluster-14369.30941|Cluster-14369.78753|Cluster-14369.78751|Cluster-1867.0|Cluster-9502.0|Cluster-14369.80910|Cluster-14369.121299|Cluster-14369.34844|Cluster-4216.0|Cluster-14369.30943|Cluster-14369.126521|Cluster-14369.120899|Cluster-9807.1|Cluster-14369.132242|Cluster-9807.0|Cluster-14369.126808|Cluster-14369.139365|Cluster-14369.18956|Cluster-9807.2|Cl…
KEGG	ko00520	Amino sugar and nucleotide sugar metabolism	67|1441	796|32323	1.51996e-07	1.45916e-05	67	Cluster-14369.130713|Cluster-14369.128440|Cluster-14369.76161|Cluster-14369.34996|Cluster-14369.35214|Cluster-14369.70050|Cluster-14369.84571|Cluster-14369.35213|Cluster-14369.72233|Cluster-14369.72232|Cluster-14369.30768|Cluster-14369.55134|Cluster-14369.62711|Cluster-14369.73386|Cluster-14369.49157|Cluster-2373.0|Cluster-14369.30772|Cluster-14369.35150|Cluster-14369.50521|Cluster-14369.120978|C…
KEGG	ko00940	Phenylpropanoid biosynthesis	63|1441	739|32323	2.35269e-07	1.69394e-05	63	Cluster-14369.78751|Cluster-14369.64771|Cluster-14369.33346|Cluster-14369.125049|Cluster-14369.68322|Cluster-14369.36214|Cluster-14369.12637|Cluster-14369.15282|Cluster-14369.127854|Cluster-14369.36213|Cluster-14369.68299|Cluster-14369.45710|Cluster-14369.13275|Cluster-14369.63770|Cluster-14369.78753|Cluster-7840.1|Cluster-14369.87732|Cluster-14369.52267|Cluster-9502.0|Cluster-14369.63072|Cluster…
KEGG	ko00592	alpha-Linolenic acid metabolism	27|1441	200|32323	3.82983e-07	2.20598e-05	27	Cluster-14369.106790|Cluster-14369.116690|Cluster-14369.116691|Cluster-14369.87829|Cluster-14369.71379|Cluster-14369.71378|Cluster-14369.108913|Cluster-14369.81563|Cluster-14369.108914|Cluster-41437.1|Cluster-7524.0|Cluster-14369.31788|Cluster-14369.61963|Cluster-14369.31785|Cluster-14369.139728|Cluster-14369.101023|Cluster-14369.106789|Cluster-14369.31729|Cluster-14369.78787|Cluster-14369.108909…
KEGG	ko02024	Quorum sensing	33|1441	285|32323	5.15863e-07	2.47614e-05	33	Cluster-8417.0|Cluster-14369.12115|Cluster-14369.127402|Cluster-14369.52638|Cluster-14369.15872|Cluster-14369.59627|Cluster-14369.59625|Cluster-14369.86196|Cluster-14369.131691|Cluster-14369.72640|Cluster-14369.124066|Cluster-14369.64805|Cluster-14369.64804|Cluster-14369.122964|Cluster-14369.84200|Cluster-14369.82649|Cluster-14369.20193|Cluster-14369.80497|Cluster-14369.25008|Cluster-14369.74976|…
KEGG	ko05130	Pathogenic Escherichia coli infection	22|1441	167|32323	6.27908e-06	0.000258339	22	Cluster-14369.84269|Cluster-14369.74105|Cluster-14369.74103|Cluster-9089.0|Cluster-14369.77212|Cluster-14369.67813|Cluster-14369.82791|Cluster-14369.82821|Cluster-14369.71421|Cluster-14369.72765|Cluster-14369.73330|Cluster-14369.83644|Cluster-14369.79789|Cluster-14369.84275|Cluster-14369.63014|Cluster-14369.75063|Cluster-14369.70180|Cluster-14369.75069|Cluster-14369.72651|Cluster-14369.72652|Clus…
KEGG	ko00960	Tropane, piperidine and pyridine alkaloid biosynthesis	22|1441	171|32323	8.80446e-06	0.000316961	22	Cluster-14369.73908|Cluster-14369.17812|Cluster-14369.130486|Cluster-14369.75032|Cluster-14369.75033|Cluster-14369.14374|Cluster-14369.20421|Cluster-14369.74371|Cluster-14369.76301|Cluster-14369.128783|Cluster-14369.21269|Cluster-14369.76314|Cluster-14369.77262|Cluster-14369.124385|Cluster-12496.2|Cluster-14369.75029|Cluster-14369.105728|Cluster-14369.75026|Cluster-14369.75025|Cluster-14369.13168…
KEGG	ko00945	Stilbenoid, diarylheptanoid and gingerol biosynthesis	21|1441	176|32323	3.82789e-05	0.00115045	21	Cluster-14369.78751|Cluster-14369.60622|Cluster-14369.40293|Cluster-14369.121299|Cluster-14369.126808|Cluster-14369.33346|Cluster-14369.139365|Cluster-1867.0|Cluster-14369.18952|Cluster-14369.18954|Cluster-14369.18955|Cluster-4216.0|Cluster-9621.0|Cluster-14369.18953|Cluster-14369.18956|Cluster-14369.78753|Cluster-14369.104453|Cluster-14369.40291|Cluster-9502.0|Cluster-14369.40294|Cluster-14369.8…
KEGG	ko04540	Gap junction	18|1441	136|32323	3.99462e-05	0.00115045	18	Cluster-14369.75063|Cluster-14369.84269|Cluster-14369.74105|Cluster-14369.70180|Cluster-14369.74103|Cluster-9089.0|Cluster-14369.72765|Cluster-14369.75069|Cluster-14369.84275|Cluster-14369.72651|Cluster-14369.83644|Cluster-14369.72652|Cluster-14369.77212|Cluster-14369.79789|Cluster-14369.82791|Cluster-14369.60510|Cluster-14369.82821|Cluster-14369.71421
KEGG	ko04391	Hippo signaling pathway - fly	18|1441	140|32323	5.61415e-05	0.00146989	18	Cluster-7379.0|Cluster-14369.85208|Cluster-14369.123847|Cluster-14369.70310|Cluster-14369.38161|Cluster-14369.46344|Cluster-14369.46356|Cluster-14369.46355|Cluster-14369.46354|Cluster-14369.61174|Cluster-14369.46351|Cluster-14369.46343|Cluster-14369.46340|Cluster-14369.78075|Cluster-14369.75344|Cluster-14369.123846|Cluster-14369.92209|Cluster-14369.123845
KEGG	ko00591	Linoleic acid metabolism	11|1441	57|32323	6.74369e-05	0.00161848	11	Cluster-14369.108909|Cluster-14369.54908|Cluster-14369.108913|Cluster-14369.94055|Cluster-14369.108914|Cluster-14369.86508|Cluster-14369.31729|Cluster-14369.38611|Cluster-14369.139728|Cluster-14369.86507|Cluster-14369.86505
KEGG	ko00195	Photosynthesis	20|1441	175|32323	9.91455e-05	0.00219645	20	Cluster-37110.1|Cluster-14369.19401|Cluster-14369.62001|Cluster-14369.66534|Cluster-14369.6419|Cluster-14369.15432|Cluster-14369.15433|Cluster-14369.55403|Cluster-14369.34757|Cluster-14369.2492|Cluster-14369.34741|Cluster-14369.60723|Cluster-14369.92180|Cluster-14369.104834|Cluster-14369.104835|Cluster-14369.104836|Cluster-14369.139229|Cluster-14369.31948|Cluster-14369.104832|Cluster-14369.104833
KEGG	ko00051	Fructose and mannose metabolism	37|1441	470|32323	0.000289272	0.00595074	37	Cluster-14369.131590|Cluster-14369.34996|Cluster-14369.72233|Cluster-14369.72232|Cluster-14369.55134|Cluster-1255.0|Cluster-14369.30772|Cluster-14369.35150|Cluster-14369.50521|Cluster-14369.50524|Cluster-14369.110200|Cluster-14369.29118|Cluster-14369.92899|Cluster-14369.30217|Cluster-14369.30215|Cluster-14369.73645|Cluster-14369.27260|Cluster-14369.74580|Cluster-14369.91748|Cluster-14369.64608|Cl…
KEGG	ko03030	DNA replication	28|1441	332|32323	0.000564392	0.0108363	28	Cluster-14369.125005|Cluster-14369.139570|Cluster-14369.13438|Cluster-14369.13439|Cluster-14369.124151|Cluster-14369.94921|Cluster-14369.20124|Cluster-14369.17940|Cluster-14369.17943|Cluster-14369.20128|Cluster-14369.98247|Cluster-14369.111012|Cluster-14369.60818|Cluster-14369.92552|Cluster-14369.12081|Cluster-14369.22399|Cluster-14369.92682|Cluster-14369.64038|Cluster-14369.15911|Cluster-14369.1…
KEGG	ko05204	Chemical carcinogenesis	16|1441	146|32323	0.000714248	0.0128565	16	Cluster-14369.86499|Cluster-198.0|Cluster-14369.105138|Cluster-14369.102046|Cluster-14369.59068|Cluster-14369.34899|Cluster-14369.51299|Cluster-14369.23392|Cluster-10601.0|Cluster-14369.65803|Cluster-7755.0|Cluster-14369.13302|Cluster-14369.85662|Cluster-14369.646|Cluster-690.1|Cluster-14369.69087
KEGG	ko00982	Drug metabolism - cytochrome P450	18|1441	179|32323	0.000864993	0.0141026	18	Cluster-14369.23392|Cluster-14369.86499|Cluster-198.0|Cluster-14369.105138|Cluster-14369.102046|Cluster-14369.29817|Cluster-14369.59068|Cluster-14369.34899|Cluster-14369.51299|Cluster-14369.22584|Cluster-10601.0|Cluster-14369.65803|Cluster-7755.0|Cluster-14369.13302|Cluster-14369.85662|Cluster-14369.646|Cluster-690.1|Cluster-14369.69087
KEGG	ko00350	Tyrosine metabolism	22|1441	243|32323	0.000905672	0.0141026	22	Cluster-14369.131680|Cluster-14369.93405|Cluster-14369.87829|Cluster-14369.44436|Cluster-14369.71379|Cluster-14369.71378|Cluster-14369.96094|Cluster-14369.15008|Cluster-7524.0|Cluster-14369.15209|Cluster-14369.25190|Cluster-14369.71385|Cluster-14369.105728|Cluster-14369.29817|Cluster-14369.97334|Cluster-14369.97333|Cluster-14369.71389|Cluster-14369.15216|Cluster-14369.15215|Cluster-14369.15213|Cl…
KEGG	ko00980	Metabolism of xenobiotics by cytochrome P450	17|1441	165|32323	0.000930379	0.0141026	17	Cluster-14369.86499|Cluster-198.0|Cluster-14369.105138|Cluster-14369.102046|Cluster-14369.29817|Cluster-14369.59068|Cluster-14369.34899|Cluster-14369.51299|Cluster-14369.23392|Cluster-10601.0|Cluster-14369.65803|Cluster-7755.0|Cluster-14369.13302|Cluster-14369.85662|Cluster-14369.646|Cluster-690.1|Cluster-14369.69087
KEGG	ko00260	Glycine, serine and threonine metabolism	28|1441	347|32323	0.0010539	0.014695	28	Cluster-14369.74861|Cluster-14369.76730|Cluster-14369.69324|Cluster-14369.69322|Cluster-14369.76028|Cluster-14369.82886|Cluster-14369.95492|Cluster-14369.67750|Cluster-14369.95500|Cluster-14369.107177|Cluster-14369.91107|Cluster-14369.45790|Cluster-14369.95496|Cluster-14369.16392|Cluster-14369.95491|Cluster-14369.47594|Cluster-14369.88510|Cluster-14369.95498|Cluster-14369.45268|Cluster-14369.1318…
KEGG	ko00270	Cysteine and methionine metabolism	43|1441	618|32323	0.00107151	0.014695	43	Cluster-2031.0|Cluster-8120.0|Cluster-14369.82843|Cluster-14369.68547|Cluster-14369.60979|Cluster-14369.119821|Cluster-6938.0|Cluster-14369.72675|Cluster-14369.58137|Cluster-14369.90042|Cluster-14369.112819|Cluster-14369.125430|Cluster-6736.1|Cluster-6736.0|Cluster-14369.3829|Cluster-14369.65709|Cluster-14369.121206|Cluster-14369.77175|Cluster-14369.107177|Cluster-14369.85433|Cluster-7818.0|Clust…
KEGG	ko00360	Phenylalanine metabolism	24|1441	281|32323	0.001147	0.0150152	24	Cluster-14369.82616|Cluster-14369.33346|Cluster-14369.93405|Cluster-14369.78751|Cluster-14369.78753|Cluster-1867.0|Cluster-14369.87732|Cluster-14369.98225|Cluster-9502.0|Cluster-14369.80910|Cluster-14369.87645|Cluster-14369.121299|Cluster-14369.96094|Cluster-4216.0|Cluster-14369.65273|Cluster-14369.49348|Cluster-14369.126808|Cluster-14369.139365|Cluster-14369.60622|Cluster-14369.105728|Cluster-14…
KEGG	ko04390	Hippo signaling pathway	18|1441	189|32323	0.00151923	0.0190233	18	Cluster-7379.0|Cluster-14369.85208|Cluster-14369.123847|Cluster-14369.70310|Cluster-14369.38161|Cluster-14369.46344|Cluster-14369.46356|Cluster-14369.46355|Cluster-14369.46354|Cluster-14369.61174|Cluster-14369.46351|Cluster-14369.46343|Cluster-14369.46340|Cluster-14369.78075|Cluster-14369.75344|Cluster-14369.123846|Cluster-14369.92209|Cluster-14369.123845
KEGG	ko03010	Ribosome	141|1441	2659|32323	0.00183942	0.022073	141	Cluster-9568.0|Cluster-14369.78424|Cluster-9514.0|Cluster-5744.0|Cluster-14319.0|Cluster-14369.78429|Cluster-575.0|Cluster-10553.0|Cluster-14369.116536|Cluster-5267.0|Cluster-9671.0|Cluster-4164.0|Cluster-22960.1|Cluster-5815.0|Cluster-14369.41200|Cluster-14369.45238|Cluster-9547.0|Cluster-32072.0|Cluster-2676.0|Cluster-14369.139380|Cluster-5200.1|Cluster-4331.0|Cluster-1810.0|Cluster-14369.53415…
KEGG	ko04210	Apoptosis	18|1441	206|32323	0.00357751	0.0412129	18	Cluster-14369.107574|Cluster-14369.38018|Cluster-14369.74105|Cluster-14369.74103|Cluster-14369.77212|Cluster-14369.84269|Cluster-14369.37469|Cluster-14369.84275|Cluster-14369.72651|Cluster-14369.82791|Cluster-14369.72652|Cluster-14369.78033|Cluster-14369.79789|Cluster-14369.87707|Cluster-14369.72987|Cluster-2437.0|Cluster-14369.71421|Cluster-9089.0

## Sheet: F60T_vs_F2000T.KEGGenrich.signi
Category	ID	Description	GeneRatio	BgRatio	pvalue	padj	Count	geneID
KEGG	ko00940	Phenylpropanoid biosynthesis	28|359	739|32323	2.91228e-08	6.69825e-06	28	Cluster-14369.64027|Cluster-14369.36214|Cluster-14369.82866|Cluster-14369.125618|Cluster-14369.78751|Cluster-14369.125616|Cluster-14369.70950|Cluster-14369.23244|Cluster-14369.67716|Cluster-14369.49348|Cluster-14369.71341|Cluster-14369.129229|Cluster-14369.22814|Cluster-14369.22813|Cluster-14369.18956|Cluster-14369.18954|Cluster-14369.18953|Cluster-14369.33722|Cluster-14369.33723|Cluster-14369.33…
KEGG	ko00960	Tropane, piperidine and pyridine alkaloid biosynthesis	12|359	171|32323	8.12216e-07	9.34049e-05	12	Cluster-14369.17811|Cluster-14369.75034|Cluster-14369.56925|Cluster-14369.73908|Cluster-14369.75032|Cluster-14369.75033|Cluster-14369.77263|Cluster-14369.77259|Cluster-14369.76314|Cluster-14369.75026|Cluster-14369.81356|Cluster-14369.75025
KEGG	ko00941	Flavonoid biosynthesis	14|359	294|32323	7.67729e-06	0.000588592	14	Cluster-14369.132241|Cluster-14369.113869|Cluster-14369.64027|Cluster-14369.34849|Cluster-14369.18956|Cluster-14369.34844|Cluster-14369.93767|Cluster-14369.18953|Cluster-14369.30945|Cluster-14369.32610|Cluster-14369.78751|Cluster-14369.83374|Cluster-14369.18954|Cluster-14369.123035
KEGG	ko00945	Stilbenoid, diarylheptanoid and gingerol biosynthesis	8|359	176|32323	0.000906698	0.0448912	8	Cluster-18310.0|Cluster-14369.64027|Cluster-14369.18956|Cluster-14369.18954|Cluster-14369.18953|Cluster-14369.32610|Cluster-14369.78751|Cluster-14369.123035
KEGG	ko04712	Circadian rhythm - plant	12|359	382|32323	0.00129496	0.0448912	12	Cluster-13468.4|Cluster-14369.113869|Cluster-14369.34849|Cluster-14369.34844|Cluster-14369.92299|Cluster-14369.92851|Cluster-14369.62333|Cluster-14369.74168|Cluster-14369.54914|Cluster-14369.93767|Cluster-14369.83374|Cluster-14369.94269
KEGG	ko01524	Platinum drug resistance	11|359	332|32323	0.00135453	0.0448912	11	Cluster-14369.102046|Cluster-14369.105552|Cluster-27421.0|Cluster-40470.0|Cluster-14369.65803|Cluster-14369.135402|Cluster-14369.77074|Cluster-14369.81413|Cluster-14369.39110|Cluster-14369.69086|Cluster-14369.69087
KEGG	ko05204	Chemical carcinogenesis	7|359	146|32323	0.00140054	0.0448912	7	Cluster-14369.102046|Cluster-40470.0|Cluster-14369.65803|Cluster-14369.69086|Cluster-14369.39110|Cluster-14369.77074|Cluster-14369.69087
KEGG	ko00942	Anthocyanin biosynthesis	2|359	4|32323	0.00167918	0.0448912	2	Cluster-14369.135431|Cluster-14369.73324
KEGG	ko00350	Tyrosine metabolism	9|359	243|32323	0.00175661	0.0448912	9	Cluster-14369.93405|Cluster-14369.100773|Cluster-14369.97334|Cluster-14369.97333|Cluster-14369.71375|Cluster-14369.101976|Cluster-14369.44436|Cluster-14369.56925|Cluster-14369.100771
