# Supplementary material for: Transcriptomic analysis of Chinese yam (Dioscorea polystachya Turcz.) variants indicates brassinosteroid involvement in tuber development
Source: Front Nutr. 2023 May 5;10:1112793. doi: 10.3389/fnut.2023.1112793 (PMC10196131; doi:10.3389/fnut.2023.1112793)
Supplement: Supplementary file 1 [file Data_Sheet_1.ZIP › Supplementary_Tables/Supplementary_Table8.xlsx]

## Sheet: F2000H_vs_F2000M.KEGGenrich.sig
Category	ID	Description	GeneRatio	BgRatio	pvalue	padj	Count	geneID
KEGG	ko03010	Ribosome	776|6934	2659|32323	1.12689e-17	3.86524e-15	776	Cluster-14369.114245|Cluster-14369.69677|Cluster-18933.0|Cluster-14369.107816|Cluster-14369.83427|Cluster-14369.96078|Cluster-14369.53727|Cluster-14369.71721|Cluster-14369.87739|Cluster-6364.0|Cluster-38256.0|Cluster-14369.66062|Cluster-14369.76792|Cluster-14369.64596|Cluster-14369.56131|Cluster-30049.2|Cluster-14369.76816|Cluster-14369.78920|Cluster-4775.0|Cluster-24606.0|Cluster-14369.72020|Clu…
KEGG	ko00941	Flavonoid biosynthesis	100|6934	294|32323	2.01343e-05	0.00345303	100	Cluster-14369.132275|Cluster-14369.30943|Cluster-14369.30942|Cluster-14369.30941|Cluster-14369.30947|Cluster-14369.125511|Cluster-14369.119279|Cluster-14369.37760|Cluster-14369.113869|Cluster-14369.8725|Cluster-14369.126521|Cluster-14369.2578|Cluster-14369.132242|Cluster-14369.132240|Cluster-14369.132241|Cluster-14369.117801|Cluster-14369.93369|Cluster-14369.17186|Cluster-14369.34851|Cluster-3874…
KEGG	ko00030	Pentose phosphate pathway	148|6934	491|32323	4.95864e-05	0.00566938	148	Cluster-14369.92563|Cluster-14369.92564|Cluster-2036.0|Cluster-14369.51852|Cluster-14369.52748|Cluster-14369.71352|Cluster-14369.73107|Cluster-14369.83832|Cluster-14369.48268|Cluster-14369.57929|Cluster-14369.56133|Cluster-14369.69560|Cluster-15530.0|Cluster-14369.89748|Cluster-14369.120750|Cluster-14369.86809|Cluster-14369.91761|Cluster-14369.106896|Cluster-14369.60024|Cluster-14369.79005|Cluste…
KEGG	ko05034	Alcoholism	100|6934	322|32323	0.000322387	0.0183572	100	Cluster-14369.84553|Cluster-14369.5984|Cluster-14369.50447|Cluster-14369.2679|Cluster-19165.3|Cluster-14369.89178|Cluster-6908.19|Cluster-14369.89176|Cluster-6908.17|Cluster-6908.14|Cluster-6908.15|Cluster-17497.5|Cluster-17497.1|Cluster-17497.3|Cluster-39634.0|Cluster-14369.75124|Cluster-20044.0|Cluster-20044.1|Cluster-38962.0|Cluster-18153.1|Cluster-37630.0|Cluster-6908.5|Cluster-18896.0|Cluste…
KEGG	ko00500	Starch and sucrose metabolism	325|6934	1276|32323	0.000404299	0.0183572	325	Cluster-14369.72867|Cluster-14369.125125|Cluster-14369.115938|Cluster-14369.130717|Cluster-14369.81952|Cluster-14369.28655|Cluster-14369.28205|Cluster-14369.90251|Cluster-14369.85452|Cluster-34868.1|Cluster-14369.34189|Cluster-14369.76161|Cluster-14369.82266|Cluster-14369.64087|Cluster-14369.119425|Cluster-14369.77210|Cluster-14369.84301|Cluster-14369.64083|Cluster-14369.22436|Cluster-14369.99058…
KEGG	ko04970	Salivary secretion	29|6934	63|32323	0.000508334	0.0183572	29	Cluster-32044.0|Cluster-14369.29765|Cluster-14369.73184|Cluster-14369.76208|Cluster-14369.78752|Cluster-14369.78750|Cluster-34772.0|Cluster-33666.0|Cluster-14369.13084|Cluster-21679.1|Cluster-21679.0|Cluster-31007.0|Cluster-2819.2|Cluster-2819.1|Cluster-19540.0|Cluster-28007.0|Cluster-14369.11405|Cluster-14369.11404|Cluster-18153.1|Cluster-37630.0|Cluster-14369.13085|Cluster-18896.0|Cluster-14369…
KEGG	ko05031	Amphetamine addiction	27|6934	57|32323	0.000555026	0.0183572	27	Cluster-32044.0|Cluster-14369.29765|Cluster-14369.73184|Cluster-14369.76208|Cluster-14369.78752|Cluster-14369.78750|Cluster-34772.0|Cluster-33666.0|Cluster-14369.13084|Cluster-21679.1|Cluster-21679.0|Cluster-31007.0|Cluster-2819.2|Cluster-2819.1|Cluster-19540.0|Cluster-28007.0|Cluster-18153.1|Cluster-37630.0|Cluster-14369.13085|Cluster-18896.0|Cluster-14369.36899|Cluster-14369.61803|Cluster-14369…
KEGG	ko04261	Adrenergic signaling in cardiomyocytes	27|6934	57|32323	0.000555026	0.0183572	27	Cluster-32044.0|Cluster-14369.29765|Cluster-14369.73184|Cluster-14369.76208|Cluster-14369.78752|Cluster-14369.78750|Cluster-34772.0|Cluster-33666.0|Cluster-14369.13084|Cluster-21679.1|Cluster-21679.0|Cluster-31007.0|Cluster-2819.2|Cluster-2819.1|Cluster-19540.0|Cluster-28007.0|Cluster-18153.1|Cluster-37630.0|Cluster-14369.13085|Cluster-18896.0|Cluster-14369.36899|Cluster-14369.61803|Cluster-14369…
KEGG	ko04744	Phototransduction	27|6934	57|32323	0.000555026	0.0183572	27	Cluster-32044.0|Cluster-14369.29765|Cluster-14369.73184|Cluster-14369.76208|Cluster-14369.78752|Cluster-14369.78750|Cluster-34772.0|Cluster-33666.0|Cluster-14369.13084|Cluster-21679.1|Cluster-21679.0|Cluster-31007.0|Cluster-2819.2|Cluster-2819.1|Cluster-19540.0|Cluster-28007.0|Cluster-18153.1|Cluster-37630.0|Cluster-14369.13085|Cluster-18896.0|Cluster-14369.36899|Cluster-14369.61803|Cluster-14369…
KEGG	ko04971	Gastric acid secretion	27|6934	57|32323	0.000555026	0.0183572	27	Cluster-32044.0|Cluster-14369.29765|Cluster-14369.73184|Cluster-14369.76208|Cluster-14369.78752|Cluster-14369.78750|Cluster-34772.0|Cluster-33666.0|Cluster-14369.13084|Cluster-21679.1|Cluster-21679.0|Cluster-31007.0|Cluster-2819.2|Cluster-2819.1|Cluster-19540.0|Cluster-28007.0|Cluster-18153.1|Cluster-37630.0|Cluster-14369.13085|Cluster-18896.0|Cluster-14369.36899|Cluster-14369.61803|Cluster-14369…
KEGG	ko04713	Circadian entrainment	27|6934	58|32323	0.00068238	0.0183572	27	Cluster-32044.0|Cluster-14369.29765|Cluster-14369.73184|Cluster-14369.76208|Cluster-14369.78752|Cluster-14369.78750|Cluster-34772.0|Cluster-33666.0|Cluster-14369.13084|Cluster-21679.1|Cluster-21679.0|Cluster-31007.0|Cluster-2819.2|Cluster-2819.1|Cluster-19540.0|Cluster-28007.0|Cluster-18153.1|Cluster-37630.0|Cluster-14369.13085|Cluster-18896.0|Cluster-14369.36899|Cluster-14369.61803|Cluster-14369…
KEGG	ko04740	Olfactory transduction	27|6934	58|32323	0.00068238	0.0183572	27	Cluster-32044.0|Cluster-14369.29765|Cluster-14369.73184|Cluster-14369.76208|Cluster-14369.78752|Cluster-14369.78750|Cluster-34772.0|Cluster-33666.0|Cluster-14369.13084|Cluster-21679.1|Cluster-21679.0|Cluster-31007.0|Cluster-2819.2|Cluster-2819.1|Cluster-19540.0|Cluster-28007.0|Cluster-18153.1|Cluster-37630.0|Cluster-14369.13085|Cluster-18896.0|Cluster-14369.36899|Cluster-14369.61803|Cluster-14369…
KEGG	ko05322	Systemic lupus erythematosus	78|6934	244|32323	0.000695753	0.0183572	78	Cluster-14369.85987|Cluster-14369.74909|Cluster-14369.84553|Cluster-14369.66250|Cluster-10502.0|Cluster-14369.76614|Cluster-14369.21160|Cluster-14369.24176|Cluster-39634.0|Cluster-14369.96346|Cluster-6908.1|Cluster-14369.24170|Cluster-14369.89179|Cluster-1158.0|Cluster-14369.83816|Cluster-14369.5984|Cluster-14369.83814|Cluster-14369.2679|Cluster-19165.3|Cluster-14369.89178|Cluster-39862.5|Cluster…
KEGG	ko03040	Spliceosome	205|6934	774|32323	0.000953888	0.0224345	205	Cluster-14369.81955|Cluster-14369.81956|Cluster-14369.96683|Cluster-14369.39937|Cluster-14369.65342|Cluster-14369.66852|Cluster-14369.89212|Cluster-14369.66850|Cluster-14369.80620|Cluster-14369.75614|Cluster-7069.0|Cluster-14369.66855|Cluster-14369.55697|Cluster-14369.60496|Cluster-14369.60492|Cluster-14369.70935|Cluster-14369.27605|Cluster-14369.82698|Cluster-14369.80625|Cluster-14369.80624|Clus…
KEGG	ko00520	Amino sugar and nucleotide sugar metabolism	210|6934	796|32323	0.000981101	0.0224345	210	Cluster-14369.72867|Cluster-14369.34189|Cluster-14369.115938|Cluster-14369.130717|Cluster-14369.81952|Cluster-14369.77116|Cluster-22398.0|Cluster-14369.82476|Cluster-14369.81958|Cluster-14369.131493|Cluster-14369.25630|Cluster-14369.2842|Cluster-14369.33957|Cluster-14369.33956|Cluster-14369.81848|Cluster-14369.98345|Cluster-14369.99058|Cluster-14369.76027|Cluster-14369.33958|Cluster-14369.128446|…
KEGG	ko05010	Alzheimer's disease	173|6934	642|32323	0.00122126	0.0261809	173	Cluster-14369.27705|Cluster-14369.78892|Cluster-5142.0|Cluster-29834.1|Cluster-14369.71793|Cluster-14369.54582|Cluster-14369.60255|Cluster-14369.90770|Cluster-14369.47524|Cluster-2819.2|Cluster-2819.1|Cluster-19208.0|Cluster-23741.0|Cluster-14369.30313|Cluster-14369.30311|Cluster-14369.43018|Cluster-14369.71237|Cluster-14369.71235|Cluster-14369.71233|Cluster-14369.101762|Cluster-14369.78889|Clust…
KEGG	ko05016	Huntington's disease	196|6934	744|32323	0.00148751	0.0300128	196	Cluster-14369.67343|Cluster-14369.52747|Cluster-14369.75636|Cluster-14369.75637|Cluster-14369.85759|Cluster-29834.1|Cluster-14369.87928|Cluster-14369.31777|Cluster-14369.31776|Cluster-14369.31775|Cluster-14369.78814|Cluster-14369.31779|Cluster-14369.54582|Cluster-14369.60255|Cluster-14369.75674|Cluster-14369.90770|Cluster-14369.47524|Cluster-19208.0|Cluster-14369.103253|Cluster-14369.103255|Clust…
KEGG	ko04925	Aldosterone synthesis and secretion	29|6934	70|32323	0.00184347	0.0332794	29	Cluster-32044.0|Cluster-14369.29765|Cluster-14369.73184|Cluster-14369.76208|Cluster-14369.78752|Cluster-14369.78750|Cluster-34772.0|Cluster-33666.0|Cluster-14369.13084|Cluster-21679.1|Cluster-21679.0|Cluster-31007.0|Cluster-14369.107441|Cluster-2819.2|Cluster-2819.1|Cluster-14369.95177|Cluster-19540.0|Cluster-28007.0|Cluster-18153.1|Cluster-37630.0|Cluster-14369.13085|Cluster-18896.0|Cluster-1436…
KEGG	ko04745	Phototransduction - fly	29|6934	70|32323	0.00184347	0.0332794	29	Cluster-32044.0|Cluster-14369.29765|Cluster-14369.73184|Cluster-14369.76208|Cluster-14369.78752|Cluster-14369.78750|Cluster-34772.0|Cluster-33666.0|Cluster-14369.13084|Cluster-21679.1|Cluster-21679.0|Cluster-31007.0|Cluster-14369.107441|Cluster-2819.2|Cluster-2819.1|Cluster-14369.95177|Cluster-19540.0|Cluster-28007.0|Cluster-18153.1|Cluster-37630.0|Cluster-14369.13085|Cluster-18896.0|Cluster-1436…
KEGG	ko04720	Long-term potentiation	28|6934	67|32323	0.00197822	0.0339265	28	Cluster-32044.0|Cluster-14369.29765|Cluster-14369.73184|Cluster-14369.76208|Cluster-14369.78752|Cluster-14369.78750|Cluster-34772.0|Cluster-14369.13085|Cluster-14369.13084|Cluster-21679.1|Cluster-21679.0|Cluster-31007.0|Cluster-33666.0|Cluster-2819.2|Cluster-2819.1|Cluster-19540.0|Cluster-28007.0|Cluster-18153.1|Cluster-37630.0|Cluster-18896.0|Cluster-14369.36899|Cluster-14369.61803|Cluster-14369…
KEGG	ko04924	Renin secretion	29|6934	71|32323	0.00217867	0.0355849	29	Cluster-32044.0|Cluster-14369.29765|Cluster-14369.73184|Cluster-14369.76208|Cluster-14369.78752|Cluster-14369.78750|Cluster-34772.0|Cluster-33666.0|Cluster-14369.13084|Cluster-21679.1|Cluster-21679.0|Cluster-31007.0|Cluster-14369.97851|Cluster-2819.2|Cluster-2819.1|Cluster-19540.0|Cluster-28007.0|Cluster-18153.1|Cluster-37630.0|Cluster-14369.13085|Cluster-18896.0|Cluster-14369.36899|Cluster-14369…
KEGG	ko04915	Estrogen signaling pathway	50|6934	149|32323	0.00261078	0.0407045	50	Cluster-14369.73184|Cluster-14369.45739|Cluster-32044.0|Cluster-19446.0|Cluster-14369.29765|Cluster-24647.0|Cluster-14369.76208|Cluster-14369.78752|Cluster-14369.83859|Cluster-14369.78750|Cluster-34772.0|Cluster-14369.13085|Cluster-14369.13084|Cluster-14369.78527|Cluster-21679.0|Cluster-31007.0|Cluster-14369.74424|Cluster-33666.0|Cluster-2819.2|Cluster-2819.1|Cluster-14369.83862|Cluster-14369.790…
KEGG	ko05012	Parkinson's disease	144|6934	535|32323	0.00303763	0.0442321	144	Cluster-5142.0|Cluster-14369.88056|Cluster-29834.1|Cluster-14369.54582|Cluster-14369.60255|Cluster-14369.75674|Cluster-14369.90770|Cluster-14369.47524|Cluster-14369.74689|Cluster-19208.0|Cluster-14369.77814|Cluster-14369.60402|Cluster-14369.43018|Cluster-14369.71237|Cluster-14369.71235|Cluster-14369.71233|Cluster-14369.44989|Cluster-14369.54295|Cluster-14369.55464|Cluster-9784.0|Cluster-8665.0|Cl…
KEGG	ko00920	Sulfur metabolism	64|6934	205|32323	0.00309496	0.0442321	64	Cluster-6526.0|Cluster-14369.54789|Cluster-14369.115480|Cluster-14369.116013|Cluster-14369.43526|Cluster-14369.92253|Cluster-14369.27451|Cluster-14369.36539|Cluster-14369.60979|Cluster-4247.1|Cluster-14369.52757|Cluster-14369.70584|Cluster-14369.50789|Cluster-14369.112820|Cluster-14369.50788|Cluster-14369.4102|Cluster-14369.52761|Cluster-14369.102510|Cluster-14369.138948|Cluster-32608.0|Cluster-1…
KEGG	ko04912	GnRH signaling pathway	33|6934	88|32323	0.003388	0.0464833	33	Cluster-32044.0|Cluster-14369.29765|Cluster-14369.73184|Cluster-14369.35551|Cluster-14369.78752|Cluster-14369.78750|Cluster-34772.0|Cluster-14369.13085|Cluster-14369.13084|Cluster-21679.1|Cluster-21679.0|Cluster-31007.0|Cluster-33666.0|Cluster-2819.2|Cluster-2819.1|Cluster-19540.0|Cluster-28007.0|Cluster-14369.76208|Cluster-18153.1|Cluster-14369.50897|Cluster-37630.0|Cluster-18896.0|Cluster-14369…
KEGG	ko02010	ABC transporters	32|6934	85|32323	0.00368668	0.0486358	32	Cluster-14369.804|Cluster-14369.27451|Cluster-14369.27271|Cluster-14369.132097|Cluster-14369.4102|Cluster-14369.9538|Cluster-14369.22360|Cluster-14369.44669|Cluster-14369.104216|Cluster-14369.104231|Cluster-14369.42964|Cluster-14369.82243|Cluster-14369.30375|Cluster-14369.67092|Cluster-14369.114207|Cluster-14369.80709|Cluster-14369.131419|Cluster-14369.36655|Cluster-14369.52679|Cluster-14369.5276…

## Sheet: F2000H_vs_F2000T.KEGGenrich.sig
Category	ID	Description	GeneRatio	BgRatio	pvalue	padj	Count	geneID
KEGG	ko03010	Ribosome	1033|9119	2659|32323	2.68833e-23	9.27475e-21	1033	Cluster-40825.3|Cluster-14369.114245|Cluster-14369.69677|Cluster-18933.0|Cluster-9568.0|Cluster-14369.83427|Cluster-14369.96078|Cluster-14369.53727|Cluster-14369.71721|Cluster-14369.87739|Cluster-14369.72439|Cluster-648.0|Cluster-6364.0|Cluster-38256.0|Cluster-14369.76154|Cluster-8987.0|Cluster-14369.76792|Cluster-14369.64596|Cluster-8558.0|Cluster-30049.2|Cluster-14369.76816|Cluster-14369.116538…
KEGG	ko00500	Starch and sucrose metabolism	465|9119	1276|32323	3.04077e-08	5.24532e-06	465	Cluster-14369.125125|Cluster-14369.81957|Cluster-14369.126960|Cluster-14369.67011|Cluster-14369.24595|Cluster-14369.85197|Cluster-14369.81958|Cluster-14369.81959|Cluster-14369.64087|Cluster-14369.64086|Cluster-14369.77210|Cluster-14369.64083|Cluster-14369.6912|Cluster-14369.99752|Cluster-2322.0|Cluster-14369.64088|Cluster-14369.71004|Cluster-14369.111247|Cluster-14369.74036|Cluster-14369.74035|Cl…
KEGG	ko00941	Flavonoid biosynthesis	135|9119	294|32323	5.41411e-07	6.22622e-05	135	Cluster-14369.63169|Cluster-14369.132275|Cluster-14369.30948|Cluster-14369.30942|Cluster-14369.30941|Cluster-14369.62873|Cluster-14369.30947|Cluster-14369.10377|Cluster-14369.30944|Cluster-14369.125511|Cluster-14369.119279|Cluster-14369.37760|Cluster-14369.113869|Cluster-7339.0|Cluster-14369.132242|Cluster-14369.132240|Cluster-14369.132241|Cluster-14369.117801|Cluster-14369.10376|Cluster-7744.0|C…
KEGG	ko00520	Amino sugar and nucleotide sugar metabolism	285|9119	796|32323	3.61215e-05	0.00311548	285	Cluster-14369.130713|Cluster-14369.34189|Cluster-14369.128440|Cluster-14369.130717|Cluster-14369.34996|Cluster-14369.128444|Cluster-14369.67011|Cluster-14369.138340|Cluster-5634.0|Cluster-14369.115937|Cluster-14369.131493|Cluster-14369.25630|Cluster-14369.72232|Cluster-14369.13457|Cluster-14369.33957|Cluster-14369.33956|Cluster-14369.81848|Cluster-14369.26224|Cluster-14369.96133|Cluster-14369.444…
KEGG	ko00940	Phenylpropanoid biosynthesis	262|9119	739|32323	0.000119895	0.00827274	262	Cluster-14369.125048|Cluster-14369.136328|Cluster-14369.125125|Cluster-14369.72863|Cluster-14369.96682|Cluster-14369.125049|Cluster-4216.0|Cluster-14369.38002|Cluster-14369.50210|Cluster-14369.13275|Cluster-10255.0|Cluster-14369.61354|Cluster-14369.525|Cluster-14369.20021|Cluster-14369.99837|Cluster-14369.125616|Cluster-21373.0|Cluster-14369.50609|Cluster-14369.37760|Cluster-39167.0|Cluster-39167…
KEGG	ko05034	Alcoholism	126|9119	322|32323	0.000364404	0.0209532	126	Cluster-14369.55058|Cluster-14369.55059|Cluster-3433.0|Cluster-14369.84556|Cluster-39862.11|Cluster-14369.5984|Cluster-14369.50447|Cluster-14369.2679|Cluster-6908.19|Cluster-14369.89176|Cluster-2819.2|Cluster-6908.14|Cluster-6908.15|Cluster-6908.12|Cluster-17497.5|Cluster-17497.1|Cluster-17497.3|Cluster-10019.0|Cluster-14369.113014|Cluster-39634.0|Cluster-14369.93431|Cluster-20044.0|Cluster-20044…
KEGG	ko05204	Chemical carcinogenesis	65|9119	146|32323	0.000775196	0.0382061	65	Cluster-11976.0|Cluster-3740.0|Cluster-14369.77074|Cluster-14369.17468|Cluster-198.0|Cluster-15350.0|Cluster-6679.0|Cluster-14369.79214|Cluster-6010.0|Cluster-40470.0|Cluster-14369.24400|Cluster-8620.0|Cluster-7305.0|Cluster-14369.117032|Cluster-7755.0|Cluster-14369.72333|Cluster-14369.108837|Cluster-14369.102046|Cluster-9205.0|Cluster-14369.17466|Cluster-14369.83666|Cluster-8663.1|Cluster-14369.…

## Sheet: F2000M_vs_F2000T.KEGGenrich.sig
Category	ID	Description	GeneRatio	BgRatio	pvalue	padj	Count	geneID
KEGG	ko00500	Starch and sucrose metabolism	247|4067	1276|32323	2.07561e-11	6.72498e-09	247	Cluster-14369.75736|Cluster-14369.125125|Cluster-14369.130717|Cluster-14369.130714|Cluster-14369.130713|Cluster-14369.52565|Cluster-14369.27266|Cluster-14369.64085|Cluster-14369.52003|Cluster-14369.54581|Cluster-14369.100350|Cluster-14369.100353|Cluster-14369.27628|Cluster-31092.0|Cluster-14369.84911|Cluster-14369.130715|Cluster-14369.47651|Cluster-14369.15248|Cluster-14369.130163|Cluster-14369.1…
KEGG	ko05322	Systemic lupus erythematosus	69|4067	244|32323	4.57664e-09	7.41416e-07	69	Cluster-14369.55058|Cluster-14369.55059|Cluster-14369.84558|Cluster-14369.70262|Cluster-14369.38762|Cluster-14369.70260|Cluster-14369.70261|Cluster-14369.84553|Cluster-14369.65963|Cluster-14369.11610|Cluster-14369.70315|Cluster-14369.119965|Cluster-14369.21160|Cluster-14369.58202|Cluster-14369.96347|Cluster-14369.122180|Cluster-8131.12|Cluster-14369.83813|Cluster-14369.48639|Cluster-14369.11612|C…
KEGG	ko00020	Citrate cycle (TCA cycle)	126|4067	618|32323	1.53975e-07	1.66293e-05	126	Cluster-14369.64092|Cluster-14369.55051|Cluster-14369.53887|Cluster-14369.97042|Cluster-14369.52770|Cluster-14369.86449|Cluster-7001.0|Cluster-14369.80838|Cluster-14369.54582|Cluster-14369.105563|Cluster-14369.105565|Cluster-14369.105564|Cluster-14369.85511|Cluster-14369.85512|Cluster-14369.89445|Cluster-14369.85514|Cluster-14369.68008|Cluster-14369.55464|Cluster-14369.63723|Cluster-14369.95733|C…
KEGG	ko00940	Phenylpropanoid biosynthesis	141|4067	739|32323	7.92396e-07	6.41841e-05	141	Cluster-14369.136328|Cluster-14369.10271|Cluster-14369.96682|Cluster-14369.75736|Cluster-14369.52565|Cluster-14369.74120|Cluster-14369.38002|Cluster-14369.125125|Cluster-14369.72175|Cluster-14369.55696|Cluster-9502.0|Cluster-14369.65178|Cluster-14369.74899|Cluster-14369.72519|Cluster-14369.125049|Cluster-14369.60714|Cluster-14369.60713|Cluster-14369.15248|Cluster-14369.60711|Cluster-14369.86971|C…
KEGG	ko00270	Cysteine and methionine metabolism	118|4067	618|32323	5.79844e-06	0.000375739	118	Cluster-14369.112021|Cluster-14369.112022|Cluster-14369.77352|Cluster-14369.73134|Cluster-14369.3829|Cluster-29849.0|Cluster-14369.35666|Cluster-14369.123503|Cluster-8120.0|Cluster-8120.3|Cluster-14369.105563|Cluster-14369.105565|Cluster-14369.105564|Cluster-433.0|Cluster-14369.106897|Cluster-14369.20201|Cluster-14369.106898|Cluster-14369.106899|Cluster-14369.90099|Cluster-14369.90098|Cluster-143…
KEGG	ko00100	Steroid biosynthesis	46|4067	175|32323	7.89101e-06	0.000379361	46	Cluster-14369.132396|Cluster-14369.21354|Cluster-14369.21355|Cluster-14369.21356|Cluster-14369.88130|Cluster-14369.7942|Cluster-14369.89506|Cluster-14369.45756|Cluster-14369.30149|Cluster-14369.45755|Cluster-14369.126081|Cluster-14369.45753|Cluster-14369.123546|Cluster-14369.123545|Cluster-14369.12924|Cluster-14369.7941|Cluster-14369.101754|Cluster-14369.7943|Cluster-14369.120205|Cluster-14369.12…
KEGG	ko01230	Biosynthesis of amino acids	259|4067	1610|32323	8.95215e-06	0.000379361	259	Cluster-6626.0|Cluster-14369.52774|Cluster-14369.122299|Cluster-14369.69161|Cluster-14369.64093|Cluster-14369.69166|Cluster-14369.34788|Cluster-14369.3829|Cluster-14369.76028|Cluster-7001.0|Cluster-14369.71352|Cluster-14369.50477|Cluster-14369.79006|Cluster-14369.69560|Cluster-14369.123503|Cluster-3100.0|Cluster-8120.0|Cluster-14369.75353|Cluster-8120.3|Cluster-14369.65628|Cluster-14369.105288|Cl…
KEGG	ko00620	Pyruvate metabolism	137|4067	753|32323	9.36695e-06	0.000379361	137	Cluster-14369.122299|Cluster-14369.53887|Cluster-14369.97042|Cluster-14369.52770|Cluster-14369.74898|Cluster-14369.105563|Cluster-14369.105565|Cluster-14369.105564|Cluster-14369.62784|Cluster-14369.55051|Cluster-14369.85511|Cluster-14369.85512|Cluster-14369.85514|Cluster-433.0|Cluster-14369.85722|Cluster-14369.94953|Cluster-14369.95733|Cluster-14369.53711|Cluster-14369.62787|Cluster-14369.133179|…
KEGG	ko05034	Alcoholism	70|4067	322|32323	1.37684e-05	0.000495664	70	Cluster-14369.55058|Cluster-14369.55059|Cluster-14369.84558|Cluster-14369.70262|Cluster-14369.38762|Cluster-14369.70260|Cluster-14369.70261|Cluster-14369.84553|Cluster-6908.12|Cluster-14369.70315|Cluster-3433.0|Cluster-14369.119965|Cluster-14369.76208|Cluster-14369.21160|Cluster-14369.58202|Cluster-14369.122180|Cluster-8131.12|Cluster-14369.11612|Cluster-19793.0|Cluster-14369.11610|Cluster-14369.…
KEGG	ko04110	Cell cycle	132|4067	745|32323	3.93305e-05	0.00127431	132	Cluster-14369.98050|Cluster-14369.78892|Cluster-14369.20130|Cluster-14369.140199|Cluster-14369.140198|Cluster-14369.112416|Cluster-40272.7|Cluster-14369.24739|Cluster-14369.84918|Cluster-14369.24735|Cluster-14369.84914|Cluster-14369.60818|Cluster-14369.129227|Cluster-14369.79826|Cluster-14369.129175|Cluster-14369.60817|Cluster-14369.75088|Cluster-14369.34219|Cluster-14369.75085|Cluster-14369.2623…
KEGG	ko04976	Bile secretion	13|4067	24|32323	7.08141e-05	0.0020858	13	Cluster-14369.76234|Cluster-14369.131419|Cluster-14369.73928|Cluster-14369.68165|Cluster-14369.68166|Cluster-14369.68171|Cluster-14369.26624|Cluster-14369.14743|Cluster-14369.14742|Cluster-14369.14741|Cluster-14369.76375|Cluster-14369.68169|Cluster-14369.14744
KEGG	ko00520	Amino sugar and nucleotide sugar metabolism	134|4067	796|32323	0.000244615	0.00660462	134	Cluster-14369.130713|Cluster-14369.128440|Cluster-14369.130717|Cluster-14369.131498|Cluster-14369.130715|Cluster-14369.2842|Cluster-14369.33957|Cluster-14369.33956|Cluster-14369.26224|Cluster-14369.33958|Cluster-30524.0|Cluster-14369.130714|Cluster-14369.3377|Cluster-14369.15630|Cluster-14369.15635|Cluster-14369.52002|Cluster-14369.39505|Cluster-14369.39506|Cluster-14369.39507|Cluster-14369.10689…
KEGG	ko00720	Carbon fixation pathways in prokaryotes	73|4067	381|32323	0.000286466	0.00713963	73	Cluster-14369.70156|Cluster-14369.68817|Cluster-14369.68788|Cluster-14369.120833|Cluster-14369.93160|Cluster-14369.93161|Cluster-14369.68784|Cluster-14369.32342|Cluster-14369.68786|Cluster-14369.68787|Cluster-14369.51007|Cluster-14369.73407|Cluster-14369.70928|Cluster-14369.86833|Cluster-14369.86449|Cluster-7001.0|Cluster-14369.21187|Cluster-14369.63719|Cluster-14369.66090|Cluster-14369.52759|Clu…
KEGG	ko01200	Carbon metabolism	308|4067	2084|32323	0.000345663	0.00799963	308	Cluster-14369.64092|Cluster-14369.122299|Cluster-14369.53887|Cluster-14369.97042|Cluster-14369.52770|Cluster-14369.69166|Cluster-14369.31607|Cluster-14369.34788|Cluster-7001.0|Cluster-14369.80838|Cluster-14369.54582|Cluster-14369.73107|Cluster-14369.83832|Cluster-14369.74898|Cluster-9195.1|Cluster-14369.52760|Cluster-14369.69560|Cluster-14369.123503|Cluster-3100.0|Cluster-14369.32367|Cluster-1436…
KEGG	ko04540	Gap junction	33|4067	136|32323	0.000479021	0.0103468	33	Cluster-14369.84269|Cluster-14369.74105|Cluster-14369.74103|Cluster-9089.0|Cluster-14369.82822|Cluster-14369.77212|Cluster-14369.82791|Cluster-14369.81796|Cluster-14369.71421|Cluster-14369.72765|Cluster-14369.72767|Cluster-14369.23539|Cluster-14369.83644|Cluster-14369.83645|Cluster-14369.79789|Cluster-14369.42061|Cluster-14369.47581|Cluster-14369.61919|Cluster-14369.84275|Cluster-14369.70180|Clus…
KEGG	ko05130	Pathogenic Escherichia coli infection	38|4067	167|32323	0.000550264	0.0111428	38	Cluster-14369.84269|Cluster-14369.74105|Cluster-14369.74103|Cluster-9089.0|Cluster-14369.82822|Cluster-14369.76127|Cluster-14369.77212|Cluster-14369.55446|Cluster-14369.82791|Cluster-14369.81796|Cluster-14369.71421|Cluster-14369.72765|Cluster-14369.72767|Cluster-14369.23539|Cluster-14369.83644|Cluster-14369.83645|Cluster-14369.79789|Cluster-14369.42061|Cluster-14369.47581|Cluster-14369.73327|Clus…
KEGG	ko00710	Carbon fixation in photosynthetic organisms	92|4067	525|32323	0.000717619	0.013677	92	Cluster-14369.69162|Cluster-14369.53887|Cluster-14369.69166|Cluster-14369.79004|Cluster-14369.83832|Cluster-14369.74898|Cluster-14369.69560|Cluster-14369.123503|Cluster-14369.105563|Cluster-14369.105565|Cluster-14369.105564|Cluster-14369.69161|Cluster-14369.92764|Cluster-9806.1|Cluster-14369.44625|Cluster-14369.60024|Cluster-14369.44626|Cluster-14369.55964|Cluster-14369.60023|Cluster-14369.79005|…
KEGG	ko02024	Quorum sensing	56|4067	285|32323	0.000817028	0.0147065	56	Cluster-14369.64431|Cluster-14369.10460|Cluster-14369.78672|Cluster-8417.0|Cluster-18093.1|Cluster-14369.12115|Cluster-14369.41287|Cluster-14369.127402|Cluster-14369.127403|Cluster-14369.132148|Cluster-14369.52638|Cluster-14369.47757|Cluster-14369.82573|Cluster-14369.81731|Cluster-14369.80475|Cluster-14369.59627|Cluster-14369.59626|Cluster-14369.86196|Cluster-14369.131691|Cluster-14369.46677|Clus…
KEGG	ko00260	Glycine, serine and threonine metabolism	65|4067	347|32323	0.000978296	0.0166825	65	Cluster-14369.74861|Cluster-14369.67751|Cluster-14369.76028|Cluster-14369.84637|Cluster-14369.52774|Cluster-14369.69324|Cluster-14369.32367|Cluster-14369.45650|Cluster-14369.24403|Cluster-14369.69322|Cluster-14369.85339|Cluster-14369.87559|Cluster-14369.55939|Cluster-14369.107185|Cluster-14369.34788|Cluster-14369.107181|Cluster-14369.82886|Cluster-14369.82885|Cluster-14369.34786|Cluster-14369.954…
KEGG	ko00941	Flavonoid biosynthesis	56|4067	294|32323	0.00151299	0.0245104	56	Cluster-14369.63169|Cluster-14369.10271|Cluster-14369.116276|Cluster-14369.9631|Cluster-14369.14859|Cluster-14369.30941|Cluster-14369.62873|Cluster-14369.8668|Cluster-14369.30946|Cluster-1867.0|Cluster-9502.0|Cluster-14369.30926|Cluster-14369.60618|Cluster-14369.71169|Cluster-14369.33346|Cluster-14369.34848|Cluster-14369.7547|Cluster-14369.34845|Cluster-4216.0|Cluster-7339.0|Cluster-14369.125825|…
KEGG	ko05222	Small cell lung cancer	22|4067	86|32323	0.00224015	0.0345623	22	Cluster-14369.78050|Cluster-715.0|Cluster-14369.84918|Cluster-14369.84914|Cluster-14369.72702|Cluster-14369.78051|Cluster-14369.38018|Cluster-14369.78052|Cluster-14369.84278|Cluster-14369.84279|Cluster-14369.38017|Cluster-14369.71734|Cluster-14369.107574|Cluster-14369.82442|Cluster-14369.97511|Cluster-14369.97510|Cluster-14369.62754|Cluster-14369.103493|Cluster-14369.48259|Cluster-11272.1|Cluster…
KEGG	ko04111	Cell cycle - yeast	87|4067	515|32323	0.00245973	0.0362251	87	Cluster-14369.130650|Cluster-14369.12264|Cluster-14369.140198|Cluster-14369.112416|Cluster-40272.7|Cluster-14369.24739|Cluster-14369.24735|Cluster-14369.60818|Cluster-14369.79826|Cluster-14369.129175|Cluster-14369.103927|Cluster-22564.0|Cluster-14369.60817|Cluster-14369.105058|Cluster-14369.75085|Cluster-14369.26237|Cluster-14369.140199|Cluster-14369.20130|Cluster-14369.37154|Cluster-14369.81645|…
KEGG	ko00920	Sulfur metabolism	41|4067	205|32323	0.00285541	0.040224	41	Cluster-14369.54789|Cluster-14369.92253|Cluster-14369.27451|Cluster-14369.54562|Cluster-28017.3|Cluster-14369.102509|Cluster-14369.4102|Cluster-14369.60777|Cluster-14369.9538|Cluster-14369.22360|Cluster-14369.116098|Cluster-14369.38743|Cluster-14369.123124|Cluster-14369.104231|Cluster-14369.42964|Cluster-14369.30375|Cluster-14369.62540|Cluster-14369.52761|Cluster-715.0|Cluster-14369.36655|Cluster…
KEGG	ko00010	Glycolysis / Gluconeogenesis	160|4067	1054|32323	0.00345563	0.044931	160	Cluster-14369.122299|Cluster-14369.53887|Cluster-14369.97042|Cluster-14369.52770|Cluster-14369.34788|Cluster-14369.138215|Cluster-14369.71379|Cluster-14369.83832|Cluster-14369.44689|Cluster-14369.102068|Cluster-14369.69560|Cluster-3100.0|Cluster-14369.91313|Cluster-14369.29120|Cluster-14369.62786|Cluster-7524.0|Cluster-14369.62784|Cluster-14369.55051|Cluster-14369.85511|Cluster-14369.85512|Cluste…
KEGG	ko04922	Glucagon signaling pathway	78|4067	459|32323	0.0034669	0.044931	78	Cluster-14369.73184|Cluster-14369.78163|Cluster-28294.0|Cluster-14369.20373|Cluster-14369.62787|Cluster-14369.122299|Cluster-3433.0|Cluster-14369.88365|Cluster-14369.76208|Cluster-14369.72202|Cluster-14369.85512|Cluster-14369.71724|Cluster-14369.54581|Cluster-14369.125712|Cluster-6675.0|Cluster-14369.13085|Cluster-14369.125715|Cluster-14369.87555|Cluster-14369.56403|Cluster-14369.85497|Cluster-14…
KEGG	ko04390	Hippo signaling pathway	38|4067	189|32323	0.0036722	0.0457613	38	Cluster-14369.70059|Cluster-14369.76467|Cluster-14369.78892|Cluster-14369.109010|Cluster-14369.109014|Cluster-14369.71464|Cluster-14369.74500|Cluster-14369.72933|Cluster-14369.46355|Cluster-14369.80928|Cluster-14369.80929|Cluster-14369.46344|Cluster-7379.0|Cluster-14369.77687|Cluster-14369.46343|Cluster-14369.85432|Cluster-14369.23224|Cluster-14369.38161|Cluster-14369.123847|Cluster-14369.123845|…
KEGG	ko00190	Oxidative phosphorylation	134|4067	867|32323	0.00411365	0.048429	134	Cluster-14369.77624|Cluster-14369.84348|Cluster-39678.1|Cluster-39678.0|Cluster-14369.19401|Cluster-14369.88056|Cluster-14369.34757|Cluster-14369.76991|Cluster-14369.75977|Cluster-14369.26750|Cluster-14369.54582|Cluster-14369.89341|Cluster-14369.60255|Cluster-14369.81653|Cluster-14369.124728|Cluster-14369.47524|Cluster-14369.74529|Cluster-14369.82041|Cluster-14369.75170|Cluster-14369.119168|Clust…
KEGG	ko00051	Fructose and mannose metabolism	79|4067	470|32323	0.00418522	0.048429	79	Cluster-14369.29058|Cluster-14369.61635|Cluster-14369.34041|Cluster-14369.72233|Cluster-14369.30770|Cluster-14369.30768|Cluster-14369.131590|Cluster-14369.29116|Cluster-4419.0|Cluster-14369.74917|Cluster-14369.52748|Cluster-14369.55771|Cluster-14369.30771|Cluster-14369.29118|Cluster-14369.35150|Cluster-14369.50521|Cluster-14369.27259|Cluster-14369.83832|Cluster-14369.50524|Cluster-14369.120229|Cl…
